# Supplementary material for: Hearing loss and its association with the proteome of perilymph, cerebrospinal fluid, and tumor tissue in patients with vestibular schwannoma
Source: Sci Rep. 2024 Jun 19;14:14118. doi: 10.1038/s41598-024-64352-6 (PMC11187212; doi:10.1038/s41598-024-64352-6)
Supplement: Supplementary file 2 — Supplementary Information 2. [file 41598_2024_64352_MOESM2_ESM.xlsx]

## Sheet: DEG
Protein ID	CSF_HG3_vs_HG1_logFC	CSF_HG3_vs_HG1_AveExpr	CSF_HG3_vs_HG1_t	CSF_HG3_vs_HG1_P.Value	CSF_HG3_vs_HG1_adj.P.Val	CSF_HG3_vs_HG1_B	CSF_HG2_vs_HG1_logFC	CSF_HG2_vs_HG1_AveExpr	CSF_HG2_vs_HG1_t	CSF_HG2_vs_HG1_P.Value	CSF_HG2_vs_HG1_adj.P.Val	CSF_HG2_vs_HG1_B	CSF_HG3_vs_HG2_logFC	CSF_HG3_vs_HG2_AveExpr	CSF_HG3_vs_HG2_t	CSF_HG3_vs_HG2_P.Value	CSF_HG3_vs_HG2_adj.P.Val	CSF_HG3_vs_HG2_B	PL_HG3_vs_HG1_logFC	PL_HG3_vs_HG1_AveExpr	PL_HG3_vs_HG1_t	PL_HG3_vs_HG1_P.Value	PL_HG3_vs_HG1_adj.P.Val	PL_HG3_vs_HG1_B	PL_HG2_vs_HG1_logFC	PL_HG2_vs_HG1_AveExpr	PL_HG2_vs_HG1_t	PL_HG2_vs_HG1_P.Value	PL_HG2_vs_HG1_adj.P.Val	PL_HG2_vs_HG1_B	PL_HG3_vs_HG2_logFC	PL_HG3_vs_HG2_AveExpr	PL_HG3_vs_HG2_t	PL_HG3_vs_HG2_P.Value	PL_HG3_vs_HG2_adj.P.Val	PL_HG3_vs_HG2_B	VS_HG3_vs_HG1_logFC	VS_HG3_vs_HG1_AveExpr	VS_HG3_vs_HG1_t	VS_HG3_vs_HG1_P.Value	VS_HG3_vs_HG1_adj.P.Val	VS_HG3_vs_HG1_B	VS_HG2_vs_HG1_logFC	VS_HG2_vs_HG1_AveExpr	VS_HG2_vs_HG1_t	VS_HG2_vs_HG1_P.Value	VS_HG2_vs_HG1_adj.P.Val	VS_HG2_vs_HG1_B	VS_HG3_vs_HG2_logFC
P36980	2.33959	21.1295	0.79022	0.435476	0.947367	-4.5965	1.07694	21.1295	0.484997	0.63113	0.938392	-4.60013	1.26265	21.1295	0.413738	0.681949	0.998689	-4.59801	15.3471	16.9773	3.82234	0.000618584	0.188049	-1.27599	13.366	16.9773	3.89843	0.000502597	0.152789	-1.01239	1.98116	16.9773	0.486384	0.630219	0.966813	-4.59674	NA	NA	NA	NA	NA	NA	NA	NA	NA	NA	NA	NA	NA
P00488	NA	NA	NA	NA	NA	NA	NA	NA	NA	NA	NA	NA	NA	NA	NA	NA	NA	NA	13.413	13.7465	2.86552	0.00752562	0.910084	-2.72417	2.25565	13.7465	0.564335	0.57671	0.935766	-5.08936	11.1573	13.7465	2.34961	0.0255486	0.966813	-4.58699	-0.158868	23.0701	-0.157264	0.876789	0.998007	-4.60676	0.134454	23.0701	0.158708	0.875667	0.987817	-4.61159	-0.293322
P41222	0.703355	30.9292	0.688419	0.496371	0.947367	-4.59705	-0.194711	30.9292	-0.254102	0.801115	0.965346	-4.60127	0.898067	30.9292	0.852751	0.400418	0.998689	-4.59606	-1.57081	30.5086	-2.79358	0.00898109	0.910084	-2.8276	-0.464684	30.5086	-0.967791	0.340865	0.903139	-4.87035	-1.10613	30.5086	-1.9391	0.0619188	0.966813	-4.5899	1.95524	16.6803	0.396619	0.696315	0.998007	-4.60513	6.86003	16.6803	1.65931	0.114387	0.987817	-4.57003	-4.90479
P27918	-2.15509	18.6878	-0.500166	0.620534	0.947367	-4.59789	-0.586667	18.6878	-0.181543	0.857138	0.974545	-4.60149	-1.56842	18.6878	-0.35314	0.726403	0.998689	-4.59817	12.3179	14.6046	2.63918	0.0130396	0.913176	-3.04561	0.76499	14.6046	0.191944	0.849076	0.958673	-5.19106	11.5529	14.6046	2.43995	0.0207949	0.966813	-4.58632	NA	NA	NA	NA	NA	NA	NA	NA	NA	NA	NA	NA	NA
P22792	3.38947	20.7517	0.95465	0.34723	0.947367	-4.59545	1.76621	20.7517	0.663276	0.512116	0.927831	-4.59878	1.62326	20.7517	0.443542	0.660492	0.998689	-4.59791	11.32	18.8577	2.57959	0.0150193	0.913176	-3.12815	8.29342	18.8577	2.21321	0.0346099	0.903139	-3.5906	3.02663	18.8577	0.679859	0.501792	0.966813	-4.59625	-5.71985	14.5152	-0.971979	0.343951	0.998007	-4.59588	-1.6939	14.5152	-0.343234	0.735402	0.987817	-4.60998	-4.02595
P01034	0.548136	30.1322	0.456607	0.651176	0.947367	-4.59804	0.0372593	30.1322	0.0413835	0.967259	0.990871	-4.6017	0.510877	30.1322	0.412862	0.682584	0.998689	-4.59801	-1.29807	28.0954	-2.36946	0.0244264	0.938049	-3.41131	-0.484834	28.0954	-1.03641	0.308271	0.903139	-4.8224	-0.813237	28.0954	-1.46327	0.153763	0.966813	-4.59286	-0.719541	23.0377	-1.58974	0.129315	0.998007	-4.5794	0.3183	23.0377	0.838569	0.412717	0.987817	-4.60014	-1.03784
Q14520	-0.683466	21.4611	-0.318893	0.751973	0.954868	-4.59845	-1.61413	21.4611	-1.00417	0.323167	0.924868	-4.59511	0.930667	21.4611	0.421267	0.676502	0.998689	-4.59798	9.53412	17.6736	2.25542	0.0315371	0.938049	-3.55925	8.20008	17.6736	2.2717	0.030419	0.903139	-3.51267	1.33404	17.6736	0.31108	0.757885	0.966813	-4.59704	1.34467	13.9533	0.208766	0.836977	0.998007	-4.60653	-2.17503	13.9533	-0.402662	0.691942	0.987817	-4.60921	3.5197
P68871	-0.746799	33.9898	-1.45038	0.157118	0.947367	-4.59131	-0.467717	33.9898	-1.21116	0.235099	0.924868	-4.59224	-0.279083	33.9898	-0.525832	0.602792	0.998689	-4.59763	-1.55767	32.5029	-2.17366	0.0377307	0.938049	-3.66258	-0.670325	32.5029	-1.09543	0.282018	0.903139	-4.77876	-0.887347	32.5029	-1.22058	0.231727	0.966813	-4.59413	-0.137727	32.9137	-0.318337	0.753896	0.998007	-4.60582	-0.309574	32.9137	-0.853222	0.404756	0.987817	-4.59974	0.171847
P08637	-1.11698	18.6046	-0.261074	0.795783	0.955396	-4.59858	-0.673627	18.6046	-0.209931	0.835112	0.965346	-4.60141	-0.443352	18.6046	-0.100532	0.920577	0.998689	-4.59858	10.4957	11.2549	2.1617	0.0387223	0.938049	-3.67749	3.42006	11.2549	0.824904	0.415919	0.903139	-4.96041	7.07566	11.2549	1.43651	0.161177	0.966813	-4.59301	0.465362	21.2817	1.13512	0.271227	0.998007	-4.59207	-0.0652198	21.2817	-0.189696	0.851671	0.987817	-4.6114	0.530582
P02656	0.232493	27.7828	0.295486	0.769617	0.955396	-4.5985	0.387535	27.7828	0.656713	0.51627	0.927831	-4.59883	-0.155041	27.7828	-0.191166	0.849658	0.998689	-4.59849	1.46419	29.1944	2.1438	0.0402504	0.938049	-3.69971	0.865031	29.1944	1.48322	0.148418	0.903139	-4.43997	0.59916	29.1944	0.864742	0.394023	0.966813	-4.59565	-0.381046	24.6892	-0.521412	0.608441	0.998007	-4.60373	-0.547626	24.6892	-0.89355	0.383363	0.987817	-4.5986	0.16658
A0M8Q6	-3.15613	19.2471	-0.809299	0.424586	0.947367	-4.59638	-1.34756	19.2471	-0.460724	0.648252	0.938392	-4.60028	-1.80857	19.2471	-0.449909	0.655944	0.998689	-4.59789	9.72602	18.111	2.14331	0.0402928	0.938049	-3.70032	5.39939	18.111	1.39342	0.173703	0.903139	-4.52616	4.32663	18.111	0.939846	0.354782	0.966813	-4.59537	NA	NA	NA	NA	NA	NA	NA	NA	NA	NA	NA	NA	NA
A0A075B6K0	2.68699	20.6981	0.74685	0.46085	0.947367	-4.59674	1.45052	20.6981	0.537564	0.594763	0.938392	-4.59977	1.23647	20.6981	0.333416	0.741092	0.998689	-4.59822	11.2027	13.1987	2.09124	0.0450519	0.938049	-3.76428	3.08155	13.1987	0.673651	0.505676	0.903139	-5.04092	8.12118	13.1987	1.49436	0.145496	0.966813	-4.59268	2.35452	19.0338	0.478012	0.6384	0.998007	-4.60426	-3.60229	19.0338	-0.87206	0.394668	0.987817	-4.59922	5.95681
P19827	0.255057	26.7411	0.399153	0.692551	0.947367	-4.59823	0.102914	26.7411	0.21474	0.831394	0.965346	-4.6014	0.152144	26.7411	0.230989	0.81886	0.998689	-4.59843	0.896886	27.6421	2.01831	0.0525513	0.938049	-3.85211	0.452486	27.6421	1.19246	0.242402	0.903139	-4.70234	0.444399	27.6421	0.985784	0.332101	0.966813	-4.59518	-0.738987	26.9095	-0.913737	0.372942	0.998007	-4.59712	0.467724	26.9095	0.689612	0.49924	0.987817	-4.6039	-1.20671
Q9UBN4	NA	NA	NA	NA	NA	NA	NA	NA	NA	NA	NA	NA	NA	NA	NA	NA	NA	NA	9.9567	11.0008	2.0049	0.0540438	0.938049	-3.86803	-3.75753	11.0008	-0.886068	0.382609	0.903139	-4.9235	13.7142	11.0008	2.72212	0.0106851	0.966813	-4.58418	-0.0133749	19.2691	-0.00490613	0.996139	0.998033	-4.60707	-2.83842	19.2691	-1.24152	0.230359	0.987817	-4.58708	2.82505
A0A075B6K4	-1.67522	20.7827	-0.394731	0.695777	0.947367	-4.59824	1.28899	20.7827	0.404966	0.688318	0.948973	-4.60061	-2.96421	20.7827	-0.677601	0.503112	0.998689	-4.59699	9.72078	18.795	1.92613	0.0635831	0.938049	-3.96008	2.83376	18.795	0.657558	0.515822	0.903139	-5.04857	6.88703	18.795	1.34516	0.188627	0.966813	-4.5935	-1.31432	15.4851	-0.208057	0.837522	0.998007	-4.60653	-4.63006	15.4851	-0.873977	0.393651	0.987817	-4.59916	3.31574
P23083	-2.3956	19.3752	-0.609566	0.546646	0.947367	-4.59743	-1.39952	19.3752	-0.474815	0.638287	0.938392	-4.6002	-0.996078	19.3752	-0.245887	0.80741	0.998689	-4.5984	9.91376	13.6816	1.86742	0.0716125	0.938049	-4.02699	2.11252	13.6816	0.466006	0.644567	0.95395	-5.1258	7.80124	13.6816	1.44852	0.157814	0.966813	-4.59294	NA	NA	NA	NA	NA	NA	NA	NA	NA	NA	NA	NA	NA
P04114	1.16706	26.0613	1.56107	0.128784	0.947367	-4.5902	0.662155	26.0613	1.18094	0.246718	0.924868	-4.59269	0.504903	26.0613	0.655198	0.517232	0.998689	-4.59709	6.63056	23.5499	1.86083	0.0725665	0.938049	-4.03441	5.72277	23.5499	1.88083	0.0697055	0.903139	-4.00769	0.907789	23.5499	0.25113	0.803421	0.966813	-4.59711	-0.28816	23.2248	-0.313259	0.757688	0.998007	-4.60586	0.547721	23.2248	0.710002	0.486807	0.987817	-4.60342	-0.835881
Q03591	0.694603	23.537	0.297556	0.768051	0.955396	-4.5985	-1.28817	23.537	-0.735773	0.467467	0.927831	-4.59811	1.98277	23.537	0.824025	0.416297	0.998689	-4.59623	5.40407	23.6478	1.85737	0.073072	0.938049	-4.0383	4.53952	23.6478	1.82715	0.0776133	0.903139	-4.07057	0.864552	23.6478	0.292904	0.771606	0.966813	-4.59706	-0.949006	22.9237	-1.51045	0.148297	0.998007	-4.5818	0.210593	22.9237	0.39968	0.694098	0.987817	-4.60925	-1.1596
A2NJV5	-2.13626	19.4245	-0.470425	0.641385	0.947367	-4.598	-0.797342	19.4245	-0.23411	0.816458	0.965346	-4.60134	-1.33892	19.4245	-0.286039	0.776774	0.998689	-4.59832	8.37237	10.2019	1.82926	0.0772878	0.938049	-4.06968	-3.03379	10.2019	-0.776246	0.443664	0.903139	-4.988	11.4062	10.2019	2.45654	0.0200152	0.966813	-4.5862	NA	NA	NA	NA	NA	NA	NA	NA	NA	NA	NA	NA	NA
P01706	NA	NA	NA	NA	NA	NA	NA	NA	NA	NA	NA	NA	NA	NA	NA	NA	NA	NA	8.76973	11.2967	1.78497	0.084354	0.938049	-4.11842	-1.3386	11.2967	-0.319066	0.751881	0.958673	-5.1675	10.1083	11.2967	2.02806	0.0514896	0.966813	-4.5893	NA	NA	NA	NA	NA	NA	NA	NA	NA	NA	NA	NA	NA
P19823	0.397226	27.404	0.603981	0.550304	0.947367	-4.59746	-0.0130612	27.404	-0.0264793	0.979047	0.990871	-4.6017	0.410287	27.404	0.605215	0.549495	0.998689	-4.59732	0.866805	28.3711	1.76358	0.0879569	0.938049	-4.14164	0.280308	28.3711	0.667878	0.509303	0.903139	-5.04368	0.586496	28.3711	1.17624	0.248721	0.966813	-4.59434	-0.120543	27.1697	-0.171846	0.865478	0.998007	-4.60671	0.213204	27.1697	0.36243	0.721254	0.987817	-4.60974	-0.333746
P01700	-0.344737	25.8866	-0.337825	0.7378	0.954868	-4.5984	0.0356998	25.8866	0.0466454	0.963099	0.990871	-4.60169	-0.380437	25.8866	-0.361678	0.720076	0.998689	-4.59815	-3.7708	26.4446	-1.69261	0.100863	0.938049	-4.21717	0.151651	26.4446	0.0797175	0.93699	0.958673	-5.20215	-3.92245	26.4446	-1.73555	0.0928766	0.966813	-4.59123	-11.1457	15.4068	-2.17632	0.0431012	0.998007	-4.56021	-12.763	15.4068	-2.97168	0.00817794	0.987817	-4.50749	1.61736
O43866	-4.60174	23.9674	-2.01999	0.0522067	0.947367	-4.58506	0.904902	23.9674	0.529624	0.600192	0.938392	-4.59983	-5.50664	23.9674	-2.34504	0.0256887	0.998689	-4.58182	5.74021	22.627	1.68372	0.102585	0.938049	-4.22646	6.70965	22.627	2.30478	0.0282566	0.903139	-3.46804	-0.969441	22.627	-0.280299	0.781167	0.966813	-4.59708	0.966315	16.4104	0.162503	0.872721	0.998007	-4.60674	3.79795	16.4104	0.761592	0.456174	0.987817	-4.60216	-2.83163
P02654	1.89804	24.9061	1.63334	0.112639	0.947367	-4.58945	0.739871	24.9061	0.848915	0.402516	0.924868	-4.59695	1.15817	24.9061	0.966892	0.341172	0.998689	-4.59535	6.00616	23.9372	1.67205	0.104885	0.938049	-4.23861	5.39105	23.9372	1.75757	0.0889936	0.903139	-4.15007	0.615105	23.9372	0.168794	0.867088	0.966813	-4.59719	-1.34463	22.438	-2.06633	0.0535061	0.998007	-4.56395	-0.792798	22.438	-1.45274	0.163518	0.987817	-4.57882	-0.551836
P01023	0.2507	29.6855	0.568309	0.573969	0.947367	-4.59761	0.347878	29.6855	1.05147	0.301271	0.924868	-4.59449	-0.0971774	29.6855	-0.213713	0.832187	0.998689	-4.59845	0.936402	30.7298	1.66782	0.105729	0.938049	-4.243	0.31604	30.7298	0.659197	0.514783	0.903139	-5.0478	0.620361	30.7298	1.08915	0.284735	0.966813	-4.59474	-0.430487	26.1955	-0.638279	0.531335	0.998007	-4.6021	0.296294	26.1955	0.523846	0.606781	0.987817	-4.60729	-0.72678
P15169	-1.5054	19.084	-0.392618	0.697321	0.947367	-4.59825	1.93147	19.084	0.671656	0.506838	0.927831	-4.5987	-3.43687	19.084	-0.869597	0.391285	0.998689	-4.59596	8.2028	14.5297	1.66409	0.106478	0.938049	-4.24686	11.687	14.5297	2.77653	0.00936272	0.903139	-2.79369	-3.48419	14.5297	-0.696743	0.491312	0.966813	-4.5962	NA	NA	NA	NA	NA	NA	NA	NA	NA	NA	NA	NA	NA
P03952	1.82724	22.9734	2.20766	0.0348925	0.947367	-4.58275	0.894718	22.9734	1.44133	0.159641	0.924868	-4.58855	0.932523	22.9734	1.09303	0.282904	0.998689	-4.59448	4.67049	23.8495	1.64707	0.109951	0.938049	-4.26439	4.51893	23.8495	1.86625	0.0717813	0.903139	-4.0249	0.151568	23.8495	0.0526881	0.958329	0.991703	-4.59725	1.59343	20.0277	0.550238	0.588925	0.998007	-4.60336	2.16979	20.0277	0.893438	0.383421	0.987817	-4.59861	-0.576353
A0A0B4J1Y9	NA	NA	NA	NA	NA	NA	NA	NA	NA	NA	NA	NA	NA	NA	NA	NA	NA	NA	8.15561	14.423	1.64366	0.110657	0.938049	-4.26788	3.04335	14.423	0.718283	0.478124	0.903139	-5.01878	5.11225	14.423	1.01561	0.317914	0.966813	-4.59506	NA	NA	NA	NA	NA	NA	NA	NA	NA	NA	NA	NA	NA
P61626	2.87618	21.2854	0.969512	0.339885	0.947367	-4.59535	-0.323722	21.2854	-0.145495	0.885274	0.978003	-4.60157	3.1999	21.2854	1.04643	0.303553	0.998689	-4.59481	-7.81804	15.0977	-1.63321	0.112848	0.938049	-4.27855	-6.85267	15.0977	-1.67645	0.104013	0.903139	-4.23979	-0.965373	15.0977	-0.198791	0.843764	0.966813	-4.59717	-1.60155	17.6414	-0.28625	0.777957	0.998007	-4.60606	0.948724	17.6414	0.202197	0.842032	0.987817	-4.61131	-2.55028
P19652	0.239331	27.9725	0.31062	0.758194	0.955396	-4.59847	0.533748	27.9725	0.923648	0.36289	0.924868	-4.5961	-0.294418	27.9725	-0.370707	0.713408	0.998689	-4.59813	-3.7934	27.4167	-1.59475	0.12122	0.938049	-4.31738	-0.150282	27.4167	-0.0739878	0.94151	0.958673	-5.20247	-3.64312	27.4167	-1.50972	0.141548	0.966813	-4.59259	-0.643984	24.6542	-0.62446	0.540166	0.998007	-4.60231	-0.0952556	24.6542	-0.110142	0.913517	0.994936	-4.61182	-0.548728
P69892	-0.842316	24.6878	-0.301274	0.765242	0.955396	-4.59849	0.820898	24.6878	0.391485	0.698149	0.951714	-4.60068	-1.66321	24.6878	-0.577126	0.568073	0.998689	-4.59743	-8.71407	13.0588	-1.58597	0.123201	0.938049	-4.32614	-4.38201	13.0588	-0.933974	0.357753	0.903139	-4.89287	-4.33206	13.0588	-0.777189	0.443115	0.966813	-4.59595	3.57282	20.2159	0.657327	0.519294	0.998007	-4.60181	-0.0498745	20.2159	-0.0109416	0.991391	0.9991	-4.61203	3.62269
Q9UBP4	0.160961	26.8606	0.161575	0.872702	0.961611	-4.59874	-0.0257709	26.8606	-0.0344921	0.972709	0.990871	-4.6017	0.186732	26.8606	0.181847	0.856901	0.998689	-4.5985	-8.05658	12.3455	-1.55028	0.131531	0.938049	-4.36137	-4.91448	12.3455	-1.10745	0.276876	0.903139	-4.76962	-3.14211	12.3455	-0.595988	0.555641	0.966813	-4.59648	4.50503	13.4547	0.731091	0.474141	0.998007	-4.6006	3.23456	13.4547	0.625921	0.539229	0.987817	-4.6053	1.27047
P06396	0.458651	27.0445	0.532394	0.598295	0.947367	-4.59776	0.359278	27.0445	0.556059	0.582211	0.938392	-4.59964	0.0993725	27.0445	0.111906	0.911628	0.998689	-4.59857	-0.930629	27.9011	-1.53458	0.135336	0.938049	-4.37665	-0.367966	27.9011	-0.710573	0.482821	0.903139	-5.0227	-0.562663	27.9011	-0.914575	0.367687	0.966813	-4.59546	-0.494662	28.0834	-1.62883	0.120737	0.998007	-4.5782	-0.0861764	28.0834	-0.338366	0.739005	0.987817	-4.61003	-0.408486
Q08380	0.700636	23.8225	0.289135	0.774426	0.955396	-4.59852	-1.49455	23.8225	-0.822354	0.417233	0.924868	-4.59724	2.19519	23.8225	0.878853	0.386325	0.998689	-4.59591	-4.38672	24.1006	-1.49157	0.146225	0.938049	-4.4179	-2.97746	24.1006	-1.18559	0.245063	0.903139	-4.70794	-1.40926	24.1006	-0.472335	0.640096	0.966813	-4.59677	0.951175	24.2151	1.24523	0.229025	0.998007	-4.58926	0.395919	24.2151	0.618055	0.544286	0.987817	-4.60546	0.555256
P36955	0.635026	26.9975	1.06941	0.293243	0.947367	-4.59462	0.277711	26.9975	0.623568	0.537528	0.929483	-4.59911	0.357315	26.9975	0.583766	0.563653	0.998689	-4.59741	-0.888265	27.0755	-1.48943	0.146783	0.938049	-4.41992	-0.385012	27.0755	-0.75603	0.455511	0.903139	-4.99899	-0.503253	27.0755	-0.831807	0.412072	0.966813	-4.59577	0.6541	23.2831	1.10169	0.285121	0.998007	-4.59289	0.415836	23.2831	0.835157	0.414586	0.987817	-4.60024	0.238264
Q12860	-0.368327	24.037	-0.414648	0.68129	0.947367	-4.59818	-0.27153	24.037	-0.407569	0.686425	0.948973	-4.60059	-0.0967974	24.037	-0.105717	0.916496	0.998689	-4.59858	-7.53271	12.908	-1.47156	0.151524	0.938049	-4.43676	-2.32315	12.908	-0.531485	0.598985	0.939537	-5.10229	-5.20956	12.908	-1.00319	0.323768	0.966813	-4.59511	2.57782	20.8177	0.819032	0.423488	0.998007	-4.59901	2.1228	20.8177	0.804244	0.431758	0.987817	-4.60107	0.455019
P32119	-1.45914	27.8523	-1.34753	0.187694	0.947367	-4.59228	-0.924599	27.8523	-1.13851	0.263738	0.924868	-4.5933	-0.534539	27.8523	-0.478914	0.635402	0.998689	-4.5978	-6.48311	20.9199	-1.46663	0.152852	0.938049	-4.44137	0.68615	20.9199	0.181779	0.856976	0.958673	-5.19244	-7.16926	20.9199	-1.59871	0.120336	0.966813	-4.59207	-0.144348	27.4416	-0.292936	0.772923	0.998007	-4.60601	-0.662629	27.4416	-1.60348	0.126244	0.987817	-4.57246	0.51828
P24592	0.29612	24.4547	0.253107	0.801877	0.957227	-4.59859	-0.9986	24.4547	-1.13806	0.26392	0.924868	-4.59331	1.29472	24.4547	1.07361	0.291384	0.998689	-4.59462	-1.05599	27.0459	-1.46231	0.154025	0.938049	-4.44541	-0.431478	27.0459	-0.69972	0.489478	0.903139	-5.02815	-0.624513	27.0459	-0.852466	0.400691	0.966813	-4.59569	NA	NA	NA	NA	NA	NA	NA	NA	NA	NA	NA	NA	NA
P07360	-0.712032	23.2326	-0.81481	0.421473	0.947367	-4.59635	0.743901	23.2326	1.13504	0.265165	0.924868	-4.59335	-1.45593	23.2326	-1.61634	0.116276	0.998689	-4.58995	-3.15485	24.4607	-1.45953	0.154784	0.938049	-4.448	-0.496655	24.4607	-0.269075	0.789708	0.958673	-5.17815	-2.6582	24.4607	-1.21221	0.234867	0.966813	-4.59417	-0.346996	21.6017	-0.695986	0.495333	0.998007	-4.60119	-0.200031	21.6017	-0.478414	0.638119	0.987817	-4.60806	-0.146965
A0A0C4DH38	-2.9786	20.3348	-0.725494	0.473657	0.947367	-4.59686	-1.84996	20.3348	-0.60079	0.552401	0.934933	-4.5993	-1.12864	20.3348	-0.266694	0.791493	0.998689	-4.59836	7.78494	16.8337	1.45417	0.156253	0.938049	-4.45298	5.53092	16.8337	1.20989	0.235743	0.903139	-4.68801	2.25401	16.8337	0.415025	0.681068	0.966813	-4.59688	2.53369	18.3416	0.53659	0.598126	0.998007	-4.60354	-3.73711	18.3416	-0.943746	0.357805	0.987817	-4.59712	6.2708
P04003	1.48992	26.5638	1.9019	0.0666278	0.947367	-4.58646	0.604588	26.5638	1.02901	0.311533	0.924868	-4.59479	0.885335	26.5638	1.09639	0.281454	0.998689	-4.59445	3.45083	25.9207	1.45047	0.157274	0.938049	-4.45642	1.92171	25.9207	0.94593	0.35172	0.903139	-4.88499	1.52912	25.9207	0.633554	0.531159	0.966813	-4.59638	-0.0618639	23.8782	-0.124961	0.901941	0.998007	-4.60688	0.0528092	23.8782	0.127197	0.900196	0.990664	-4.61175	-0.114673
P15814	-2.15197	18.5857	-0.504355	0.617622	0.947367	-4.59787	-0.851941	18.5857	-0.266225	0.79185	0.965346	-4.60123	-1.30003	18.5857	-0.295589	0.769539	0.998689	-4.59831	7.1567	10.3445	1.44785	0.158001	0.938049	-4.45884	2.74121	10.3445	0.649441	0.520981	0.905018	-5.05236	4.41549	10.3445	0.880534	0.38555	0.966813	-4.59559	NA	NA	NA	NA	NA	NA	NA	NA	NA	NA	NA	NA	NA
P27169	1.84967	24.8434	1.92212	0.0639374	0.947367	-4.58622	1.09278	24.8434	1.51411	0.140251	0.924868	-4.58729	0.756887	24.8434	0.763048	0.451273	0.998689	-4.59656	4.3151	24.4502	1.44215	0.159589	0.938049	-4.4641	3.78081	24.4502	1.47976	0.149332	0.903139	-4.44336	0.534288	24.4502	0.176016	0.861461	0.966813	-4.59718	2.25611	21.0512	0.741667	0.467864	0.998007	-4.60042	2.1061	21.0512	0.825578	0.419859	0.987817	-4.6005	0.150009
P10451	-0.0280118	27.6796	-0.0291891	0.976903	0.986319	-4.59883	-0.463055	27.6796	-0.643356	0.524782	0.927831	-4.59895	0.435043	27.6796	0.439793	0.663175	0.998689	-4.59793	-5.86221	22.8477	-1.43043	0.162897	0.938049	-4.47487	-0.689372	22.8477	-0.196991	0.845159	0.958673	-5.19035	-5.17284	22.8477	-1.24421	0.22303	0.966813	-4.59401	NA	NA	NA	NA	NA	NA	NA	NA	NA	NA	NA	NA	NA
A0A0C4DH31	-3.50343	22.2188	-0.939738	0.354705	0.947367	-4.59555	-4.91492	22.2188	-1.7578	0.0887746	0.924868	-4.58273	1.4115	22.2188	0.367307	0.715916	0.998689	-4.59814	6.21784	21.3575	1.42339	0.164911	0.938049	-4.4813	1.11932	21.3575	0.300072	0.766186	0.958673	-5.17176	5.09852	21.3575	1.1505	0.259001	0.966813	-4.59446	4.75243	19.7468	1.19357	0.248151	0.998007	-4.5906	4.3562	19.7468	1.30458	0.208481	0.987817	-4.5847	0.396229
P01876	0.564361	30.4534	1.31098	0.199611	0.947367	-4.59261	0.294118	30.4534	0.910957	0.369433	0.924868	-4.59625	0.270244	30.4534	0.609017	0.547005	0.998689	-4.5973	0.718599	31.6014	1.41818	0.166413	0.938049	-4.48605	0.59302	31.6014	1.37057	0.180648	0.903139	-4.54737	0.125579	31.6014	0.244298	0.808659	0.966813	-4.59712	0.30065	27.3982	0.621836	0.541852	0.998007	-4.60235	-0.225507	27.3982	-0.556166	0.584951	0.987817	-4.60669	0.526157
P30041	-0.475435	23.2171	-0.185325	0.854196	0.961611	-4.59871	1.21191	23.2171	0.629872	0.53345	0.929483	-4.59906	-1.68735	23.2171	-0.638091	0.528158	0.998689	-4.59717	-7.36453	15.0287	-1.41106	0.168484	0.938049	-4.49251	-4.13818	15.0287	-0.928533	0.360522	0.903139	-4.89643	-3.22635	15.0287	-0.609354	0.546865	0.966813	-4.59645	0.111766	26.0401	0.362417	0.721264	0.998007	-4.60545	-0.0446353	26.0401	-0.172587	0.864903	0.987817	-4.61151	0.156401
Q14624	0.846214	26.2544	0.906394	0.371804	0.947367	-4.59578	0.981172	26.2544	1.40127	0.171188	0.924868	-4.58923	-0.134958	26.2544	-0.14024	0.889389	0.998689	-4.59855	0.972347	28.0328	1.40612	0.169933	0.938049	-4.49697	0.0423131	28.0328	0.0716577	0.943349	0.958673	-5.20259	0.930034	28.0328	1.32574	0.194905	0.966813	-4.5936	0.0807087	23.5877	0.119307	0.906355	0.998007	-4.6069	0.39549	23.5877	0.697124	0.494638	0.987817	-4.60372	-0.314781
P02760	0.21333	27.3486	0.282114	0.779754	0.955396	-4.59853	0.512126	27.3486	0.902997	0.373575	0.924868	-4.59634	-0.298795	27.3486	-0.383337	0.704118	0.998689	-4.59809	0.773867	28.8404	1.3987	0.172128	0.938049	-4.50366	0.295617	28.8404	0.625711	0.536223	0.92097	-5.06318	0.47825	28.8404	0.852059	0.400913	0.966813	-4.59569	-1.0569	24.2934	-1.70811	0.104816	0.998007	-4.57572	-0.0735151	24.2934	-0.141674	0.888912	0.990241	-4.61168	-0.983384
Q92736	NA	NA	NA	NA	NA	NA	NA	NA	NA	NA	NA	NA	NA	NA	NA	NA	NA	NA	7.53647	10.3539	1.39789	0.172367	0.938049	-4.50438	1.5557	10.3539	0.337924	0.737767	0.958673	-5.16301	5.98077	10.3539	1.0935	0.282851	0.966813	-4.59472	-3.08471	14.3	-0.46229	0.649416	0.998007	-4.60444	0.824948	14.3	0.147421	0.88444	0.990241	-4.61165	-3.90965
Q9UGM5	-0.349695	19.8801	-0.106433	0.915933	0.969131	-4.59879	4.16753	19.8801	1.69124	0.100945	0.924868	-4.58402	-4.51723	19.8801	-1.33381	0.1921	0.998689	-4.59256	6.91888	15.492	1.37673	0.178755	0.938049	-4.52327	3.65437	15.492	0.851555	0.401189	0.903139	-4.94463	3.26451	15.492	0.640308	0.526819	0.966813	-4.59636	NA	NA	NA	NA	NA	NA	NA	NA	NA	NA	NA	NA	NA
P04004	0.0376967	27.3443	0.0528475	0.958197	0.974477	-4.59883	-0.24868	27.3443	-0.464836	0.645337	0.938392	-4.60026	0.286377	27.3443	0.389488	0.699611	0.998689	-4.59808	0.74337	28.7674	1.36109	0.183594	0.938049	-4.53708	-0.378178	28.7674	-0.810893	0.423796	0.903139	-4.96852	1.12155	28.7674	2.02421	0.0519061	0.966813	-4.58932	-0.0846925	24.8713	-0.20508	0.839813	0.998007	-4.60655	-0.195005	24.8713	-0.56306	0.580345	0.987817	-4.60656	0.110313
P02652	-0.0363492	29.4028	-0.0681344	0.946122	0.972014	-4.59882	0.220906	29.4028	0.552099	0.584887	0.938392	-4.59967	-0.257255	29.4028	-0.467811	0.643232	0.998689	-4.59784	0.793394	30.6632	1.34942	0.187271	0.938049	-4.5473	0.469796	30.6632	0.935734	0.356861	0.903139	-4.89172	0.323598	30.6632	0.542525	0.591453	0.966813	-4.59661	-0.515044	26.7503	-1.44334	0.166117	0.998007	-4.58377	-0.352355	26.7503	-1.17743	0.254371	0.987817	-4.58941	-0.16269
O75882	-4.27435	20.5745	-1.24833	0.221371	0.947367	-4.59317	-3.44611	20.5745	-1.34192	0.189488	0.924868	-4.59021	-0.828243	20.5745	-0.234667	0.816029	0.998689	-4.59842	6.92663	14.785	1.34883	0.187457	0.938049	-4.54781	2.0419	14.785	0.465647	0.644822	0.95395	-5.12592	4.88473	14.785	0.937634	0.355899	0.966813	-4.59537	NA	NA	NA	NA	NA	NA	NA	NA	NA	NA	NA	NA	NA
Q6UX71	NA	NA	NA	NA	NA	NA	NA	NA	NA	NA	NA	NA	NA	NA	NA	NA	NA	NA	6.24983	11.5848	1.31789	0.197486	0.938049	-4.57451	-2.9297	11.5848	-0.723471	0.474978	0.903139	-5.01611	9.17953	11.5848	1.90805	0.0659686	0.966813	-4.59011	0.377886	22.4926	0.750178	0.462848	0.998007	-4.60027	0.840184	22.4926	1.98888	0.0621456	0.987817	-4.55494	-0.462299
P0DOY2	0.279029	30.94	0.687737	0.496795	0.947367	-4.59706	0.000541474	30.94	0.00177946	0.998592	0.998723	-4.60171	0.278488	30.94	0.665908	0.510455	0.998689	-4.59704	0.672614	31.9496	1.30631	0.201345	0.938049	-4.58437	0.0951078	31.9496	0.216314	0.830203	0.958673	-5.18745	0.577507	31.9496	1.10559	0.277666	0.966813	-4.59467	-0.245771	28.1701	-0.503353	0.620824	0.998007	-4.60396	-0.450413	28.1701	-1.09998	0.285846	0.987817	-4.59211	0.204642
P00915	-1.29686	29.4832	-1.56842	0.127058	0.947367	-4.59013	-0.843619	29.4832	-1.36036	0.183645	0.924868	-4.58991	-0.453242	29.4832	-0.531785	0.598712	0.998689	-4.59761	-5.55024	23.0993	-1.29793	0.204174	0.938049	-4.59147	-6.6201	23.0993	-1.81297	0.0798253	0.903139	-4.08696	1.06986	23.0993	0.246618	0.806879	0.966813	-4.59712	-0.430509	27.3223	-0.558486	0.583399	0.998007	-4.60325	-0.934254	27.3223	-1.44519	0.165601	0.987817	-4.57913	0.503745
P06727	0.422058	28.0249	0.683248	0.499587	0.947367	-4.59708	-0.00122685	28.0249	-0.0026481	0.997904	0.998723	-4.60171	0.423285	28.0249	0.664775	0.51117	0.998689	-4.59705	0.690787	29.7074	1.29245	0.206042	0.938049	-4.59608	0.289703	29.7074	0.634758	0.530384	0.916119	-5.0591	0.401084	29.7074	0.739709	0.46521	0.966813	-4.59607	-0.494777	24.7271	-1.0445	0.310091	0.998007	-4.59424	0.531462	24.7271	1.33783	0.197622	0.987817	-4.58342	-1.02624
P01031	1.20304	24.5456	1.74138	0.0916551	0.947367	-4.58828	0.661333	24.5456	1.27636	0.211424	0.924868	-4.59125	0.541707	24.5456	0.760701	0.452653	0.998689	-4.59657	0.969437	25.7818	1.28339	0.209154	0.938049	-4.60367	-0.243622	25.7818	-0.377695	0.708309	0.958673	-5.15271	1.21306	25.7818	1.58299	0.123881	0.966813	-4.59217	0.406141	22.2694	0.753424	0.460944	0.998007	-4.60021	0.330018	22.2694	0.730014	0.474783	0.987817	-4.60294	0.076123
P04432	0.790931	22.0325	0.342647	0.734205	0.954868	-4.59839	-1.19204	22.0325	-0.688551	0.496289	0.927831	-4.59855	1.98297	22.0325	0.833411	0.411066	0.998689	-4.59617	6.31224	20.2714	1.27099	0.213472	0.938049	-4.61399	7.57425	20.2714	1.78601	0.0841805	0.903139	-4.11785	-1.26201	20.2714	-0.250483	0.803916	0.966813	-4.59711	NA	NA	NA	NA	NA	NA	NA	NA	NA	NA	NA	NA	NA
P02751	0.810545	26.2137	1.09048	0.284009	0.947367	-4.59446	-0.571871	26.2137	-1.02583	0.313006	0.924868	-4.59483	1.38242	26.2137	1.80432	0.0810251	0.998689	-4.58802	1.39795	25.6032	1.2552	0.219067	0.938049	-4.627	-0.0444804	25.6032	-0.0467712	0.963005	0.969382	-5.20366	1.44243	25.6032	1.27666	0.211489	0.966813	-4.59385	0.4231	26.2754	0.76783	0.452551	0.998007	-4.59995	-0.0176372	26.2754	-0.0381665	0.969975	0.9983	-4.61201	0.440738
P02750	0.330861	25.6809	0.485185	0.630998	0.947367	-4.59794	0.353065	25.6809	0.690329	0.495187	0.927831	-4.59854	-0.0222044	25.6809	-0.031589	0.975005	0.998689	-4.59862	-0.480361	27.1749	-1.24611	0.222341	0.938049	-4.63443	-0.162473	27.1749	-0.493577	0.625189	0.95395	-5.11627	-0.317888	27.1749	-0.812868	0.42268	0.966813	-4.59583	-1.22121	21.1445	-1.72952	0.100839	0.998007	-4.57504	-0.0381633	21.1445	-0.0644484	0.949324	0.994936	-4.61196	-1.18305
Q13616	-3.01065	19.3648	-0.764574	0.450377	0.947367	-4.59664	-2.35704	19.3648	-0.798114	0.43095	0.924868	-4.59749	-0.65361	19.3648	-0.161033	0.873125	0.998689	-4.59853	6.72782	11.1082	1.23895	0.224944	0.938049	-4.64024	2.12465	11.1082	0.458199	0.650102	0.95395	-5.1284	4.60317	11.1082	0.835589	0.409973	0.966813	-4.59575	NA	NA	NA	NA	NA	NA	NA	NA	NA	NA	NA	NA	NA
P00738	-0.318056	30.8393	-0.617404	0.541532	0.947367	-4.5974	0.203878	30.8393	0.527686	0.60152	0.938392	-4.59984	-0.521934	30.8393	-0.982918	0.33335	0.998689	-4.59525	0.79263	32.0138	1.23875	0.225016	0.938049	-4.6404	0.618905	32.0138	1.13272	0.266277	0.903139	-4.75008	0.173725	32.0138	0.267629	0.790811	0.966813	-4.5971	-0.177815	27.358	-0.258858	0.798684	0.998007	-4.60624	-0.0186304	27.358	-0.0323405	0.974557	0.9991	-4.61201	-0.159184
P02745	-3.54266	22.5784	-1.61941	0.115613	0.947367	-4.5896	0.400409	22.5784	0.244045	0.808824	0.965346	-4.60131	-3.94307	22.5784	-1.74863	0.0903745	0.998689	-4.58861	7.03871	15.4167	1.23385	0.22681	0.938049	-4.64437	0.941762	15.4167	0.193329	0.848	0.958673	-5.19087	6.09695	15.4167	1.05351	0.300494	0.966813	-4.5949	-1.18653	23.1591	-1.43719	0.167832	0.998007	-4.58394	0.707808	23.1591	1.02231	0.320187	0.987817	-4.59468	-1.89434
P50990	NA	NA	NA	NA	NA	NA	NA	NA	NA	NA	NA	NA	NA	NA	NA	NA	NA	NA	6.79787	12.0085	1.23102	0.227851	0.938049	-4.64665	1.24788	12.0085	0.26464	0.793092	0.958673	-5.17901	5.54999	12.0085	0.990702	0.329733	0.966813	-4.59516	0.303165	23.8806	0.980784	0.339708	0.998007	-4.59568	-0.11545	23.8806	-0.445366	0.661369	0.987817	-4.60859	0.418615
P13671	0.903713	23.8825	1.12053	0.271197	0.947367	-4.59422	1.06845	23.8825	1.7664	0.0872961	0.924868	-4.58256	-0.164741	23.8825	-0.198167	0.844224	0.998689	-4.59848	2.74567	24.3582	1.22779	0.229045	0.938049	-4.64925	1.89637	24.3582	0.993087	0.328588	0.903139	-4.85303	0.849296	24.3582	0.374363	0.71076	0.966813	-4.59695	-0.19988	21.176	-0.334768	0.741672	0.998007	-4.60568	0.101472	21.176	0.202653	0.841681	0.987817	-4.61131	-0.301352
O14791	0.455544	22.888	0.442064	0.661549	0.947367	-4.59809	0.780172	22.888	1.00945	0.32067	0.924868	-4.59504	-0.324628	22.888	-0.305616	0.761965	0.998689	-4.59828	3.57035	23.4192	1.22366	0.230578	0.938049	-4.65257	4.19635	23.4192	1.68425	0.102482	0.903139	-4.2313	-0.625993	23.4192	-0.211483	0.833936	0.966813	-4.59715	1.6701	15.8764	0.292189	0.773485	0.998007	-4.60601	3.90922	15.8764	0.815535	0.425434	0.987817	-4.60077	-2.23912
P0C0L4	2.76407	21.6665	1.24942	0.220977	0.947367	-4.59316	1.71855	21.6665	1.03577	0.308421	0.924868	-4.5947	1.04551	21.6665	0.458484	0.649842	0.998689	-4.59787	6.15365	16.388	1.22121	0.231489	0.938049	-4.65453	3.74918	16.388	0.871327	0.390476	0.903139	-4.93262	2.40447	16.388	0.470365	0.641486	0.966813	-4.59677	-3.98468	20.8773	-0.951364	0.35403	0.998007	-4.59632	3.24743	20.8773	0.924535	0.367446	0.987817	-4.5977	-7.23211
P06681	1.51071	23.2148	1.96428	0.0586292	0.947367	-4.58573	0.957375	23.2148	1.65975	0.107172	0.924868	-4.58462	0.553335	23.2148	0.697984	0.490453	0.998689	-4.59689	1.08226	25.4761	1.2194	0.232166	0.938049	-4.65598	0.957068	25.4761	1.26283	0.216352	0.903139	-4.64335	0.125193	25.4761	0.139044	0.890342	0.970122	-4.59721	3.53533	13.2848	0.5787	0.569968	0.998007	-4.60297	3.58102	13.2848	0.698975	0.493508	0.987817	-4.60368	-0.0456928
O43405	NA	NA	NA	NA	NA	NA	NA	NA	NA	NA	NA	NA	NA	NA	NA	NA	NA	NA	-0.759196	28.3625	-1.20342	0.238198	0.938049	-4.66867	0.28585	28.3625	0.530627	0.599573	0.939537	-5.10262	-1.04505	28.3625	-1.63289	0.112916	0.966813	-4.59187	NA	NA	NA	NA	NA	NA	NA	NA	NA	NA	NA	NA	NA
Q06033	2.13856	20.1642	0.611963	0.545079	0.947367	-4.59742	1.40516	20.1642	0.536126	0.595744	0.938392	-4.59978	0.733404	20.1642	0.203602	0.840012	0.998689	-4.59847	5.30605	17.6298	1.18507	0.245266	0.938049	-4.68307	-2.87274	17.6298	-0.751375	0.458265	0.903139	-5.00148	8.17879	17.6298	1.80061	0.0817979	0.966813	-4.59082	-2.25687	24.0687	-2.40701	0.0270436	0.998007	-4.55228	0.553916	24.0687	0.704442	0.490179	0.987817	-4.60355	-2.81079
P10909	0.0906101	28.9775	0.167361	0.868187	0.961611	-4.59873	0.0138424	28.9775	0.0340901	0.973027	0.990871	-4.6017	0.0767676	28.9775	0.13756	0.891489	0.998689	-4.59855	-0.697692	29.481	-1.18082	0.246925	0.938049	-4.68638	-0.272896	29.481	-0.540884	0.59257	0.939537	-5.09867	-0.424796	29.481	-0.708694	0.48397	0.966813	-4.59617	-0.463838	25.7638	-0.822589	0.421514	0.998007	-4.59894	-0.477561	25.7638	-1.0099	0.325939	0.987817	-4.59507	0.0137235
P08571	0.391933	23.4287	0.485882	0.630509	0.947367	-4.59794	-0.220962	23.4287	-0.365238	0.717444	0.958138	-4.60081	0.612895	23.4287	0.737125	0.466657	0.998689	-4.5967	-4.14439	22.1357	-1.17882	0.247711	0.938049	-4.68794	-1.30078	22.1357	-0.433289	0.667896	0.958673	-5.13642	-2.8436	22.1357	-0.797282	0.431535	0.966813	-4.59588	0.201491	23.1098	0.269773	0.790405	0.998007	-4.60617	0.895331	23.1098	1.42941	0.170025	0.987817	-4.57977	-0.693839
Q9Y6R7	2.15967	21.5228	0.721761	0.475917	0.947367	-4.59688	-0.128227	21.5228	-0.0571377	0.954807	0.990871	-4.60169	2.2879	21.5228	0.741784	0.463869	0.998689	-4.59667	3.52444	24.4779	1.17393	0.249634	0.938049	-4.69172	3.60205	24.4779	1.40504	0.170252	0.903139	-4.51526	-0.0776165	24.4779	-0.0254837	0.979837	0.996223	-4.59725	2.25431	19.1864	0.554551	0.586032	0.998007	-4.6033	-0.583582	19.1864	-0.171183	0.865991	0.987817	-4.61152	2.83789
P0DP09	NA	NA	NA	NA	NA	NA	NA	NA	NA	NA	NA	NA	NA	NA	NA	NA	NA	NA	6.31419	10.5095	1.16322	0.253885	0.938049	-4.69997	0.714537	10.5095	0.154154	0.878518	0.958673	-5.19582	5.59965	10.5095	1.01686	0.317329	0.966813	-4.59505	NA	NA	NA	NA	NA	NA	NA	NA	NA	NA	NA	NA	NA
P07738	0.977819	22.5531	0.415167	0.680914	0.947367	-4.59818	0.879101	22.5531	0.49767	0.622271	0.938392	-4.60005	0.098718	22.5531	0.0406627	0.967829	0.998689	-4.59861	-6.10341	12.2623	-1.16022	0.255082	0.938049	-4.70226	-1.0672	12.2623	-0.237576	0.813821	0.958673	-5.18395	-5.03621	12.2623	-0.943693	0.352844	0.966813	-4.59535	2.2767	21.3211	0.725832	0.477281	0.998007	-4.60069	1.32595	21.3211	0.504067	0.620333	0.987817	-4.60763	0.950753
A0A075B6I9	3.6611	19.9215	1.06789	0.293918	0.947367	-4.59463	1.769	19.9215	0.687987	0.496639	0.927831	-4.59856	1.8921	19.9215	0.535418	0.596228	0.998689	-4.5976	6.21727	14.6558	1.15178	0.258481	0.938049	-4.70869	7.86905	14.6558	1.70718	0.0980903	0.903139	-4.20618	-1.65178	14.6558	-0.301635	0.765006	0.966813	-4.59705	1.50316	15.8167	0.263001	0.795539	0.998007	-4.60621	3.58974	15.8167	0.748941	0.463575	0.987817	-4.60248	-2.08659
P02788	NA	NA	NA	NA	NA	NA	NA	NA	NA	NA	NA	NA	NA	NA	NA	NA	NA	NA	5.98704	10.9526	1.11851	0.2722	0.938049	-4.73365	-1.34845	10.9526	-0.295019	0.770006	0.958673	-5.17285	7.33548	10.9526	1.35087	0.186809	0.966813	-4.59347	NA	NA	NA	NA	NA	NA	NA	NA	NA	NA	NA	NA	NA
P29622	2.18115	21.7756	1.0135	0.318762	0.947367	-4.59504	2.50525	21.7756	1.55213	0.130905	0.924868	-4.58661	-0.324102	21.7756	-0.146102	0.884798	0.998689	-4.59854	5.57039	10.3953	1.11685	0.2729	0.938049	-4.73489	-0.87074	10.3953	-0.204448	0.83938	0.958673	-5.18926	6.44113	10.3953	1.273	0.212768	0.966813	-4.59387	4.48245	18.8437	1.19295	0.248387	0.998007	-4.59062	4.41381	18.8437	1.40072	0.178313	0.987817	-4.58093	0.0686459
P35858	-4.84824	21.4732	-2.45786	0.0198432	0.947367	-4.57953	0.781303	21.4732	0.528118	0.601224	0.938392	-4.59984	-5.62954	21.4732	-2.76873	0.00946574	0.998689	-4.57653	5.72291	12.0301	1.11512	0.273628	0.938049	-4.73616	2.91021	12.0301	0.664072	0.511702	0.903139	-5.04549	2.8127	12.0301	0.540238	0.59301	0.966813	-4.59662	NA	NA	NA	NA	NA	NA	NA	NA	NA	NA	NA	NA	NA
P04217	0.439185	28.4973	1.16742	0.25205	0.947367	-4.59385	0.302388	28.4973	1.07172	0.292218	0.924868	-4.59422	0.136797	28.4973	0.352771	0.726677	0.998689	-4.59817	0.61195	30.2184	1.11392	0.274133	0.938049	-4.73705	-0.156793	30.2184	-0.334236	0.740521	0.958673	-5.16391	0.768743	30.2184	1.37936	0.177952	0.966813	-4.59332	-0.570999	24.1071	-1.02994	0.31669	0.998007	-4.59458	-0.33362	24.1071	-0.717561	0.482244	0.987817	-4.60324	-0.23738
P01701	1.12673	23.8235	0.45343	0.653436	0.947367	-4.59806	-1.51787	23.8235	-0.814449	0.421676	0.924868	-4.59732	2.6446	23.8235	1.03249	0.309928	0.998689	-4.59491	5.14496	20.6637	1.1006	0.279801	0.938049	-4.74682	5.83074	20.6637	1.46068	0.154468	0.903139	-4.46201	-0.685778	20.6637	-0.144606	0.885986	0.970122	-4.59721	NA	NA	NA	NA	NA	NA	NA	NA	NA	NA	NA	NA	NA
P04075	-0.536406	23.9381	-0.519714	0.606999	0.947367	-4.59781	-0.637242	23.9381	-0.823217	0.41675	0.924868	-4.59723	0.100836	23.9381	0.0947811	0.925106	0.998689	-4.59859	-5.53824	11.1086	-1.0982	0.280828	0.938049	-4.74857	-2.96635	11.1086	-0.688841	0.496201	0.903139	-5.03353	-2.57189	11.1086	-0.502713	0.618827	0.966813	-4.5967	-0.234935	27.0729	-0.826892	0.419133	0.998007	-4.59886	-0.117919	27.0729	-0.494897	0.626664	0.987817	-4.60779	-0.117016
P37840	1.58328	21.7458	0.709335	0.483482	0.947367	-4.59694	2.1221	21.7458	1.26764	0.214479	0.924868	-4.59139	-0.538815	21.7458	-0.23419	0.816396	0.998689	-4.59842	-5.6066	12.0005	-1.09081	0.284014	0.938049	-4.75393	-0.730417	12.0005	-0.166421	0.868939	0.958673	-5.19439	-4.87618	12.0005	-0.935166	0.357149	0.966813	-4.59538	0.839318	24.5671	1.6837	0.109514	0.998007	-4.57649	-0.475854	24.5671	-1.13827	0.269944	0.987817	-4.59079	1.31517
P01019	0.609941	27.8357	0.803909	0.427646	0.947367	-4.59642	-0.0210674	27.8357	-0.0370228	0.970707	0.990871	-4.6017	0.631008	27.8357	0.806844	0.425978	0.998689	-4.59632	0.51647	27.621	1.09076	0.284036	0.938049	-4.75397	-0.39024	27.621	-0.965172	0.342153	0.903139	-4.87212	0.90671	27.621	1.88761	0.0687586	0.966813	-4.59025	-0.0724075	22.3435	-0.139052	0.890954	0.998007	-4.60683	0.041275	22.3435	0.0945173	0.925743	0.994936	-4.61187	-0.113682
P16070	0.349072	23.9943	0.407471	0.686497	0.947367	-4.59821	-0.377121	23.9943	-0.586949	0.56154	0.938392	-4.59941	0.726193	23.9943	0.822373	0.417222	0.998689	-4.59624	-5.01487	18.2989	-1.09001	0.284362	0.938049	-4.75452	-6.36122	18.2989	-1.61919	0.115843	0.903139	-4.30113	1.34635	18.2989	0.28846	0.774973	0.966813	-4.59707	0.486413	25.389	1.36859	0.18798	0.998007	-4.5859	0.344582	25.389	1.15609	0.262772	0.987817	-4.59017	0.141832
P08603	0.222363	27.7771	0.54827	0.587482	0.947367	-4.5977	0.315849	27.7771	1.03837	0.307229	0.924868	-4.59467	-0.0934863	27.7771	-0.223622	0.824536	0.998689	-4.59844	0.457504	28.4403	1.08572	0.286227	0.938049	-4.75762	-0.0178028	28.4403	-0.0494762	0.960867	0.969382	-5.20357	0.475307	28.4403	1.11187	0.275002	0.966813	-4.59464	0.0481071	25.0563	0.0852788	0.932982	0.998007	-4.60698	0.342562	25.0563	0.724104	0.478315	0.987817	-4.60308	-0.294454
P04278	-1.68035	19.1331	-0.438643	0.664	0.947367	-4.59811	1.66881	19.1331	0.580841	0.565598	0.938392	-4.59945	-3.34915	19.1331	-0.84817	0.402924	0.998689	-4.59609	-5.40386	11.0276	-1.07943	0.288975	0.938049	-4.76214	-2.90243	11.0276	-0.67895	0.50236	0.903139	-5.03836	-2.50143	11.0276	-0.492533	0.625918	0.966813	-4.59672	NA	NA	NA	NA	NA	NA	NA	NA	NA	NA	NA	NA	NA
P98160	1.95835	19.6061	0.593339	0.557312	0.947367	-4.59751	-2.07091	19.6061	-0.836588	0.409305	0.924868	-4.59708	4.02926	19.6061	1.18433	0.245393	0.998689	-4.59379	-5.46182	10.553	-1.07494	0.290947	0.938049	-4.76535	-4.28863	10.553	-0.988445	0.330818	0.903139	-4.85624	-1.17319	10.553	-0.2276	0.821497	0.966813	-4.59714	0.787508	28.0767	1.07508	0.296552	0.998007	-4.59352	0.904673	28.0767	1.47267	0.158123	0.987817	-4.578	-0.117165
A0A0J9YX35	2.53568	20.8752	0.862038	0.395367	0.947367	-4.59606	0.689236	20.8752	0.31242	0.756838	0.964315	-4.60105	1.84644	20.8752	0.608981	0.547029	0.998689	-4.5973	5.30536	10.3981	1.06306	0.296213	0.938049	-4.7738	-1.2332	10.3981	-0.289376	0.774278	0.958673	-5.17404	6.53855	10.3981	1.29146	0.206377	0.966813	-4.59378	NA	NA	NA	NA	NA	NA	NA	NA	NA	NA	NA	NA	NA
P07195	-1.56263	24.4982	-1.78199	0.0846696	0.947367	-4.58783	-0.692567	24.4982	-1.05305	0.300555	0.924868	-4.59447	-0.870063	24.4982	-0.962578	0.343299	0.998689	-4.59538	-4.82645	17.4359	-1.05806	0.29845	0.938049	-4.77733	-2.12678	17.4359	-0.545999	0.589093	0.939537	-5.09667	-2.69967	17.4359	-0.583378	0.563987	0.966813	-4.59651	0.243525	26.7851	0.643357	0.528111	0.998007	-4.60203	0.0856611	26.7851	0.26985	0.790347	0.987817	-4.61076	0.157864
P01008	0.306972	28.2881	0.72621	0.473224	0.947367	-4.59685	0.35885	28.2881	1.13192	0.266455	0.924868	-4.59339	-0.0518777	28.2881	-0.119064	0.906002	0.998689	-4.59857	-0.457344	28.9629	-1.05209	0.301138	0.938049	-4.78152	-0.0737735	28.9629	-0.198744	0.8438	0.958673	-5.1901	-0.383571	28.9629	-0.869782	0.391306	0.966813	-4.59563	-0.746199	24.697	-1.88458	0.075751	0.998007	-4.57002	-0.247846	24.697	-0.746402	0.465069	0.987817	-4.60254	-0.498353
A0A0B4J1X5	0.560386	25.0831	0.221711	0.826011	0.961611	-4.59865	-1.57198	25.0831	-0.829251	0.413379	0.924868	-4.59716	2.13237	25.0831	0.81846	0.419418	0.998689	-4.59626	3.98071	24.0587	1.04731	0.303298	0.938049	-4.78486	0.963143	24.0587	0.296751	0.768696	0.958673	-5.17248	3.01757	24.0587	0.78258	0.43999	0.966813	-4.59593	-0.314032	23.178	-0.474335	0.640969	0.998007	-4.6043	0.139619	23.178	0.251471	0.804301	0.987817	-4.61092	-0.453651
P06310	-0.148734	27.2418	-0.241114	0.811074	0.96	-4.59861	0.0613806	27.2418	0.132673	0.89532	0.978003	-4.60159	-0.210115	27.2418	-0.330449	0.743311	0.998689	-4.59823	-0.618456	27.483	-1.03664	0.308166	0.938049	-4.79228	-0.18144	27.483	-0.356155	0.72421	0.958673	-5.15843	-0.437015	27.483	-0.722058	0.475834	0.966813	-4.59613	-0.445146	24.9878	-0.395186	0.697353	0.998007	-4.60514	-0.314285	24.9878	-0.3327	0.743207	0.987817	-4.6101	-0.130861
P08123	2.02194	23.5635	0.849804	0.402029	0.947367	-4.59614	-1.93071	23.5635	-1.08194	0.287723	0.924868	-4.59409	3.95265	23.5635	1.61166	0.117296	0.998689	-4.59	5.38932	14.6686	1.03646	0.308246	0.938049	-4.7924	-0.30855	14.6686	-0.0694914	0.945058	0.958673	-5.2027	5.69787	14.6686	1.08016	0.288654	0.966813	-4.59478	-0.108285	27.4273	-0.170858	0.866243	0.998007	-4.60671	0.440937	27.4273	0.829615	0.417632	0.987817	-4.60039	-0.549222
P08670	-3.26256	24.6766	-2.85369	0.00768031	0.947367	-4.57422	-0.550499	24.6766	-0.642014	0.525641	0.927831	-4.59896	-2.71206	24.6766	-2.30135	0.0283442	0.998689	-4.58235	5.29454	11.3329	1.02443	0.313799	0.938049	-4.80067	1.34933	11.3329	0.305744	0.761905	0.958673	-5.17051	3.94521	11.3329	0.752457	0.457623	0.966813	-4.59603	0.258829	31.3304	0.966709	0.346509	0.998007	-4.59599	-0.0877559	31.3304	-0.390831	0.700512	0.987817	-4.60937	0.346585
P02753	0.299394	26.901	0.462594	0.646926	0.947367	-4.59802	-0.315502	26.901	-0.649974	0.520555	0.927831	-4.59889	0.614896	26.901	0.921708	0.363886	0.998689	-4.59564	0.703572	28.5481	1.02324	0.314353	0.938049	-4.80149	-0.0770539	28.5481	-0.131235	0.896463	0.958673	-5.19819	0.780626	28.5481	1.1191	0.271953	0.966813	-4.59461	0.192551	23.2863	0.362654	0.72109	0.998007	-4.60544	0.71315	23.2863	1.60161	0.126658	0.987817	-4.57254	-0.520599
P01591	0.243629	25.4413	0.288671	0.774778	0.955396	-4.59852	0.889974	25.4413	1.40601	0.169786	0.924868	-4.58915	-0.646344	25.4413	-0.742973	0.463159	0.998689	-4.59667	2.51216	25.9607	1.01761	0.316975	0.938049	-4.80532	2.62163	25.9607	1.24364	0.223237	0.903139	-4.65973	-0.109463	25.9607	-0.043708	0.965426	0.991703	-4.59725	-1.06529	22.2475	-1.63836	0.118721	0.998007	-4.57791	-0.371136	22.2475	-0.68062	0.50478	0.987817	-4.6041	-0.694154
P0DOX2	0.441775	26.2504	0.692448	0.493874	0.947367	-4.59703	0.373255	26.2504	0.780065	0.44134	0.927831	-4.59768	0.0685198	26.2504	0.104193	0.917696	0.998689	-4.59858	0.681168	27.0312	1.01756	0.317	0.938049	-4.80536	-0.236444	27.0312	-0.413638	0.682073	0.958673	-5.14243	0.917611	27.0312	1.35121	0.186703	0.966813	-4.59347	0.367828	23.707	0.467267	0.64592	0.998007	-4.60438	-0.191884	23.707	-0.290663	0.774634	0.987817	-4.61055	0.559712
A0A0B4J1U3	NA	NA	NA	NA	NA	NA	NA	NA	NA	NA	NA	NA	NA	NA	NA	NA	NA	NA	5.18827	11.9479	1.01185	0.31968	0.938049	-4.80923	2.95304	11.9479	0.674448	0.505177	0.903139	-5.04053	2.23523	11.9479	0.429706	0.670471	0.966813	-4.59685	NA	NA	NA	NA	NA	NA	NA	NA	NA	NA	NA	NA	NA
P07358	0.130653	22.7319	0.150131	0.881646	0.961611	-4.59875	1.11907	22.7319	1.71454	0.0965349	0.924868	-4.58357	-0.988417	22.7319	-1.10186	0.279107	0.998689	-4.59441	2.25764	24.2195	1.00872	0.321151	0.938049	-4.81134	1.00192	24.2195	0.524247	0.603948	0.941539	-5.10504	1.25572	24.2195	0.553056	0.584312	0.966813	-4.59659	-0.410565	21.0813	-0.570066	0.575685	0.998007	-4.60309	0.282466	21.0813	0.467669	0.645637	0.987817	-4.60824	-0.693031
Q9H4A4	NA	NA	NA	NA	NA	NA	NA	NA	NA	NA	NA	NA	NA	NA	NA	NA	NA	NA	-5.54604	10.4576	-1.00592	0.322478	0.938049	-4.81323	-4.71865	10.4576	-1.00227	0.324208	0.903139	-4.84663	-0.827386	10.4576	-0.147926	0.883388	0.970122	-4.5972	0.461204	22.6801	0.952757	0.353342	0.998007	-4.59629	-0.630136	22.6801	-1.55222	0.138027	0.987817	-4.57466	1.09134
P02671	1.07836	28.638	1.85509	0.0732326	0.947367	-4.587	0.525317	28.638	1.20493	0.23746	0.924868	-4.59234	0.553045	28.638	0.922989	0.363228	0.998689	-4.59563	1.805	26.6252	1.00038	0.325103	0.938049	-4.81694	1.41963	26.6252	0.921408	0.364168	0.903139	-4.90105	0.385367	26.6252	0.210534	0.834671	0.966813	-4.59715	0.172087	27.4978	0.286392	0.77785	0.998007	-4.60605	0.183991	27.4978	0.365124	0.719277	0.987817	-4.60971	-0.011904
Q5JPF3	NA	NA	NA	NA	NA	NA	NA	NA	NA	NA	NA	NA	NA	NA	NA	NA	NA	NA	4.8388	10.1448	0.998692	0.325909	0.938049	-4.81807	-1.31563	10.1448	-0.317991	0.752689	0.958673	-5.16774	6.15443	10.1448	1.2521	0.22018	0.966813	-4.59398	0.699787	11.0952	0.0991442	0.92212	0.998007	-4.60695	1.86557	11.0952	0.315169	0.756261	0.987817	-4.6103	-1.16578
P16157	0.402105	22.6055	0.167147	0.868353	0.961611	-4.59873	1.62272	22.6055	0.899374	0.375471	0.924868	-4.59638	-1.22062	22.6055	-0.492235	0.626064	0.998689	-4.59775	-5.04725	14.6973	-0.977731	0.336004	0.938049	-4.83195	-4.84115	14.6973	-1.09825	0.280808	0.903139	-4.77663	-0.206096	14.6973	-0.0393543	0.968868	0.991703	-4.59725	2.26832	20.7713	0.725472	0.477496	0.998007	-4.6007	0.932168	20.7713	0.355501	0.726349	0.987817	-4.60983	1.33616
P68032	-1.07394	23.5754	-0.856113	0.398585	0.947367	-4.5961	0.606878	23.5754	0.645048	0.5237	0.927831	-4.59893	-1.68081	23.5754	-1.29989	0.203337	0.998689	-4.59285	4.99119	10.5526	0.975212	0.337232	0.938049	-4.8336	-1.21337	10.5526	-0.277636	0.783191	0.958673	-5.17646	6.20457	10.5526	1.19499	0.241427	0.966813	-4.59425	0.135157	29.8089	0.437347	0.667066	0.998007	-4.60471	0.124315	29.8089	0.47967	0.637243	0.987817	-4.60804	0.0108417
A0A075B6I0	-1.64708	20.0968	-0.483323	0.632304	0.947367	-4.59795	2.71154	20.0968	1.06091	0.297027	0.924868	-4.59437	-4.35861	20.0968	-1.24082	0.224095	0.998689	-4.59334	5.11994	17.1985	0.971732	0.338932	0.938049	-4.83587	3.99506	17.1985	0.887955	0.381609	0.903139	-4.92232	1.12488	17.1985	0.210449	0.834736	0.966813	-4.59715	NA	NA	NA	NA	NA	NA	NA	NA	NA	NA	NA	NA	NA
A0A0B4J1V0	0.918111	27.0503	1.08294	0.287288	0.947367	-4.59452	0.902729	27.0503	1.41973	0.165786	0.924868	-4.58892	0.0153819	27.0503	0.0176018	0.986071	0.998689	-4.59862	0.496691	27.9789	0.969033	0.340255	0.938049	-4.83763	0.76663	27.9789	1.75156	0.0900399	0.903139	-4.15683	-0.269939	27.9789	-0.519128	0.60747	0.966813	-4.59666	-0.178974	24.0113	-0.420212	0.679308	0.998007	-4.60489	0.0677093	24.0113	0.189565	0.851773	0.987817	-4.6114	-0.246683
O15037	NA	NA	NA	NA	NA	NA	NA	NA	NA	NA	NA	NA	NA	NA	NA	NA	NA	NA	5.94802	12.0607	0.968981	0.340281	0.938049	-4.83766	7.67832	12.0607	1.46486	0.153333	0.903139	-4.45795	-1.7303	12.0607	-0.277856	0.783023	0.966813	-4.59708	NA	NA	NA	NA	NA	NA	NA	NA	NA	NA	NA	NA	NA
P00734	0.558963	26.8268	0.809709	0.424355	0.947367	-4.59638	0.142445	26.8268	0.275126	0.785067	0.965346	-4.6012	0.416518	26.8268	0.585349	0.562602	0.998689	-4.5974	0.534651	28.9399	0.964247	0.342609	0.938049	-4.84073	0.118809	28.9399	0.250931	0.803574	0.958673	-5.18158	0.415842	28.9399	0.73927	0.465472	0.966813	-4.59607	-0.397873	24.2358	-0.969687	0.345062	0.998007	-4.59593	-0.160581	24.2358	-0.466672	0.646337	0.987817	-4.60825	-0.237292
P61769	0.509511	25.4364	0.387003	0.70143	0.947367	-4.59827	0.131162	25.4364	0.132833	0.895194	0.978003	-4.60159	0.378349	25.4364	0.278798	0.782274	0.998689	-4.59834	-1.27087	26.0925	-0.958205	0.345597	0.938049	-4.84463	-0.787688	26.0925	-0.6955	0.49208	0.903139	-5.03025	-0.483186	26.0925	-0.35911	0.722021	0.966813	-4.59697	-0.445575	24.9943	-0.783758	0.443381	0.998007	-4.59966	1.01387	24.9943	2.12654	0.0475573	0.987817	-4.54839	-1.45944
P04040	-1.20805	26.2993	-1.07208	0.292062	0.947367	-4.5946	-1.39492	26.2993	-1.65055	0.109051	0.924868	-4.58479	0.186869	26.2993	0.160884	0.873241	0.998689	-4.59853	-5.03924	17.6419	-0.945798	0.351786	0.94556	-4.85256	-6.61467	17.6419	-1.45388	0.156334	0.903139	-4.46862	1.57542	17.6419	0.291466	0.772695	0.966813	-4.59707	0.39129	25.1443	0.708359	0.487802	0.998007	-4.60098	-0.62004	25.1443	-1.33846	0.197421	0.987817	-4.58339	1.01133
P49908	NA	NA	NA	NA	NA	NA	NA	NA	NA	NA	NA	NA	NA	NA	NA	NA	NA	NA	4.66796	10.9684	0.923516	0.363086	0.94556	-4.86657	-5.55666	10.9684	-1.28741	0.207767	0.903139	-4.62204	10.2246	10.9684	1.99398	0.0552867	0.966813	-4.58953	-2.57115	16.5611	-0.496442	0.625595	0.998007	-4.60404	-3.21261	16.5611	-0.739656	0.469053	0.987817	-4.60271	0.641459
Q9Y678	NA	NA	NA	NA	NA	NA	NA	NA	NA	NA	NA	NA	NA	NA	NA	NA	NA	NA	-4.92657	11.0356	-0.919432	0.365183	0.94556	-4.86911	-5.63062	11.0356	-1.2306	0.228006	0.903139	-4.67073	0.704057	11.0356	0.129521	0.897807	0.974621	-4.59722	0.107877	21.9046	0.271644	0.788989	0.998007	-4.60616	0.0839088	21.9046	0.251947	0.803938	0.987817	-4.61092	0.0239683
P04406	-0.868597	25.0734	-0.712884	0.481314	0.947367	-4.59692	-0.037071	25.0734	-0.0405671	0.967904	0.990871	-4.6017	-0.831526	25.0734	-0.662083	0.51287	0.998689	-4.59706	-4.62725	16.4554	-0.919191	0.365307	0.94556	-4.86926	-5.99769	16.4554	-1.39525	0.173154	0.903139	-4.52444	1.37044	16.4554	0.268349	0.790262	0.966813	-4.59709	-0.0273011	28.9496	-0.0842999	0.933749	0.998007	-4.60698	0.165843	28.9496	0.610626	0.549086	0.987817	-4.60562	-0.193144
P69905	-0.996354	33.4963	-1.80738	0.0805357	0.947367	-4.58755	-0.2714	33.4963	-0.656424	0.516454	0.927831	-4.59884	-0.724954	33.4963	-1.2758	0.211619	0.998689	-4.59305	-0.736592	32.2963	-0.91423	0.367865	0.94556	-4.87232	-0.301905	32.2963	-0.438819	0.663928	0.958673	-5.13468	-0.434687	32.2963	-0.531817	0.598758	0.966813	-4.59664	-0.280426	33.0053	-0.648471	0.524874	0.998007	-4.60195	-0.400646	33.0053	-1.10475	0.283828	0.987817	-4.59195	0.12022
P43251	2.24448	21.0714	0.789222	0.43605	0.947367	-4.5965	3.5222	21.0714	1.65134	0.108889	0.924868	-4.58477	-1.27771	21.0714	-0.435865	0.665992	0.998689	-4.59794	3.76275	17.36	0.911817	0.369114	0.94556	-4.87381	-6.8927	17.36	-1.95604	0.0598013	0.903139	-3.9174	10.6555	17.36	2.54525	0.0162831	0.966813	-4.58553	3.56896	13.6192	0.568889	0.576467	0.998007	-4.60311	4.60031	13.6192	0.874388	0.393432	0.987817	-4.59915	-1.03136
A0A0B4J1X8	NA	NA	NA	NA	NA	NA	NA	NA	NA	NA	NA	NA	NA	NA	NA	NA	NA	NA	4.51708	10.2761	0.909843	0.370137	0.94556	-4.87502	-0.932086	10.2761	-0.219863	0.827463	0.958673	-5.18689	5.44916	10.2761	1.08192	0.287883	0.966813	-4.59477	NA	NA	NA	NA	NA	NA	NA	NA	NA	NA	NA	NA	NA
P0C0L5	-0.0279694	28.5346	-0.0641879	0.949238	0.972014	-4.59882	-0.263656	28.5346	-0.806764	0.426024	0.924868	-4.5974	0.235687	28.5346	0.524735	0.603545	0.998689	-4.59764	0.393256	29.4946	0.903195	0.373597	0.946447	-4.87908	-0.501118	29.4946	-1.34782	0.187777	0.903139	-4.56819	0.894374	29.4946	2.0248	0.0518421	0.966813	-4.58932	-0.162866	24.8494	-0.330173	0.745084	0.998007	-4.60572	0.3784	24.8494	0.914728	0.372435	0.987817	-4.59799	-0.541266
Q12805	0.241071	24.3934	0.222138	0.825681	0.961611	-4.59865	-0.509956	24.3934	-0.626539	0.535604	0.929483	-4.59909	0.751027	24.3934	0.67138	0.507012	0.998689	-4.59702	-2.71137	22.9223	-0.888512	0.381314	0.949113	-4.88796	0.941539	22.9223	0.361326	0.720381	0.958673	-5.15708	-3.65291	22.9223	-1.17997	0.247259	0.966813	-4.59433	NA	NA	NA	NA	NA	NA	NA	NA	NA	NA	NA	NA	NA
A0A0C4DH67	0.645412	22.2009	0.283564	0.778653	0.955396	-4.59853	-0.628316	22.2009	-0.368071	0.715352	0.958138	-4.6008	1.27373	22.2009	0.542908	0.591123	0.998689	-4.59757	4.766	17.5275	0.884025	0.383693	0.949113	-4.89064	3.53567	17.5275	0.768013	0.448466	0.903139	-4.99251	1.23034	17.5275	0.224953	0.823537	0.966813	-4.59714	NA	NA	NA	NA	NA	NA	NA	NA	NA	NA	NA	NA	NA
Q8IVF4	NA	NA	NA	NA	NA	NA	NA	NA	NA	NA	NA	NA	NA	NA	NA	NA	NA	NA	-5.02567	13.0461	-0.880167	0.385746	0.949113	-4.89294	3.26809	13.0461	0.670274	0.507796	0.903139	-5.04254	-8.29377	13.0461	-1.43179	0.162511	0.966813	-4.59303	-1.19187	14.6849	-0.181543	0.857971	0.998007	-4.60666	-7.88323	14.6849	-1.43181	0.169346	0.987817	-4.57967	6.69136
P14174	-0.281944	23.0676	-0.222197	0.825636	0.961611	-4.59865	-0.541995	23.0676	-0.569519	0.573158	0.938392	-4.59954	0.26005	23.0676	0.198823	0.843715	0.998689	-4.59848	-4.48959	13.4912	-0.877557	0.387138	0.949113	-4.89449	-2.48316	13.4912	-0.568407	0.573977	0.935766	-5.0877	-2.00643	13.4912	-0.38659	0.701781	0.966813	-4.59693	0.331531	25.7112	0.397821	0.695444	0.998007	-4.60512	-0.445243	25.7112	-0.637076	0.532101	0.987817	-4.60506	0.776774
O60763	2.98276	21.2387	0.737615	0.466363	0.947367	-4.59679	2.72527	21.2387	0.898586	0.375884	0.924868	-4.59639	0.257488	21.2387	0.0617737	0.951144	0.998689	-4.59861	5.10129	11.6992	0.868208	0.392153	0.952307	-4.90001	5.81719	11.6992	1.15943	0.255401	0.903139	-4.72901	-0.7159	11.6992	-0.120103	0.9052	0.975818	-4.59722	0.249896	22.471	0.687363	0.500622	0.998007	-4.60133	-0.207561	22.471	-0.680774	0.504685	0.987817	-4.6041	0.457457
P02747	0.810439	25.2305	0.332339	0.741898	0.954868	-4.59842	-1.7019	25.2305	-0.930539	0.35937	0.924868	-4.59602	2.51234	25.2305	0.999482	0.325393	0.998689	-4.59514	0.363437	27.0519	0.853273	0.400251	0.952307	-4.9087	0.358055	27.0519	0.984454	0.332744	0.903139	-4.85898	0.00538184	27.0519	0.0124551	0.990145	0.996673	-4.59725	-0.377282	23.7247	-0.517103	0.611385	0.998007	-4.60379	0.727762	23.7247	1.18941	0.249743	0.987817	-4.58898	-1.10504
P20851	4.1795	19.5007	1.0752	0.290683	0.947367	-4.59458	2.95056	19.5007	1.01206	0.319437	0.924868	-4.59501	1.22894	19.5007	0.306713	0.761138	0.998689	-4.59828	4.47988	11.1066	0.835987	0.409753	0.952307	-4.91859	5.06356	11.1066	1.10656	0.277253	0.903139	-4.77029	-0.58368	11.1066	-0.107366	0.915212	0.978123	-4.59723	NA	NA	NA	NA	NA	NA	NA	NA	NA	NA	NA	NA	NA
P47756	-0.284485	22.0077	-0.117413	0.907299	0.964497	-4.59878	0.0825079	22.0077	0.0454038	0.96408	0.990871	-4.60169	-0.366993	22.0077	-0.146944	0.884139	0.998689	-4.59854	4.49361	17.01	0.834948	0.410328	0.952307	-4.91918	3.29245	17.01	0.716424	0.479254	0.903139	-5.01972	1.20116	17.01	0.22	0.827358	0.966813	-4.59715	0.693487	24.9069	1.29665	0.211142	0.998007	-4.58788	0.224069	24.9069	0.499569	0.623434	0.987817	-4.60771	0.469418
Q9NZP8	NA	NA	NA	NA	NA	NA	NA	NA	NA	NA	NA	NA	NA	NA	NA	NA	NA	NA	4.13433	17.3483	0.832096	0.411911	0.952307	-4.92079	2.02392	17.3483	0.477033	0.636786	0.95395	-5.12206	2.11041	17.3483	0.418689	0.678417	0.966813	-4.59687	NA	NA	NA	NA	NA	NA	NA	NA	NA	NA	NA	NA	NA
O00533	-0.126382	23.7595	-0.119868	0.905371	0.964497	-4.59878	-0.659399	23.7595	-0.833885	0.410803	0.924868	-4.59711	0.533017	23.7595	0.490451	0.62731	0.998689	-4.59776	-4.5206	16.6874	-0.82924	0.4135	0.952307	-4.9224	0.619882	16.6874	0.133162	0.894952	0.958673	-5.19801	-5.14049	16.6874	-0.929491	0.360033	0.966813	-4.59541	0.469371	24.5686	0.625624	0.53942	0.998007	-4.6023	0.855181	24.5686	1.35921	0.19088	0.987817	-4.58258	-0.38581
P46940	NA	NA	NA	NA	NA	NA	NA	NA	NA	NA	NA	NA	NA	NA	NA	NA	NA	NA	-4.55753	11.1379	-0.824024	0.416411	0.952307	-4.92533	-0.844995	11.1379	-0.178917	0.859203	0.958673	-5.19282	-3.71254	11.1379	-0.661665	0.513222	0.966813	-4.5963	0.0663676	23.8772	0.117547	0.907729	0.998007	-4.6069	-0.111293	23.8772	-0.235045	0.816829	0.987817	-4.61106	0.17766
P04430	-1.56205	19.1291	-0.406609	0.687123	0.947367	-4.59821	1.92448	19.1291	0.667938	0.509176	0.927831	-4.59874	-3.48653	19.1291	-0.880465	0.385465	0.998689	-4.5959	4.42987	14.1491	0.823945	0.416455	0.952307	-4.92537	3.74481	14.1491	0.815688	0.42109	0.903139	-4.96576	0.68506	14.1491	0.125601	0.900883	0.974621	-4.59722	NA	NA	NA	NA	NA	NA	NA	NA	NA	NA	NA	NA	NA
Q8WZ42	0.506813	28.7515	0.165267	0.86982	0.961611	-4.59873	2.44253	28.7515	1.06198	0.296548	0.924868	-4.59435	-1.93571	28.7515	-0.612372	0.544812	0.998689	-4.59728	-5.19704	19.3081	-0.818793	0.419343	0.952307	-4.92824	1.5998	19.3081	0.295168	0.769893	0.958673	-5.17282	-6.79684	19.3081	-1.05556	0.299574	0.966813	-4.59489	6.39656	17.7675	0.985077	0.337653	0.998007	-4.59559	-0.376336	17.7675	-0.0691083	0.945666	0.994936	-4.61195	6.7729
P12109	0.301303	22.8494	0.468527	0.642726	0.947367	-4.598	0.1366	22.8494	0.283218	0.778916	0.965346	-4.60117	0.164703	22.8494	0.248467	0.805432	0.998689	-4.5984	-4.12034	12.6146	-0.817364	0.420147	0.952307	-4.92904	-4.8418	12.6146	-1.1248	0.269568	0.903139	-4.75625	0.721458	12.6146	0.141075	0.888751	0.970122	-4.59721	-0.980606	26.115	-1.90235	0.0732613	0.998007	-4.56944	-0.316399	26.115	-0.731917	0.473648	0.987817	-4.6029	-0.664207
P04180	-4.74916	21.3328	-1.65922	0.10728	0.947367	-4.58917	-2.13967	21.3328	-0.99672	0.326711	0.924868	-4.5952	-2.60948	21.3328	-0.884457	0.383341	0.998689	-4.59587	-3.39395	19.9974	-0.811749	0.423312	0.952307	-4.93214	-5.53619	19.9974	-1.55065	0.131442	0.903139	-4.37234	2.14224	19.9974	0.505058	0.617198	0.966813	-4.5967	NA	NA	NA	NA	NA	NA	NA	NA	NA	NA	NA	NA	NA
P0DOX6	-5.25407	20.4183	-1.29126	0.206277	0.947367	-4.59279	-2.94468	20.4183	-0.964923	0.342142	0.924868	-4.5956	-2.30939	20.4183	-0.550618	0.58589	0.998689	-4.59754	-4.59258	16.0796	-0.806945	0.426032	0.952307	-4.93478	-3.64909	16.0796	-0.750859	0.458571	0.903139	-5.00176	-0.94349	16.0796	-0.163411	0.871288	0.966813	-4.59719	1.19586	14.9674	0.192089	0.849825	0.998007	-4.60661	0.813904	14.9674	0.155892	0.877854	0.988461	-4.6116	0.381959
Q8NFZ8	-3.28505	20.3544	-0.948033	0.350534	0.947367	-4.5955	-1.11746	20.3544	-0.429985	0.670217	0.943051	-4.60047	-2.16759	20.3544	-0.606867	0.548413	0.998689	-4.59731	-4.10851	12.997	-0.788649	0.436488	0.955765	-4.9447	1.79861	12.997	0.404318	0.688839	0.958673	-5.14518	-5.90712	12.997	-1.11772	0.272534	0.966813	-4.59461	0.897249	25.331	1.35248	0.192982	0.998007	-4.58635	0.679929	25.331	1.22211	0.23744	0.987817	-4.58779	0.21732
P01009	0.226285	31.3024	0.507862	0.615189	0.947367	-4.59786	0.328483	31.3024	0.982972	0.333324	0.924868	-4.59538	-0.102198	31.3024	-0.222519	0.825387	0.998689	-4.59844	-0.432826	32.2096	-0.772425	0.445888	0.955765	-4.95332	-0.0619468	32.2096	-0.129464	0.897852	0.958673	-5.19836	-0.370879	32.2096	-0.652428	0.519079	0.966813	-4.59633	-0.160599	28.3295	-0.365245	0.719188	0.998007	-4.60542	0.00175472	28.3295	0.0047586	0.996256	0.9991	-4.61203	-0.162354
Q16880	NA	NA	NA	NA	NA	NA	NA	NA	NA	NA	NA	NA	NA	NA	NA	NA	NA	NA	-4.12082	11.5401	-0.772213	0.446012	0.955765	-4.95343	1.13736	11.5401	0.249596	0.804596	0.958673	-5.18182	-5.25818	11.5401	-0.971284	0.339152	0.966813	-4.59524	NA	NA	NA	NA	NA	NA	NA	NA	NA	NA	NA	NA	NA
P0DOX7	0.170809	26.321	0.171375	0.865056	0.961611	-4.59872	-0.710285	26.321	-0.950184	0.349458	0.924868	-4.59578	0.881094	26.321	0.857619	0.397765	0.998689	-4.59603	0.43205	27.5406	0.77034	0.447106	0.955765	-4.95441	0.407067	27.5406	0.849966	0.402058	0.903139	-4.94559	0.0249824	27.5406	0.0439076	0.965268	0.991703	-4.59725	0.172114	23.8754	0.342005	0.736311	0.998007	-4.60562	-0.119928	23.8754	-0.284161	0.779532	0.987817	-4.61062	0.292042
P05090	-0.289278	28.8151	-0.54069	0.592632	0.947367	-4.59773	-0.462364	28.8151	-1.15227	0.258124	0.924868	-4.5931	0.173086	28.8151	0.313856	0.755759	0.998689	-4.59827	-0.387492	31.709	-0.767528	0.44875	0.955765	-4.95589	-0.302376	31.709	-0.7014	0.488444	0.903139	-5.02731	-0.0851157	31.709	-0.166187	0.869121	0.966813	-4.59719	1.41459	24.8298	1.35742	0.191435	0.998007	-4.58621	-0.0580206	24.8298	-0.0663895	0.9478	0.994936	-4.61195	1.47261
A0A0B4J1U7	0.357653	25.7706	0.324859	0.747496	0.954868	-4.59843	0.595776	25.7706	0.721531	0.476056	0.927831	-4.59825	-0.238123	25.7706	-0.209831	0.835189	0.998689	-4.59846	1.82575	27.3818	0.767277	0.448897	0.955765	-4.95602	2.56256	27.3818	1.26116	0.216942	0.903139	-4.64478	-0.736812	27.3818	-0.305228	0.762294	0.966813	-4.59705	-3.67144	19.4607	-0.706305	0.489047	0.998007	-4.60102	-0.735789	19.4607	-0.168787	0.867847	0.987817	-4.61153	-2.93565
Q13404	2.82178	20.5417	0.978532	0.335478	0.947367	-4.59529	3.07725	20.5417	1.42283	0.164892	0.924868	-4.58887	-0.255472	20.5417	-0.085947	0.932068	0.998689	-4.59859	-3.79033	11.9436	-0.756109	0.455464	0.955765	-4.96181	-6.92566	11.9436	-1.61791	0.116119	0.903139	-4.30248	3.13533	11.9436	0.616522	0.542188	0.966813	-4.59643	-0.0712313	23.9254	-0.213627	0.833241	0.998007	-4.60651	-0.0566035	23.9254	-0.202423	0.841858	0.987817	-4.61131	-0.0146278
P02042	-1.0298	30.6959	-1.03797	0.307413	0.947367	-4.59486	-0.0336276	30.6959	-0.0451924	0.964247	0.990871	-4.60169	-0.996171	30.6959	-0.974092	0.337643	0.998689	-4.5953	-1.96627	28.2682	-0.755996	0.455531	0.955765	-4.96187	-2.72655	28.2682	-1.22765	0.229096	0.903139	-4.67321	0.760279	28.2682	0.288142	0.775214	0.966813	-4.59707	0.188674	27.9978	0.215058	0.832142	0.998007	-4.6065	-0.974304	27.9978	-1.32424	0.202005	0.987817	-4.58394	1.16298
P00747	0.307241	27.2347	0.553569	0.583893	0.947367	-4.59768	-0.0564379	27.2347	-0.135582	0.893039	0.978003	-4.60158	0.363679	27.2347	0.635691	0.5297	0.998689	-4.59718	0.273295	28.6527	0.751035	0.458466	0.955765	-4.96442	-0.22221	28.6527	-0.715118	0.480049	0.903139	-5.02039	0.495505	28.6527	1.34225	0.189557	0.966813	-4.59351	-0.449858	24.7804	-0.923815	0.367811	0.998007	-4.59691	-0.220315	24.7804	-0.539492	0.596164	0.987817	-4.607	-0.229543
P27105	1.47462	20.5222	0.50564	0.616729	0.947367	-4.59787	-0.327925	20.5222	-0.149926	0.881806	0.978003	-4.60156	1.80254	20.5222	0.59963	0.553164	0.998689	-4.59734	-3.67697	11.8345	-0.741513	0.464132	0.955765	-4.96927	-6.80355	11.8345	-1.60676	0.118554	0.903139	-4.31423	3.12658	11.8345	0.62152	0.538939	0.966813	-4.59641	0.411693	22.5834	0.46173	0.649811	0.998007	-4.60445	-0.649305	22.5834	-0.868347	0.396643	0.987817	-4.59932	1.061
Q13228	-0.948442	22.8576	-1.11987	0.271476	0.947367	-4.59423	0.233807	22.8576	0.368088	0.71534	0.958138	-4.6008	-1.18225	22.8576	-1.35426	0.185564	0.998689	-4.59239	-3.80548	11.3974	-0.729337	0.471436	0.955765	-4.97538	1.41369	11.3974	0.317292	0.753214	0.958673	-5.1679	-5.21917	11.3974	-0.986001	0.331997	0.966813	-4.59518	3.53191	19.1658	0.867296	0.397203	0.998007	-4.59807	2.97225	19.1658	0.87031	0.395598	0.987817	-4.59926	0.559659
P25311	0.213408	27.4744	0.485905	0.630493	0.947367	-4.59794	0.292495	27.4744	0.887967	0.38148	0.924868	-4.59651	-0.0790864	27.4744	-0.174694	0.86247	0.998689	-4.59851	-0.328478	29.2821	-0.727502	0.472543	0.955765	-4.97629	-0.181078	29.2821	-0.469657	0.641986	0.95395	-5.12457	-0.147399	29.2821	-0.321796	0.749832	0.966813	-4.59703	-5.96805	17.4904	-1.13192	0.272534	0.998007	-4.59215	2.99438	17.4904	0.677204	0.506894	0.987817	-4.60418	-8.96243
A0A075B6I4	NA	NA	NA	NA	NA	NA	NA	NA	NA	NA	NA	NA	NA	NA	NA	NA	NA	NA	-3.55216	10.0367	-0.725715	0.473621	0.955765	-4.97718	-1.68702	10.0367	-0.403628	0.689341	0.958673	-5.14538	-1.86513	10.0367	-0.375614	0.70984	0.966813	-4.59694	NA	NA	NA	NA	NA	NA	NA	NA	NA	NA	NA	NA	NA
P04433	0.929203	27.2777	0.91228	0.368747	0.947367	-4.59574	0.32556	27.2777	0.426174	0.672962	0.943051	-4.60049	0.603644	27.2777	0.574955	0.569522	0.998689	-4.59744	-2.37617	26.6504	-0.721266	0.476314	0.955765	-4.97937	2.00502	26.6504	0.71273	0.481505	0.903139	-5.0216	-4.38119	26.6504	-1.3109	0.199812	0.966813	-4.59368	-0.114569	23.3783	-0.0354987	0.972073	0.998007	-4.60706	-4.14733	23.3783	-1.53231	0.142846	0.987817	-4.57551	4.03276
P07357	1.77861	23.4976	2.10259	0.0438218	0.947367	-4.58406	0.458736	23.4976	0.723063	0.475128	0.927831	-4.59823	1.31987	23.4976	1.51371	0.140354	0.998689	-4.59094	0.802503	25.2285	0.71699	0.47891	0.955765	-4.98148	-0.00828503	25.2285	-0.00866857	0.993141	0.993141	-5.20443	0.810788	25.2285	0.714054	0.480697	0.966813	-4.59615	-0.370118	22.0686	-0.659306	0.518052	0.998007	-4.60178	-0.358748	22.0686	-0.762021	0.455924	0.987817	-4.60215	-0.0113699
P02730	0.203674	24.9509	0.0748079	0.940854	0.972014	-4.59882	0.863851	24.9509	0.423049	0.675216	0.943051	-4.60051	-0.660177	24.9509	-0.235239	0.815589	0.998689	-4.59842	-3.88151	16.4235	-0.712986	0.481348	0.955765	-4.98343	-5.45629	16.4235	-1.17372	0.249716	0.903139	-4.71755	1.57478	16.4235	0.285139	0.777492	0.966813	-4.59707	0.258001	24.4759	0.323585	0.749984	0.998007	-4.60577	-0.827701	24.4759	-1.23786	0.231683	0.987817	-4.58721	1.0857
P20774	-0.73905	23.9164	-0.880687	0.385347	0.947367	-4.59594	0.0595151	23.9164	0.0945613	0.925279	0.990621	-4.60165	-0.798565	23.9164	-0.923195	0.363122	0.998689	-4.59563	-3.43094	16.8122	-0.709835	0.483273	0.955765	-4.98496	-0.392296	16.8122	-0.0950482	0.924907	0.958673	-5.20117	-3.03865	16.8122	-0.619699	0.540121	0.966813	-4.59642	-0.999285	23.3728	-0.805893	0.430831	0.998007	-4.59925	-0.718914	23.3728	-0.691346	0.498175	0.987817	-4.60386	-0.280371
Q6L8Q7	NA	NA	NA	NA	NA	NA	NA	NA	NA	NA	NA	NA	NA	NA	NA	NA	NA	NA	3.91873	11.3208	0.708366	0.484171	0.955765	-4.98568	6.94598	11.3208	1.47039	0.151838	0.903139	-4.45255	-3.02725	11.3208	-0.539409	0.593574	0.966813	-4.59662	5.26637	16.2616	1.06071	0.302858	0.998007	-4.59386	-1.13037	16.2616	-0.27148	0.789113	0.987817	-4.61074	6.39675
Q00653	NA	NA	NA	NA	NA	NA	NA	NA	NA	NA	NA	NA	NA	NA	NA	NA	NA	NA	3.62297	11.5626	0.693023	0.493611	0.956902	-4.99303	-3.71742	11.5626	-0.832744	0.411551	0.903139	-4.95582	7.34039	11.5626	1.38407	0.176518	0.966813	-4.59329	NA	NA	NA	NA	NA	NA	NA	NA	NA	NA	NA	NA	NA
P01042	0.658443	27.6952	1.03164	0.310321	0.947367	-4.5949	0.0577359	27.6952	0.120613	0.904786	0.978003	-4.60161	0.600707	27.6952	0.913075	0.368336	0.998689	-4.5957	0.293648	29.1098	0.692241	0.494095	0.956902	-4.9934	0.289062	29.1098	0.798007	0.43112	0.903139	-4.97586	0.00458651	29.1098	0.0106578	0.991567	0.996673	-4.59725	-0.18219	24.8527	-0.554357	0.586162	0.998007	-4.6033	0.263703	24.8527	0.956776	0.351365	0.987817	-4.59673	-0.445893
P06703	0.568762	21.7137	0.178887	0.859205	0.961611	-4.59871	-0.429494	21.7137	-0.180112	0.858251	0.974545	-4.60149	0.998256	21.7137	0.304597	0.762734	0.998689	-4.59829	3.70314	12.0527	0.684407	0.498957	0.956902	-4.99709	6.9407	12.0527	1.50222	0.143464	0.903139	-4.42115	-3.23756	12.0527	-0.589821	0.559715	0.966813	-4.5965	-1.22641	28.8693	-1.08405	0.29266	0.998007	-4.59331	0.72843	28.8693	0.767774	0.452584	0.987817	-4.60201	-1.95484
P10643	0.167891	24.7968	0.194234	0.847276	0.961611	-4.59869	-0.3756	24.7968	-0.579376	0.566573	0.938392	-4.59946	0.543491	24.7968	0.609992	0.546367	0.998689	-4.5973	-0.340491	26.967	-0.682173	0.500349	0.956902	-4.99814	-0.446367	26.967	-1.04729	0.303308	0.903139	-4.81452	0.105875	26.967	0.209093	0.835785	0.966813	-4.59716	-0.505034	21.9019	-0.909359	0.375186	0.998007	-4.59721	0.364363	21.9019	0.78231	0.44421	0.987817	-4.60164	-0.869397
P02655	2.46359	24.3031	2.4466	0.0203665	0.947367	-4.57968	1.66529	24.3031	2.20507	0.0350917	0.924868	-4.57332	0.7983	24.3031	0.769123	0.447712	0.998689	-4.59653	3.04885	22.0648	0.669809	0.508088	0.956902	-5.00386	3.86092	22.0648	0.993327	0.328473	0.903139	-4.85286	-0.81207	22.0648	-0.175859	0.861583	0.966813	-4.59718	-0.591452	22.5861	-1.02218	0.320247	0.998007	-4.59475	-0.357512	22.5861	-0.736767	0.470766	0.987817	-4.60278	-0.23394
P05997	NA	NA	NA	NA	NA	NA	NA	NA	NA	NA	NA	NA	NA	NA	NA	NA	NA	NA	4.12271	14.5685	0.665536	0.510778	0.956902	-5.00582	2.58196	14.5685	0.488119	0.629004	0.95395	-5.1182	1.54075	14.5685	0.245176	0.807985	0.966813	-4.59712	1.80604	22.4814	0.551116	0.588335	0.998007	-4.60335	3.95908	22.4814	1.44059	0.166882	0.987817	-4.57932	-2.15304
Q15113	-0.289564	23.543	-0.321374	0.75011	0.954868	-4.59844	-0.323723	23.543	-0.479048	0.635308	0.938392	-4.60017	0.034159	23.543	0.0367797	0.970899	0.998689	-4.59861	-3.15071	16.58	-0.658035	0.51552	0.956902	-5.00922	-0.696071	16.58	-0.170248	0.865955	0.958673	-5.19392	-2.45463	16.58	-0.505342	0.617001	0.966813	-4.5967	3.40017	13.4168	0.550758	0.588576	0.998007	-4.60335	3.62002	13.4168	0.699201	0.49337	0.987817	-4.60367	-0.219849
O95445	3.43091	22.8015	1.08487	0.286445	0.947367	-4.5945	3.01867	22.8015	1.27269	0.212705	0.924868	-4.59131	0.412242	22.8015	0.126461	0.900193	0.998689	-4.59856	2.36872	23.6096	0.6438	0.524583	0.956902	-5.01557	-1.59069	23.6096	-0.506304	0.616334	0.95395	-5.11169	3.95941	23.6096	1.06078	0.297231	0.966813	-4.59487	3.73523	13.9049	0.586054	0.565121	0.998007	-4.60287	3.56876	13.9049	0.667681	0.512814	0.987817	-4.60439	0.166466
Q15437	NA	NA	NA	NA	NA	NA	NA	NA	NA	NA	NA	NA	NA	NA	NA	NA	NA	NA	4.00866	14.602	0.643659	0.524673	0.956902	-5.01564	5.45224	14.602	1.02523	0.31343	0.903139	-4.83042	-1.44359	14.602	-0.228485	0.820815	0.966813	-4.59714	NA	NA	NA	NA	NA	NA	NA	NA	NA	NA	NA	NA	NA
P00748	1.31689	24.7505	1.58633	0.122938	0.947367	-4.58994	0.263949	24.7505	0.423938	0.674574	0.943051	-4.6005	1.05294	24.7505	1.2305	0.227876	0.998689	-4.59342	0.305191	26.4253	0.632918	0.531569	0.956902	-5.02034	-0.294599	26.4253	-0.715474	0.479832	0.903139	-5.02021	0.59979	26.4253	1.22612	0.229665	0.966813	-4.5941	-5.56245	18.9121	-1.19093	0.249161	0.998007	-4.59067	-6.67277	18.9121	-1.70356	0.10568	0.987817	-4.56807	1.11032
A0A0J9YXX1	1.61269	20.361	0.451452	0.654845	0.947367	-4.59806	-1.68302	20.361	-0.628187	0.534538	0.929483	-4.59907	3.29572	20.361	0.895046	0.377744	0.998689	-4.59581	3.81663	14.959	0.631904	0.532222	0.956902	-5.02078	0.752037	14.959	0.145813	0.885041	0.958673	-5.19673	3.06459	14.959	0.500151	0.620608	0.966813	-4.59671	9.77131	16.0803	1.84724	0.0812297	0.998007	-4.57125	7.33107	16.0803	1.6526	0.115761	0.987817	-4.57032	2.44024
P06331	-0.240416	25.3196	-0.237453	0.813887	0.960615	-4.59862	0.234571	25.3196	0.308906	0.759484	0.964315	-4.60107	-0.474987	25.3196	-0.455126	0.652229	0.998689	-4.59788	3.27878	20.3188	0.620738	0.539446	0.956902	-5.02559	3.6643	20.3188	0.812408	0.42294	0.903139	-4.96765	-0.385523	20.3188	-0.0719455	0.943121	0.988651	-4.59724	-0.850035	23.4564	-1.04983	0.307697	0.998007	-4.59412	-0.365355	23.4564	-0.538058	0.597133	0.987817	-4.60703	-0.48468
P02766	1.58412	27.957	1.4705	0.151626	0.947367	-4.59111	0.551232	27.957	0.682264	0.5002	0.927831	-4.59861	1.03288	27.957	0.930179	0.359553	0.998689	-4.59559	-0.646773	26.3977	-0.615932	0.542571	0.956902	-5.02763	-0.0256063	26.3977	-0.0285571	0.977406	0.980632	-5.20416	-0.621166	26.3977	-0.583105	0.564169	0.966813	-4.59651	-0.273651	25.1257	-0.789859	0.4399	0.998007	-4.59955	-0.163398	25.1257	-0.56238	0.580799	0.987817	-4.60657	-0.110253
P01624	0.422585	27.8771	0.492869	0.625621	0.947367	-4.59791	0.134094	27.8771	0.208528	0.836197	0.965346	-4.60141	0.288491	27.8771	0.326426	0.746322	0.998689	-4.59824	0.285776	29.5203	0.602811	0.551152	0.956902	-5.03313	0.443437	29.5203	1.0954	0.282032	0.903139	-4.77879	-0.157661	29.5203	-0.327822	0.745317	0.966813	-4.59702	0.090731	24.3659	0.15016	0.882309	0.998007	-4.60679	0.0311345	24.3659	0.0614431	0.951684	0.994936	-4.61196	0.0595965
Q641Q2	NA	NA	NA	NA	NA	NA	NA	NA	NA	NA	NA	NA	NA	NA	NA	NA	NA	NA	-3.21489	11.6769	-0.599101	0.55359	0.956902	-5.03466	0.568317	11.6769	0.124026	0.90212	0.958673	-5.19886	-3.78321	11.6769	-0.694947	0.492422	0.966813	-4.59621	2.40204	20.5343	0.81998	0.422961	0.998007	-4.59899	2.16882	20.5343	0.882833	0.388974	0.987817	-4.59891	0.233213
Q96IY4	0.373357	22.2103	0.169164	0.86678	0.961611	-4.59873	-1.22439	22.2103	-0.739678	0.465128	0.927831	-4.59807	1.59775	22.2103	0.702308	0.487791	0.998689	-4.59687	2.91855	17.5839	0.588568	0.560544	0.956902	-5.03896	-2.00089	17.5839	-0.472543	0.63995	0.95395	-5.12359	4.91944	17.5839	0.97792	0.335913	0.966813	-4.59521	4.21968	12.6979	0.64967	0.524116	0.998007	-4.60193	0.393994	12.6979	0.0723324	0.943136	0.994936	-4.61194	3.82569
P01782	4.33304	21.8169	1.16396	0.25343	0.947367	-4.59387	1.54878	21.8169	0.554717	0.583117	0.938392	-4.59965	2.78426	21.8169	0.725586	0.473601	0.998689	-4.59676	3.21813	19.624	0.585966	0.562269	0.956902	-5.04001	1.85825	19.624	0.396241	0.694724	0.958673	-5.14752	1.35988	19.624	0.244077	0.808828	0.966813	-4.59712	1.38249	15.0506	0.220934	0.827633	0.998007	-4.60647	0.941292	15.0506	0.179373	0.85965	0.987817	-4.61147	0.441194
P23142	1.54415	24.8433	1.44418	0.158843	0.947367	-4.59137	-0.754032	24.8433	-0.940287	0.354428	0.924868	-4.5959	2.29818	24.8433	2.08522	0.0454794	0.998689	-4.5849	2.2845	21.3392	0.581595	0.565172	0.956902	-5.04177	-4.37473	21.3392	-1.30426	0.202034	0.903139	-4.60723	6.65923	21.3392	1.67113	0.105068	0.966813	-4.59163	0.769576	23.1162	1.33028	0.200048	0.998007	-4.58696	0.34837	23.1162	0.718064	0.481941	0.987817	-4.60323	0.421206
P0DOX8	0.498848	27.4192	0.66575	0.510554	0.947367	-4.59717	0.169159	27.4192	0.301007	0.765444	0.965346	-4.6011	0.329689	27.4192	0.426858	0.672469	0.998689	-4.59797	-1.93675	25.7482	-0.575148	0.569468	0.956902	-5.04434	1.29434	25.7482	0.450134	0.655841	0.95395	-5.13105	-3.23109	25.7482	-0.945829	0.351771	0.966813	-4.59534	-0.547375	24.7623	-1.24046	0.230744	0.998007	-4.58938	0.181992	24.7623	0.491791	0.628815	0.987817	-4.60784	-0.729367
P01024	0.377412	29.8054	0.962021	0.343574	0.947367	-4.5954	0.238854	29.8054	0.811784	0.423181	0.924868	-4.59735	0.138558	29.8054	0.342638	0.734212	0.998689	-4.5982	0.249179	30.3735	0.574318	0.570022	0.956902	-5.04467	-0.125354	30.3735	-0.338349	0.73745	0.958673	-5.1629	0.374533	30.3735	0.850919	0.401536	0.966813	-4.5957	-0.24349	26.7192	-0.62893	0.537301	0.998007	-4.60225	-0.0986632	26.7192	-0.303884	0.764704	0.987817	-4.61042	-0.144827
P17936	NA	NA	NA	NA	NA	NA	NA	NA	NA	NA	NA	NA	NA	NA	NA	NA	NA	NA	2.92911	9.839	0.574064	0.570192	0.956902	-5.04477	-1.12158	9.839	-0.257419	0.798608	0.958673	-5.18038	4.05069	9.839	0.782548	0.440009	0.966813	-4.59593	NA	NA	NA	NA	NA	NA	NA	NA	NA	NA	NA	NA	NA
P09382	0.744118	21.7124	0.323882	0.748229	0.954868	-4.59844	1.22904	21.7124	0.713266	0.481082	0.927831	-4.59833	-0.484925	21.7124	-0.204765	0.839111	0.998689	-4.59847	2.95412	12.6319	0.572337	0.571346	0.956902	-5.04545	0.330427	12.6319	0.0749697	0.940735	0.958673	-5.20241	2.62369	12.6319	0.501065	0.619972	0.966813	-4.5967	0.766867	29.6104	1.29204	0.2127	0.998007	-4.58801	0.459219	29.6104	0.922582	0.368436	0.987817	-4.59776	0.307648
P01703	-3.65503	19.8697	-1.07663	0.290056	0.947367	-4.59457	-2.70288	19.8697	-1.06155	0.296742	0.924868	-4.59436	-0.952155	19.8697	-0.272093	0.787377	0.998689	-4.59835	2.83521	18.625	0.5696	0.573178	0.956902	-5.04653	7.69603	18.625	1.81067	0.0801901	0.903139	-4.08961	-4.86083	18.625	-0.962614	0.343415	0.966813	-4.59528	NA	NA	NA	NA	NA	NA	NA	NA	NA	NA	NA	NA	NA
P34096	NA	NA	NA	NA	NA	NA	NA	NA	NA	NA	NA	NA	NA	NA	NA	NA	NA	NA	-2.91192	12.3123	-0.563396	0.577341	0.956902	-5.04895	-7.11841	12.3123	-1.61289	0.117211	0.903139	-4.30778	4.2065	12.3123	0.802255	0.428697	0.966813	-4.59587	NA	NA	NA	NA	NA	NA	NA	NA	NA	NA	NA	NA	NA
P02774	0.102817	29.7609	0.273236	0.786506	0.955396	-4.59855	-0.0657558	29.7609	-0.232996	0.817315	0.965346	-4.60134	0.168572	29.7609	0.434608	0.666894	0.998689	-4.59794	-0.230912	30.727	-0.561275	0.578767	0.956902	-5.04977	-0.353212	30.727	-1.00543	0.32271	0.903139	-4.84442	0.1223	30.727	0.293029	0.771512	0.966813	-4.59706	-0.475722	26.1927	-1.22563	0.236145	0.998007	-4.58977	-0.205514	26.1927	-0.631361	0.535746	0.987817	-4.60518	-0.270208
A0A0B4J1V2	-0.330095	17.9557	-0.0717874	0.943238	0.972014	-4.59882	1.56726	17.9557	0.454452	0.652708	0.938392	-4.60032	-1.89735	17.9557	-0.400307	0.69171	0.998689	-4.59804	2.92734	14.0471	0.549401	0.586786	0.956902	-5.05432	3.01199	14.0471	0.661997	0.513012	0.903139	-5.04648	-0.0846488	14.0471	-0.0156601	0.987609	0.996673	-4.59725	7.35413	12.1124	1.06151	0.302504	0.998007	-4.59384	1.9828	12.1124	0.341272	0.736853	0.987817	-4.61	5.37134
A0A0C4DH68	1.32393	24.9547	1.2618	0.216547	0.947367	-4.59305	1.30626	24.9547	1.65994	0.107134	0.924868	-4.58461	0.0176754	24.9547	0.0163429	0.987067	0.998689	-4.59862	-2.84201	20.0115	-0.544015	0.590441	0.956902	-5.05635	2.02707	20.0115	0.454402	0.652801	0.95395	-5.12965	-4.86908	20.0115	-0.918732	0.365543	0.966813	-4.59545	-0.24105	14.8247	-0.0399351	0.968585	0.998007	-4.60705	-4.59884	14.8247	-0.908501	0.375626	0.987817	-4.59817	4.35779
P01871	-0.751144	28.9178	-1.30167	0.202736	0.947367	-4.5927	0.580999	28.9178	1.34243	0.189324	0.924868	-4.5902	-1.33214	28.9178	-2.23957	0.0325243	0.998689	-4.58309	0.437423	29.6122	0.541969	0.591832	0.956902	-5.05711	0.931321	29.6122	1.35132	0.186667	0.903139	-4.56501	-0.493898	29.6122	-0.603209	0.55089	0.966813	-4.59646	-1.00063	24.9231	-1.3793	0.184712	0.998007	-4.5856	-0.29748	24.9231	-0.48896	0.630779	0.987817	-4.60789	-0.703151
Q9NXG0	NA	NA	NA	NA	NA	NA	NA	NA	NA	NA	NA	NA	NA	NA	NA	NA	NA	NA	3.06235	9.62982	0.537165	0.595105	0.956902	-5.0589	7.11839	9.62982	1.46225	0.154042	0.903139	-4.46049	-4.05604	9.62982	-0.701312	0.488498	0.966813	-4.59619	NA	NA	NA	NA	NA	NA	NA	NA	NA	NA	NA	NA	NA
P08185	2.49447	23.1823	1.04311	0.305062	0.947367	-4.59482	1.1476	23.1823	0.639854	0.527026	0.927831	-4.59898	1.34687	23.1823	0.546403	0.588748	0.998689	-4.59755	-1.59236	23.6151	-0.5266	0.602333	0.956902	-5.06278	0.93393	23.6151	0.361693	0.720109	0.958673	-5.15699	-2.52629	23.6151	-0.823531	0.416687	0.966813	-4.59579	-0.729695	21.5083	-2.20467	0.0407378	0.998007	-4.55924	0.0350663	21.5083	0.126335	0.900869	0.990664	-4.61175	-0.764762
Q9Y2F5	-0.127423	19.3754	-0.0317778	0.974855	0.986319	-4.59883	1.18873	19.3754	0.395272	0.695382	0.951714	-4.60066	-1.31615	19.3754	-0.318432	0.752319	0.998689	-4.59825	3.0814	11.9364	0.526505	0.602398	0.956902	-5.06281	4.05073	11.9364	0.81054	0.423996	0.903139	-4.96872	-0.969332	11.9364	-0.163262	0.871404	0.966813	-4.59719	NA	NA	NA	NA	NA	NA	NA	NA	NA	NA	NA	NA	NA
O15055	NA	NA	NA	NA	NA	NA	NA	NA	NA	NA	NA	NA	NA	NA	NA	NA	NA	NA	-3.29455	11.1217	-0.525234	0.60327	0.956902	-5.06328	-1.93334	11.1217	-0.360953	0.720657	0.958673	-5.15718	-1.36121	11.1217	-0.213915	0.832057	0.966813	-4.59715	NA	NA	NA	NA	NA	NA	NA	NA	NA	NA	NA	NA	NA
P06312	1.086	26.2932	0.9113	0.369255	0.947367	-4.59574	1.85965	26.2932	2.08065	0.0459238	0.924868	-4.57605	-0.773644	26.2932	-0.629806	0.533493	0.998689	-4.59721	3.06156	20.4759	0.524229	0.603961	0.956902	-5.06364	1.2217	20.4759	0.244979	0.808136	0.958673	-5.18265	1.83986	20.4759	0.310542	0.75829	0.966813	-4.59704	-0.148316	19.5691	-0.0292534	0.976985	0.998007	-4.60706	4.69443	19.5691	1.10408	0.284109	0.987817	-4.59197	-4.84275
P02649	-0.410439	29.436	-0.617342	0.541572	0.947367	-4.5974	-0.201795	29.436	-0.404694	0.688515	0.948973	-4.60061	-0.208644	29.436	-0.304452	0.762843	0.998689	-4.59829	0.239252	28.6064	0.522043	0.605463	0.956902	-5.06443	-0.0802936	28.6064	-0.205172	0.83882	0.958673	-5.18916	0.319546	28.6064	0.687291	0.497164	0.966813	-4.59623	-0.73036	24.48	-1.50655	0.149286	0.998007	-4.58191	0.294034	24.48	0.72323	0.478839	0.987817	-4.60311	-1.02439
P02746	0.524118	25.1816	0.561527	0.578525	0.947367	-4.59764	0.740526	25.1816	1.05784	0.298402	0.924868	-4.59441	-0.216408	25.1816	-0.224931	0.823527	0.998689	-4.59844	0.200052	26.3214	0.519715	0.607065	0.956902	-5.06527	0.184521	26.3214	0.561379	0.578697	0.935766	-5.09055	0.0155304	26.3214	0.0397707	0.968539	0.991703	-4.59725	0.175222	23.7809	0.259905	0.797889	0.998007	-4.60623	0.647954	23.7809	1.14604	0.266796	0.987817	-4.59052	-0.472732
P13591	0.244276	23.6367	0.26109	0.795771	0.955396	-4.59858	-0.464719	23.6367	-0.662274	0.512749	0.927831	-4.59879	0.708995	23.6367	0.73517	0.467829	0.998689	-4.59671	-2.66091	11.3935	-0.515099	0.610248	0.956902	-5.06692	-5.48716	11.3935	-1.24393	0.223131	0.903139	-4.65948	2.82625	11.3935	0.539298	0.59365	0.966813	-4.59662	0.443167	24.8267	0.595147	0.559159	0.998007	-4.60274	0.866623	24.8267	1.38777	0.18216	0.987817	-4.58145	-0.423456
P05156	0.580071	25.3426	0.912917	0.368418	0.947367	-4.59573	0.579316	25.3426	1.21564	0.233412	0.924868	-4.59218	0.000755377	25.3426	0.00115332	0.999087	0.999087	-4.59862	0.231841	26.7829	0.512301	0.612181	0.956902	-5.06791	0.429864	26.7829	1.11238	0.274785	0.903139	-4.76584	-0.198023	26.7829	-0.431328	0.669305	0.966813	-4.59685	-0.424416	22.3175	-0.759721	0.457264	0.998007	-4.6001	0.112611	22.3175	0.240366	0.812765	0.987817	-4.61102	-0.537027
Q9NZC3	NA	NA	NA	NA	NA	NA	NA	NA	NA	NA	NA	NA	NA	NA	NA	NA	NA	NA	-2.99548	11.6613	-0.512104	0.612317	0.956902	-5.06798	-0.606421	11.6613	-0.121409	0.904174	0.958673	-5.1991	-2.38906	11.6613	-0.402602	0.690087	0.966813	-4.5969	NA	NA	NA	NA	NA	NA	NA	NA	NA	NA	NA	NA	NA
P02790	0.966469	30.2119	1.97433	0.0574225	0.947367	-4.58561	0.245643	30.2119	0.669075	0.50846	0.927831	-4.59873	0.720825	30.2119	1.42855	0.163253	0.998689	-4.59173	-0.295883	30.8668	-0.511757	0.612557	0.956902	-5.0681	-0.0864633	30.8668	-0.175131	0.86215	0.958673	-5.19331	-0.209419	30.8668	-0.357042	0.723553	0.966813	-4.59697	-0.176866	27.3996	-0.331106	0.744391	0.998007	-4.60571	0.531606	27.3996	1.1867	0.250782	0.987817	-4.58908	-0.708472
Q96PD5	0.715921	24.518	0.762024	0.451875	0.947367	-4.59666	0.668974	24.518	0.949406	0.349847	0.924868	-4.59579	0.0469463	24.518	0.0484775	0.96165	0.998689	-4.59861	0.423003	26.5778	0.510026	0.613755	0.956902	-5.06871	0.425669	26.5778	0.601045	0.552312	0.932997	-5.07401	-0.00266593	26.5778	-0.00316851	0.997493	0.997493	-4.59725	1.81457	20.5458	0.611491	0.548526	0.998007	-4.6025	2.8554	20.5458	1.1474	0.266251	0.987817	-4.59047	-1.04083
P13716	0.242704	22.4481	0.0996905	0.92124	0.969848	-4.5988	1.45971	22.4481	0.799432	0.430197	0.924868	-4.59748	-1.217	22.4481	-0.484958	0.631157	0.998689	-4.59778	-2.65828	9.36873	-0.509957	0.613802	0.956902	-5.06874	-1.6061	9.36873	-0.360822	0.720754	0.958673	-5.15722	-1.05218	9.36873	-0.198966	0.843628	0.966813	-4.59717	0.484626	23.6457	1.04623	0.309314	0.998007	-4.5942	0.279964	23.6457	0.720697	0.480359	0.987817	-4.60317	0.204661
Q16610	0.336202	23.4033	0.507475	0.615457	0.947367	-4.59786	0.129722	23.4033	0.261075	0.795783	0.965346	-4.60125	0.206481	23.4033	0.302363	0.764419	0.998689	-4.59829	1.88473	20.3323	0.49827	0.621917	0.96268	-5.07281	-4.07557	20.3323	-1.2618	0.216717	0.903139	-4.64423	5.9603	20.3323	1.55325	0.130822	0.966813	-4.59234	-5.46587	14.4773	-0.929694	0.36484	0.998007	-4.59678	-1.22158	14.4773	-0.247762	0.807125	0.987817	-4.61096	-4.24428
P01714	1.46864	21.7194	0.664333	0.511449	0.947367	-4.59717	1.3448	21.7194	0.811089	0.423574	0.924868	-4.59735	0.123835	21.7194	0.0543441	0.957014	0.998689	-4.59861	1.97275	20.9436	0.495508	0.623842	0.96268	-5.07376	3.72303	20.9436	1.09512	0.282154	0.903139	-4.779	-1.75028	20.9436	-0.433355	0.667848	0.966813	-4.59684	3.18299	21.2467	1.06533	0.30082	0.998007	-4.59375	2.9209	21.2467	1.16573	0.258951	0.987817	-4.58983	0.262081
Q8IVF2	-4.96417	21.053	-1.32497	0.194981	0.947367	-4.59249	-0.60008	21.053	-0.213554	0.83231	0.965346	-4.6014	-4.36409	21.053	-1.13003	0.267237	0.998689	-4.5942	-2.57498	11.0187	-0.486987	0.629797	0.963884	-5.07665	-8.17225	11.0187	-1.80997	0.0803	0.903139	-4.09041	5.59728	11.0187	1.04346	0.305046	0.966813	-4.59494	3.93025	18.32	0.812324	0.427227	0.998007	-4.59913	0.502329	18.32	0.123802	0.902845	0.991777	-4.61176	3.42792
Q99459	-5.36664	22.2401	-1.73456	0.0928743	0.947367	-4.58836	-2.02906	22.2401	-0.874424	0.388694	0.924868	-4.59667	-3.33758	22.2401	-1.04654	0.303503	0.998689	-4.59481	2.10814	23.192	0.485322	0.630964	0.963884	-5.07721	6.58481	23.192	1.77525	0.0859746	0.903139	-4.13008	-4.47667	23.192	-1.01588	0.317787	0.966813	-4.59506	-0.171459	10.9077	-0.0247299	0.980543	0.998007	-4.60707	-2.81227	10.9077	-0.483672	0.634455	0.987817	-4.60798	2.64081
P02452	1.69153	26.4986	1.45014	0.157185	0.947367	-4.59131	0.77765	26.4986	0.888899	0.380987	0.924868	-4.5965	0.913883	26.4986	0.760073	0.453023	0.998689	-4.59658	-2.18636	21.0443	-0.478289	0.635902	0.966387	-5.07955	-4.03545	21.0443	-1.03383	0.309457	0.903139	-4.82426	1.84909	21.0443	0.398735	0.692905	0.966813	-4.5969	0.0359489	28.4559	0.0518009	0.959258	0.998007	-4.60704	0.134637	28.4559	0.231338	0.819663	0.987817	-4.61109	-0.0986883
P11166	2.53085	21.0195	0.843729	0.405363	0.947367	-4.59618	2.15776	21.0195	0.959133	0.345003	0.924868	-4.59567	0.373088	21.0195	0.120666	0.904744	0.998689	-4.59857	-2.36578	10.568	-0.473342	0.639386	0.966387	-5.08118	-7.37795	10.568	-1.72872	0.0941112	0.903139	-4.18235	5.01218	10.568	0.988518	0.330783	0.966813	-4.59517	2.23975	19.4571	0.543746	0.593293	0.998007	-4.60345	-1.77031	19.4571	-0.512481	0.61455	0.987817	-4.60749	4.01006
P02549	0.243328	22.6789	0.103045	0.918599	0.969504	-4.5988	1.35127	22.6789	0.762986	0.451309	0.927831	-4.59785	-1.10795	22.6789	-0.455186	0.652186	0.998689	-4.59788	-2.39638	11.2392	-0.469049	0.642416	0.966387	-5.08258	-5.36662	11.2392	-1.23013	0.228182	0.903139	-4.67113	2.97024	11.2392	0.573075	0.570853	0.966813	-4.59654	4.71192	19.1215	0.939852	0.359745	0.998007	-4.59657	0.618597	19.1215	0.14713	0.884666	0.990241	-4.61165	4.09332
P11277	0.184835	22.7424	0.0769544	0.93916	0.972014	-4.59881	1.17115	22.7424	0.650134	0.520453	0.927831	-4.59889	-0.986319	22.7424	-0.398385	0.69311	0.998689	-4.59805	-2.45154	12.1399	-0.464947	0.645317	0.966387	-5.08391	-3.07038	12.1399	-0.681934	0.500497	0.903139	-5.03691	0.618838	12.1399	0.11569	0.908667	0.976094	-4.59722	4.84438	19.9687	1.17353	0.255891	0.998007	-4.59111	3.25944	19.9687	0.941517	0.358914	0.987817	-4.59719	1.58494
P01861	2.13974	27.3137	1.78616	0.0839795	0.947367	-4.58778	1.34576	27.3137	1.49783	0.144414	0.924868	-4.58757	0.793985	27.3137	0.642992	0.525015	0.998689	-4.59715	-0.549816	28.2599	-0.455358	0.652121	0.968162	-5.08696	1.48561	28.2599	1.44088	0.159947	0.903139	-4.48116	-2.03543	28.2599	-1.66168	0.106963	0.966813	-4.59169	-0.0476362	24.5843	-0.0526472	0.958593	0.998007	-4.60704	-0.594764	24.5843	-0.783814	0.443349	0.987817	-4.6016	0.547128
P02647	0.395546	31.8627	0.957844	0.345643	0.947367	-4.59543	0.454481	31.8627	1.46741	0.15246	0.924868	-4.5881	-0.0589342	31.8627	-0.138452	0.890789	0.998689	-4.59855	0.195175	32.702	0.454302	0.652873	0.968162	-5.0873	0.455902	32.702	1.24274	0.223564	0.903139	-4.66049	-0.260728	32.702	-0.598226	0.554166	0.966813	-4.59647	-0.420765	28.5409	-0.848427	0.40735	0.998007	-4.59844	-0.140337	28.5409	-0.337424	0.739703	0.987817	-4.61004	-0.280428
P05154	3.753	20.4209	1.39706	0.172438	0.947367	-4.59182	3.86145	20.4209	1.91657	0.0646654	0.924868	-4.57952	-0.108454	20.4209	-0.0391668	0.969012	0.998689	-4.59861	2.13281	13.3898	0.418156	0.678803	0.99209	-5.09822	2.08961	13.3898	0.479776	0.634856	0.95395	-5.12111	0.0431936	13.3898	0.00834762	0.993395	0.996673	-4.59725	NA	NA	NA	NA	NA	NA	NA	NA	NA	NA	NA	NA	NA
P0DOX3	-3.39763	21.4861	-1.1239	0.26979	0.947367	-4.5942	1.11954	21.4861	0.493776	0.624987	0.938392	-4.60007	-4.51717	21.4861	-1.44962	0.15733	0.998689	-4.59154	-2.05576	18.5681	-0.418026	0.678897	0.99209	-5.09826	1.03908	18.5681	0.247438	0.80625	0.958673	-5.18221	-3.09485	18.5681	-0.620335	0.539708	0.966813	-4.59642	6.14161	12.9871	0.939543	0.359899	0.998007	-4.59658	5.08009	12.9871	0.926695	0.366353	0.987817	-4.59763	1.06152
P02763	0.314725	30.6205	0.576219	0.568678	0.947367	-4.59758	0.423077	30.6205	1.0328	0.309787	0.924868	-4.59474	-0.108352	30.6205	-0.192455	0.848656	0.998689	-4.59849	-0.255938	30.6888	-0.415503	0.680722	0.99209	-5.09899	0.047469	30.6888	0.0902477	0.928689	0.958673	-5.2015	-0.303407	30.6888	-0.485537	0.630813	0.966813	-4.59674	-0.755943	26.8157	-1.40264	0.177749	0.998007	-4.58494	-0.200965	26.8157	-0.44464	0.661884	0.987817	-4.6086	-0.554978
P28290	3.41666	20.8296	1.16445	0.253232	0.947367	-4.59387	-0.203883	20.8296	-0.0926489	0.926786	0.990621	-4.60165	3.62055	20.8296	1.1971	0.240454	0.998689	-4.59369	-2.16017	12.1546	-0.40792	0.686221	0.99209	-5.10115	-3.21393	12.1546	-0.710739	0.48272	0.903139	-5.02261	1.05376	12.1546	0.196149	0.845812	0.966813	-4.59717	-0.201426	20.9912	-0.465455	0.647192	0.998007	-4.6044	-0.453106	20.9912	-1.24851	0.227851	0.987817	-4.58682	0.25168
P51172	-4.4521	25.3499	-0.949926	0.349587	0.947367	-4.59548	1.32327	25.3499	0.376453	0.709176	0.958138	-4.60075	-5.77537	25.3499	-1.19547	0.241078	0.998689	-4.5937	2.5586	18.5752	0.406212	0.687462	0.99209	-5.10164	4.16706	18.5752	0.774758	0.444529	0.903139	-4.98881	-1.60846	18.5752	-0.25172	0.802969	0.966813	-4.59711	-0.589296	13.3407	-0.0689844	0.945763	0.998007	-4.60701	-3.62636	13.3407	-0.506196	0.618867	0.987817	-4.6076	3.03706
P61981	NA	NA	NA	NA	NA	NA	NA	NA	NA	NA	NA	NA	NA	NA	NA	NA	NA	NA	-1.96131	10.406	-0.398894	0.692789	0.99209	-5.10368	-6.97707	10.406	-1.66177	0.106946	0.903139	-4.25568	5.01575	10.406	1.00555	0.322652	0.966813	-4.5951	0.113007	25.3228	0.383796	0.705628	0.998007	-4.60525	0.477986	25.3228	1.93571	0.0687819	0.987817	-4.55744	-0.364979
Q9NQ79	-0.119322	22.9383	-0.13491	0.893566	0.964497	-4.59877	-0.560302	22.9383	-0.844667	0.404847	0.924868	-4.597	0.440981	22.9383	0.483704	0.632037	0.998689	-4.59778	2.04143	12.1766	0.398372	0.693169	0.99209	-5.10382	-5.10133	12.1766	-1.1658	0.252854	0.903139	-4.72391	7.14276	12.1766	1.37397	0.179601	0.966813	-4.59335	2.25641	13.5441	0.36069	0.722533	0.998007	-4.60546	-1.5282	13.5441	-0.29129	0.774162	0.987817	-4.61055	3.78461
P08697	0.270167	24.2608	0.293481	0.771134	0.955396	-4.59851	0.846742	24.2608	1.22642	0.229388	0.924868	-4.59202	-0.576576	24.2608	-0.607632	0.547912	0.998689	-4.59731	1.61661	21.8081	0.395704	0.695116	0.99209	-5.10456	4.62498	21.8081	1.32575	0.194903	0.903139	-4.58812	-3.00837	21.8081	-0.725858	0.473535	0.966813	-4.59611	0.0645219	22.6113	0.0911778	0.928359	0.998007	-4.60697	0.581121	22.6113	0.979218	0.34046	0.987817	-4.59604	-0.516599
P30530	NA	NA	NA	NA	NA	NA	NA	NA	NA	NA	NA	NA	NA	NA	NA	NA	NA	NA	-1.93122	11.1035	-0.385876	0.702304	0.993891	-5.10723	4.53454	11.1035	1.06105	0.297111	0.903139	-4.80445	-6.46576	11.1035	-1.27348	0.212598	0.966813	-4.59387	NA	NA	NA	NA	NA	NA	NA	NA	NA	NA	NA	NA	NA
P01860	0.285447	32.3113	0.594289	0.556684	0.947367	-4.5975	0.589433	32.3113	1.63623	0.112029	0.924868	-4.58506	-0.303985	32.3113	-0.613988	0.543758	0.998689	-4.59728	0.169777	33.2201	0.373563	0.711349	0.993891	-5.11047	0.453599	33.2201	1.16881	0.251659	0.903139	-4.7215	-0.283822	33.2201	-0.615584	0.542798	0.966813	-4.59643	-0.0791738	29.432	-0.202473	0.841819	0.998007	-4.60656	0.247165	29.432	0.753708	0.460778	0.987817	-4.60236	-0.326339
P59666	5.20624	21.9093	1.76925	0.0868105	0.947367	-4.58797	3.25834	21.9093	1.47639	0.15005	0.924868	-4.58795	1.94791	21.9093	0.642198	0.525523	0.998689	-4.59715	1.93849	13.6798	0.370262	0.713781	0.993891	-5.11132	-1.04498	13.6798	-0.233743	0.816768	0.958673	-5.1846	2.98347	13.6798	0.561725	0.578464	0.966813	-4.59657	0.899595	16.3551	0.133239	0.895484	0.998007	-4.60685	-4.23571	16.3551	-0.748068	0.464088	0.987817	-4.6025	5.13531
P00742	NA	NA	NA	NA	NA	NA	NA	NA	NA	NA	NA	NA	NA	NA	NA	NA	NA	NA	1.82149	11.2592	0.370151	0.713863	0.993891	-5.11135	-7.01822	11.2592	-1.67018	0.105257	0.903139	-4.24658	8.83971	11.2592	1.7707	0.0867429	0.966813	-4.59101	NA	NA	NA	NA	NA	NA	NA	NA	NA	NA	NA	NA	NA
P01599	2.20281	21.5181	0.723966	0.474581	0.947367	-4.59687	0.00368111	21.5181	0.00161309	0.998723	0.998723	-4.60171	2.19913	21.5181	0.701176	0.488487	0.998689	-4.59688	1.60219	19.5846	0.361391	0.720333	0.993891	-5.11358	6.7355	19.5846	1.77917	0.0853172	0.903139	-4.12563	-5.1333	19.5846	-1.14134	0.262731	0.966813	-4.59451	NA	NA	NA	NA	NA	NA	NA	NA	NA	NA	NA	NA	NA
P07225	1.04644	24.3813	1.28353	0.208934	0.947367	-4.59286	0.562741	24.3813	0.920317	0.3646	0.924868	-4.59614	0.483703	24.3813	0.575578	0.569106	0.998689	-4.59744	0.179597	26.7161	0.35907	0.72205	0.993891	-5.11416	-0.0291385	26.7161	-0.0682234	0.946059	0.958673	-5.20277	0.208735	26.7161	0.411371	0.683716	0.966813	-4.59688	0.448823	22.0105	0.802588	0.43269	0.998007	-4.59932	0.567462	22.0105	1.21	0.241942	0.987817	-4.58824	-0.118639
Q13620	-5.03966	21.9065	-1.49499	0.14515	0.947367	-4.59087	-2.6432	21.9065	-1.04546	0.303994	0.924868	-4.59457	-2.39646	21.9065	-0.689675	0.495592	0.998689	-4.59693	2.11413	11.8976	0.355429	0.724748	0.993891	-5.11506	0.711369	11.8976	0.140056	0.889549	0.958673	-5.19732	1.40276	11.8976	0.232467	0.817749	0.966813	-4.59713	-0.607009	20.3158	-1.12995	0.273341	0.998007	-4.5922	-0.257941	20.3158	-0.572553	0.574035	0.987817	-4.60638	-0.349068
P0DP01	-4.37787	23.1572	-1.36994	0.180667	0.947367	-4.59207	-1.29338	23.1572	-0.53964	0.593348	0.938392	-4.59976	-3.08449	23.1572	-0.936391	0.356398	0.998689	-4.59555	1.8095	19.6683	0.352945	0.726591	0.993891	-5.11568	-0.563559	19.6683	-0.128729	0.898429	0.958673	-5.19843	2.37305	19.6683	0.456262	0.651478	0.966813	-4.5968	5.01151	19.3504	0.990058	0.335279	0.998007	-4.59548	1.80986	19.3504	0.426352	0.67491	0.987817	-4.60887	3.20165
P80748	0.816335	26.502	1.08566	0.286102	0.947367	-4.5945	1.27305	26.502	2.2574	0.0312641	0.924868	-4.57215	-0.456711	26.502	-0.589255	0.560013	0.998689	-4.59738	-1.10969	25.1554	-0.352858	0.726655	0.993891	-5.1157	2.74395	25.1554	1.02179	0.315026	0.903139	-4.83287	-3.85363	25.1554	-1.20789	0.236499	0.966813	-4.59419	2.45507	19.8015	0.590062	0.56249	0.998007	-4.60281	-0.79019	19.8015	-0.226462	0.823396	0.987817	-4.61113	3.24526
P05452	-0.0571616	26.0463	-0.141795	0.888171	0.961611	-4.59876	-0.0739735	26.0463	-0.244664	0.808348	0.965346	-4.6013	0.0168119	26.0463	0.0404583	0.96799	0.998689	-4.59861	0.797987	24.3976	0.346719	0.731216	0.993891	-5.11719	1.46062	24.3976	0.743202	0.463124	0.903139	-5.00582	-0.662636	24.3976	-0.283801	0.778507	0.966813	-4.59708	-0.860311	22.5192	-1.35612	0.191842	0.998007	-4.58625	0.734293	22.5192	1.3802	0.184439	0.987817	-4.58175	-1.5946
P14618	-0.0485581	23.6319	-0.0617849	0.951136	0.972014	-4.59882	-0.30793	23.6319	-0.522409	0.605144	0.938392	-4.59988	0.259371	23.6319	0.320168	0.751015	0.998689	-4.59825	1.73719	10.265	0.344362	0.732969	0.993891	-5.11776	0.432586	10.265	0.100422	0.920676	0.958673	-5.20079	1.3046	10.265	0.25492	0.800519	0.966813	-4.59711	0.101555	27.2786	0.278449	0.783844	0.998007	-4.60611	-0.102223	27.2786	-0.334214	0.742083	0.987817	-4.61008	0.203778
P00918	-0.659234	25.2919	-0.246588	0.806873	0.957733	-4.5986	0.498428	25.2919	0.248584	0.805342	0.965346	-4.60129	-1.15766	25.2919	-0.420097	0.677348	0.998689	-4.59799	-1.86835	14.4646	-0.340817	0.73561	0.993891	-5.1186	-5.48524	14.4646	-1.17178	0.250482	0.903139	-4.71912	3.6169	14.4646	0.650363	0.520394	0.966813	-4.59634	-0.292693	22.8487	-0.0900827	0.929217	0.998007	-4.60697	-3.83625	22.8487	-1.40789	0.176213	0.987817	-4.58064	3.54356
P00751	0.125762	27.6808	0.262719	0.794527	0.955396	-4.59857	0.177112	27.6808	0.493319	0.625306	0.938392	-4.60008	-0.0513498	27.6808	-0.104068	0.917794	0.998689	-4.59858	0.123374	29.2655	0.331412	0.742631	0.997557	-5.1208	0.0854895	29.2655	0.268933	0.789817	0.958673	-5.17818	0.0378845	29.2655	0.100314	0.92076	0.978123	-4.59723	-0.456177	24.4046	-1.09866	0.286407	0.998007	-4.59296	-0.0856677	24.4046	-0.246023	0.80845	0.987817	-4.61097	-0.37051
P00739	0.654151	24.493	0.652478	0.518961	0.947367	-4.59723	0.789891	24.493	1.0505	0.30171	0.924868	-4.59451	-0.13574	24.493	-0.13135	0.896357	0.998689	-4.59856	1.28716	21.7492	0.325854	0.74679	0.997557	-5.12207	6.31081	21.7492	1.87095	0.0711062	0.903139	-4.01936	-5.02365	21.7492	-1.25363	0.219633	0.966813	-4.59397	3.96712	14.2957	0.604347	0.55316	0.998007	-4.60261	3.69886	14.2957	0.671906	0.510182	0.987817	-4.6043	0.268268
P01772	0.926258	24.2564	0.845886	0.404178	0.947367	-4.59616	0.606246	24.2564	0.738189	0.466019	0.927831	-4.59809	0.320012	24.2564	0.283518	0.778687	0.998689	-4.59833	1.662	18.4353	0.316223	0.754016	0.997557	-5.12422	3.03805	18.4353	0.676932	0.503621	0.903139	-5.03934	-1.37605	18.4353	-0.258081	0.798102	0.966813	-4.59711	-0.745701	22.6369	-0.932618	0.363368	0.998007	-4.59672	0.141795	22.6369	0.211461	0.834905	0.987817	-4.61125	-0.887495
P01602	-0.0396948	23.1915	-0.017051	0.986507	0.988787	-4.59884	-2.06149	23.1915	-1.1807	0.246813	0.924868	-4.59269	2.0218	23.1915	0.84254	0.406018	0.998689	-4.59612	1.64728	16.3018	0.304488	0.762853	0.997557	-5.12675	2.75425	16.3018	0.5962	0.555501	0.932997	-5.07609	-1.10697	16.3018	-0.201694	0.841513	0.966813	-4.59716	NA	NA	NA	NA	NA	NA	NA	NA	NA	NA	NA	NA	NA
P00736	0.103922	24.1682	0.114929	0.909251	0.964497	-4.59879	-0.0565873	24.1682	-0.0834412	0.934044	0.990871	-4.60166	0.16051	24.1682	0.17221	0.864405	0.998689	-4.59851	0.884051	22.7253	0.302998	0.763977	0.997557	-5.12707	-4.41957	22.7253	-1.7739	0.086203	0.903139	-4.13162	5.30362	22.7253	1.79181	0.0832278	0.966813	-4.59087	6.61257	17.0873	1.27406	0.218859	0.998007	-4.58849	3.61904	17.0873	0.831464	0.416614	0.987817	-4.60034	2.99353
Q04756	-1.89223	20.4305	-0.681975	0.500381	0.947367	-4.59708	2.69827	20.4305	1.29664	0.204442	0.924868	-4.59093	-4.5905	20.4305	-1.60505	0.118746	0.998689	-4.59006	1.4653	12.4486	0.291696	0.772521	0.997557	-5.12941	-2.56716	12.4486	-0.598471	0.554005	0.932997	-5.07512	4.03246	12.4486	0.791281	0.434974	0.966813	-4.5959	NA	NA	NA	NA	NA	NA	NA	NA	NA	NA	NA	NA	NA
A0A0B4J1V6	NA	NA	NA	NA	NA	NA	NA	NA	NA	NA	NA	NA	NA	NA	NA	NA	NA	NA	1.48371	10.537	0.284212	0.778195	0.997557	-5.13091	0.97037	10.537	0.21768	0.829148	0.958673	-5.18723	0.513337	10.537	0.096929	0.923426	0.978123	-4.59723	NA	NA	NA	NA	NA	NA	NA	NA	NA	NA	NA	NA	NA
P14151	NA	NA	NA	NA	NA	NA	NA	NA	NA	NA	NA	NA	NA	NA	NA	NA	NA	NA	1.48622	12.8715	0.284033	0.778331	0.997557	-5.13094	-2.18625	12.8715	-0.489295	0.628181	0.95395	-5.11779	3.67247	12.8715	0.691832	0.494348	0.966813	-4.59622	NA	NA	NA	NA	NA	NA	NA	NA	NA	NA	NA	NA	NA
P16885	NA	NA	NA	NA	NA	NA	NA	NA	NA	NA	NA	NA	NA	NA	NA	NA	NA	NA	1.42678	10.3314	0.280596	0.780941	0.997557	-5.13162	0.961986	10.3314	0.221554	0.826158	0.958673	-5.18662	0.464797	10.3314	0.090104	0.928802	0.980402	-4.59723	NA	NA	NA	NA	NA	NA	NA	NA	NA	NA	NA	NA	NA
P00441	-2.33598	26.1739	-1.8925	0.067911	0.947367	-4.58657	-1.47816	26.1739	-1.59671	0.120599	0.924868	-4.58579	-0.857822	26.1739	-0.674215	0.505233	0.998689	-4.59701	1.49939	11.8013	0.277734	0.783116	0.997557	-5.13217	-4.20368	11.8013	-0.911865	0.369089	0.903139	-4.90719	5.70307	11.8013	1.04131	0.306027	0.966813	-4.59495	0.576085	27.3849	1.14566	0.266952	0.998007	-4.59181	0.317353	27.3849	0.752561	0.46145	0.987817	-4.60239	0.258731
A0A0C4DH34	-0.870199	18.2317	-0.185394	0.854142	0.961611	-4.59871	1.08797	18.2317	0.309055	0.759373	0.964315	-4.60106	-1.95817	18.2317	-0.404729	0.68849	0.998689	-4.59803	1.51996	12.7706	0.276533	0.784029	0.997557	-5.13241	4.01613	12.7706	0.855675	0.398941	0.903139	-4.94215	-2.49617	12.7706	-0.447657	0.657607	0.966813	-4.59681	-3.59363	13.9582	-0.557838	0.583832	0.998007	-4.60326	1.57481	13.9582	0.291497	0.774006	0.987817	-4.61055	-5.16844
P06733	-1.21134	23.2402	-1.20607	0.237024	0.947367	-4.59353	-0.416519	23.2402	-0.552945	0.584315	0.938392	-4.59966	-0.79482	23.2402	-0.767737	0.448523	0.998689	-4.59654	1.37066	10.9058	0.2742	0.785805	0.997557	-5.13285	2.87598	10.9058	0.673769	0.505602	0.903139	-5.04086	-1.50532	10.9058	-0.296842	0.768627	0.966813	-4.59706	-0.0321428	27.3811	-0.0945838	0.925691	0.998007	-4.60696	-0.175604	27.3811	-0.616166	0.545504	0.987817	-4.6055	0.143461
P55083	1.14757	20.8643	0.413675	0.681995	0.947367	-4.59819	-3.80895	20.8643	-1.83072	0.0768885	0.924868	-4.58128	4.95652	20.8643	1.73337	0.0930892	0.998689	-4.58876	-1.34759	13.5919	-0.263705	0.793805	0.997557	-5.13482	-5.48538	13.5919	-1.25705	0.218406	0.903139	-4.6483	4.13779	13.5919	0.798153	0.431037	0.966813	-4.59588	NA	NA	NA	NA	NA	NA	NA	NA	NA	NA	NA	NA	NA
P01780	0.841279	26.0805	1.09865	0.280483	0.947367	-4.5944	0.406374	26.0805	0.707594	0.484548	0.927831	-4.59838	0.434905	26.0805	0.550998	0.585633	0.998689	-4.59754	-0.970641	23.6999	-0.258409	0.797851	0.997557	-5.13578	3.57034	23.6999	1.11313	0.274469	0.903139	-4.76526	-4.54098	23.6999	-1.19167	0.242707	0.966813	-4.59427	0.0660213	22.4119	0.10311	0.919016	0.998007	-4.60694	-0.104474	22.4119	-0.194562	0.847917	0.987817	-4.61137	0.170495
P01011	0.652847	28.2229	0.881092	0.385131	0.947367	-4.59594	0.788857	28.2229	1.41954	0.165842	0.924868	-4.58892	-0.13601	28.2229	-0.17808	0.859833	0.998689	-4.5985	0.194576	29.014	0.257738	0.798364	0.997557	-5.1359	0.0523153	29.014	0.0811532	0.935858	0.958673	-5.20206	0.142261	29.014	0.185751	0.853887	0.966813	-4.59718	-0.410009	25.2659	-0.793123	0.438044	0.998007	-4.59949	-0.036244	25.2659	-0.0836015	0.934297	0.994936	-4.61191	-0.373765
P11388	NA	NA	NA	NA	NA	NA	NA	NA	NA	NA	NA	NA	NA	NA	NA	NA	NA	NA	1.37466	12.0814	0.255039	0.800428	0.997557	-5.13639	-8.49015	12.0814	-1.84466	0.0749537	0.903139	-4.05021	9.86481	12.0814	1.80409	0.0812379	0.966813	-4.59079	NA	NA	NA	NA	NA	NA	NA	NA	NA	NA	NA	NA	NA
P23528	-1.28311	23.582	-1.12867	0.267801	0.947367	-4.59416	-1.31774	23.582	-1.5455	0.132497	0.924868	-4.58672	0.0346252	23.582	0.0295481	0.976619	0.998689	-4.59862	1.34529	13.7433	0.254528	0.800819	0.997557	-5.13648	-0.568113	13.7433	-0.125876	0.900668	0.958673	-5.1987	1.9134	13.7433	0.356848	0.723696	0.966813	-4.59697	0.102865	28.1415	0.291002	0.774378	0.998007	-4.60602	0.230509	28.1415	0.777588	0.44692	0.987817	-4.60176	-0.127645
P05160	-0.327169	21.508	-0.149967	0.881774	0.961611	-4.59875	-0.815039	21.508	-0.498129	0.621952	0.938392	-4.60004	0.48787	21.508	0.216952	0.829685	0.998689	-4.59845	-1.16662	18.3191	-0.247812	0.805964	0.997557	-5.13765	4.70737	18.3191	1.171	0.250791	0.903139	-4.71974	-5.87399	18.3191	-1.22993	0.228253	0.966813	-4.59409	NA	NA	NA	NA	NA	NA	NA	NA	NA	NA	NA	NA	NA
P01619	-0.130219	27.2277	-0.147083	0.884031	0.961611	-4.59875	0.163503	27.2277	0.246238	0.807141	0.965346	-4.6013	-0.293722	27.2277	-0.321856	0.749749	0.998689	-4.59825	0.131325	28.8226	0.245135	0.808016	0.997557	-5.13811	0.603132	28.8226	1.31843	0.19731	0.903139	-4.59466	-0.471807	28.8226	-0.868119	0.392202	0.966813	-4.59564	5.38127	21.5595	1.26982	0.220331	0.998007	-4.58861	5.59488	21.5595	1.57427	0.132849	0.987817	-4.57372	-0.213616
P01834	0.401786	32.035	1.09643	0.281439	0.947367	-4.59441	0.0136329	32.035	0.0496037	0.96076	0.990871	-4.60169	0.388153	32.035	1.0276	0.312186	0.998689	-4.59494	0.0992021	32.7508	0.237671	0.813747	0.997557	-5.13937	0.342211	32.7508	0.960145	0.344636	0.903139	-4.87551	-0.243009	32.7508	-0.573899	0.570302	0.966813	-4.59654	-0.0312525	29.6921	-0.0805144	0.936717	0.998007	-4.60699	0.205392	29.6921	0.630961	0.536002	0.987817	-4.60519	-0.236644
P02679	1.38504	28.5462	2.16074	0.038657	0.947367	-4.58334	0.381683	28.5462	0.793927	0.433347	0.924868	-4.59753	1.00336	28.5462	1.51856	0.139131	0.998689	-4.5909	0.646401	25.0738	0.236413	0.814714	0.997557	-5.13958	-2.66163	25.0738	-1.13999	0.263283	0.903139	-4.74438	3.30803	25.0738	1.1926	0.242347	0.966813	-4.59427	-0.285353	28.4952	-0.471354	0.643054	0.998007	-4.60434	0.183147	28.4952	0.360741	0.722495	0.987817	-4.60976	-0.468499
A0A087WW87	-0.149846	28.3611	-0.191516	0.849385	0.961611	-4.5987	-0.284868	28.3611	-0.485449	0.630813	0.938392	-4.60013	0.135022	28.3611	0.167418	0.868142	0.998689	-4.59852	-0.140417	29.4726	-0.233027	0.817318	0.997557	-5.14013	0.349675	29.4726	0.679575	0.501969	0.903139	-5.03806	-0.490093	29.4726	-0.801718	0.429003	0.966813	-4.59587	NA	NA	NA	NA	NA	NA	NA	NA	NA	NA	NA	NA	NA
P07998	1.00496	25.9869	0.825403	0.415527	0.947367	-4.59629	-1.8458	25.9869	-2.02135	0.0520586	0.924868	-4.57732	2.85075	25.9869	2.2715	0.0302989	0.998689	-4.58271	0.966878	21.1925	0.23254	0.817693	0.997557	-5.14021	2.06552	21.1925	0.581759	0.565063	0.935766	-5.08219	-1.09865	21.1925	-0.26046	0.796283	0.966813	-4.5971	NA	NA	NA	NA	NA	NA	NA	NA	NA	NA	NA	NA	NA
P60174	-2.14137	24.5711	-2.72034	0.0106493	0.947367	-4.57603	-0.642786	24.5711	-1.08877	0.284748	0.924868	-4.59399	-1.49858	24.5711	-1.84692	0.0744414	0.998689	-4.58756	1.17506	11.1183	0.228874	0.820515	0.997557	-5.1408	2.5359	11.1183	0.578439	0.567273	0.935766	-5.08357	-1.36085	11.1183	-0.261279	0.795658	0.966813	-4.5971	-0.438397	27.1581	-0.941471	0.358937	0.998007	-4.59653	-0.720471	27.1581	-1.84496	0.081575	0.987817	-4.56166	0.282074
P00450	0.022281	28.8932	0.06579	0.947973	0.972014	-4.59882	0.0940072	28.8932	0.370106	0.713851	0.958138	-4.60079	-0.0717262	28.8932	-0.205466	0.838568	0.998689	-4.59847	-0.0757902	30.0156	-0.216926	0.82973	0.997557	-5.14266	-0.291078	30.0156	-0.975653	0.337017	0.903139	-4.86501	0.215288	30.0156	0.607402	0.548142	0.966813	-4.59645	-0.265362	24.9804	-0.508864	0.617032	0.998007	-4.60389	0.199919	24.9804	0.45714	0.653044	0.987817	-4.6084	-0.465281
Q8NG11	1.48202	30.9889	0.833798	0.410851	0.947367	-4.59624	2.06983	30.9889	1.55267	0.130776	0.924868	-4.5866	-0.58781	30.9889	-0.320833	0.750516	0.998689	-4.59825	0.70137	29.8116	0.215503	0.830829	0.997557	-5.14287	1.82258	29.8116	0.655813	0.516928	0.903139	-5.04939	-1.12121	29.8116	-0.339587	0.736527	0.966813	-4.597	0.196417	20.2421	0.0671816	0.947178	0.998007	-4.60702	-3.7013	20.2421	-1.50958	0.148517	0.987817	-4.57646	3.89772
P22352	0.0104809	23.115	0.0161116	0.98725	0.988787	-4.59884	-0.154178	23.115	-0.316012	0.754137	0.964315	-4.60104	0.164659	23.115	0.245563	0.807659	0.998689	-4.5984	1.11031	13.901	0.207527	0.836997	0.997557	-5.14405	-0.439532	13.901	-0.0962072	0.923994	0.958673	-5.20109	1.54984	13.901	0.285545	0.777183	0.966813	-4.59707	0.808719	22.127	1.33974	0.197013	0.998007	-4.5867	0.00480296	22.127	0.00948773	0.992534	0.9991	-4.61203	0.803916
P0DOX5	0.701235	32.0235	1.37522	0.179041	0.947367	-4.59202	0.416535	32.0235	1.08918	0.284573	0.924868	-4.59399	0.284701	32.0235	0.541667	0.591967	0.998689	-4.59757	0.0916921	32.3585	0.198082	0.844313	0.997557	-5.14538	0.420496	32.3585	1.06381	0.295881	0.903139	-4.80242	-0.328804	32.3585	-0.700177	0.489196	0.966813	-4.59619	-0.316889	29.2275	-0.665982	0.513874	0.998007	-4.60167	-0.0541003	29.2275	-0.135577	0.893661	0.990241	-4.61171	-0.262788
P02749	0.535219	28.2513	0.781271	0.440641	0.947367	-4.59655	0.565338	28.2513	1.10032	0.279769	0.924868	-4.59383	-0.030119	28.2513	-0.0426527	0.966255	0.998689	-4.59861	-0.0913667	29.338	-0.197207	0.844992	0.997557	-5.1455	0.342601	29.338	0.865984	0.393353	0.903139	-4.93589	-0.433968	29.338	-0.923313	0.36319	0.966813	-4.59543	-0.162906	25.9495	-0.393407	0.698643	0.998007	-4.60516	0.263893	25.9495	0.759915	0.457151	0.987817	-4.6022	-0.426798
Q15582	-2.87826	19.6718	-0.84841	0.402793	0.947367	-4.59615	0.410215	19.6718	0.161223	0.872977	0.978003	-4.60153	-3.28847	19.6718	-0.940385	0.354379	0.998689	-4.59552	0.939161	11.6992	0.19006	0.850539	0.997557	-5.14647	-4.75026	11.6992	-1.12578	0.269158	0.903139	-4.75548	5.68942	11.6992	1.13495	0.265359	0.966813	-4.59454	-0.291922	24.6564	-0.640357	0.530015	0.998007	-4.60207	0.55151	24.6564	1.44258	0.166328	0.987817	-4.57923	-0.843432
Q01628	NA	NA	NA	NA	NA	NA	NA	NA	NA	NA	NA	NA	NA	NA	NA	NA	NA	NA	1.12267	11.0507	0.187186	0.852771	0.997557	-5.14685	1.41438	11.0507	0.276168	0.784307	0.958673	-5.17675	-0.29171	11.0507	-0.0479433	0.962078	0.991703	-4.59725	4.75685	18.7415	1.28796	0.214084	0.998007	-4.58812	4.99899	18.7415	1.61397	0.123939	0.987817	-4.57201	-0.242138
P02748	1.58309	24.6103	1.76121	0.0881859	0.947367	-4.58806	0.908523	24.6103	1.34766	0.187655	0.924868	-4.59012	0.67457	24.6103	0.72806	0.472107	0.998689	-4.59674	-0.101647	27.0132	-0.185502	0.854081	0.997557	-5.14707	-0.137884	27.0132	-0.294683	0.77026	0.958673	-5.17292	0.0362375	27.0132	0.0651882	0.948455	0.990826	-4.59724	-0.897947	22.8459	-1.08383	0.292754	0.998007	-4.59331	0.0383323	22.8459	0.0551705	0.956611	0.994936	-4.61198	-0.93628
P09871	0.351489	25.9519	0.785037	0.438463	0.947367	-4.59653	-0.112986	25.9519	-0.336468	0.738813	0.961375	-4.60095	0.464475	25.9519	1.00641	0.322103	0.998689	-4.59509	0.0845779	25.5529	0.181317	0.857335	0.997557	-5.1476	0.0999003	25.5529	0.250804	0.80367	0.958673	-5.1816	-0.0153224	25.5529	-0.0323792	0.974383	0.994002	-4.59725	2.19232	20.1407	0.752587	0.461435	0.998007	-4.60022	2.14246	20.1407	0.876992	0.392054	0.987817	-4.59908	0.0498645
P05155	0.122739	26.6058	0.168661	0.867172	0.961611	-4.59873	0.605812	26.6058	1.10996	0.275655	0.924868	-4.5937	-0.483073	26.6058	-0.643991	0.524376	0.998689	-4.59715	0.681567	23.8429	0.179365	0.858853	0.997557	-5.14785	-3.29733	23.8429	-1.0162	0.317637	0.903139	-4.83684	3.9789	23.8429	1.03217	0.310221	0.966813	-4.59499	-0.273591	23.7194	-0.453426	0.655665	0.998007	-4.60454	-0.0981961	23.7194	-0.194057	0.848306	0.987817	-4.61137	-0.175395
P08519	-0.33665	18.6167	-0.0794943	0.937157	0.972014	-4.59881	3.31508	18.6167	1.04373	0.304778	0.924868	-4.5946	-3.65173	18.6167	-0.836548	0.409327	0.998689	-4.59616	-0.959317	10.3057	-0.176008	0.861467	0.997557	-5.14826	0.810727	10.3057	0.174193	0.86288	0.958673	-5.19343	-1.77004	10.3057	-0.320119	0.751091	0.966813	-4.59703	1.49642	13.1781	0.226861	0.823091	0.998007	-4.60643	-5.3457	13.1781	-0.966361	0.346678	0.987817	-4.59644	6.84213
Q96KN2	0.862249	25.6507	0.982689	0.333461	0.947367	-4.59526	-0.0527959	25.6507	-0.0802274	0.936578	0.990871	-4.60166	0.915045	25.6507	1.01172	0.319598	0.998689	-4.59505	0.851959	14.7114	0.174351	0.862758	0.997557	-5.14847	3.14841	14.7114	0.754542	0.45639	0.903139	-4.99979	-2.29645	14.7114	-0.463255	0.646515	0.966813	-4.59678	NA	NA	NA	NA	NA	NA	NA	NA	NA	NA	NA	NA	NA
P62937	-1.41437	25.4892	-1.52439	0.137673	0.947367	-4.59058	-0.509054	25.4892	-0.731537	0.470012	0.927831	-4.59815	-0.905313	25.4892	-0.946604	0.351251	0.998689	-4.59548	-0.888693	13.9373	-0.167737	0.867913	0.997557	-5.14926	-4.83295	13.9373	-1.06826	0.293902	0.903139	-4.79913	3.94426	13.9373	0.733836	0.468729	0.966813	-4.59609	0.0734637	27.9936	0.16543	0.870451	0.998007	-4.60673	-0.20406	27.9936	-0.547937	0.590471	0.987817	-4.60685	0.277524
P51884	-0.0626097	25.0218	-0.0847261	0.933031	0.972014	-4.59881	0.309353	25.0218	0.558172	0.580785	0.938392	-4.59962	-0.371962	25.0218	-0.488326	0.628797	0.998689	-4.59777	0.671071	21.9142	0.165018	0.870033	0.997557	-5.14957	1.58865	21.9142	0.457486	0.650608	0.95395	-5.12864	-0.91758	21.9142	-0.222415	0.825494	0.966813	-4.59714	-0.432801	26.6258	-0.668438	0.512342	0.998007	-4.60164	0.184627	26.6258	0.340016	0.737783	0.987817	-4.61001	-0.617427
P05546	1.21786	23.9827	1.17363	0.249591	0.947367	-4.5938	1.17272	23.9827	1.50684	0.142099	0.924868	-4.58741	0.0451406	23.9827	0.0422023	0.966611	0.998689	-4.59861	0.729382	21.5293	0.160693	0.873409	0.997557	-5.15006	-0.902851	21.5293	-0.23294	0.817385	0.958673	-5.18474	1.63223	21.5293	0.354471	0.725458	0.966813	-4.59698	-0.450046	22.158	-0.827934	0.418558	0.998007	-4.59884	0.237848	22.158	0.521758	0.608205	0.987817	-4.60732	-0.687893
Q13190	NA	NA	NA	NA	NA	NA	NA	NA	NA	NA	NA	NA	NA	NA	NA	NA	NA	NA	-0.764753	10.8252	-0.144135	0.886355	0.997557	-5.15182	3.09768	10.8252	0.683711	0.49939	0.903139	-5.03605	-3.86244	10.8252	-0.717575	0.478554	0.966813	-4.59614	NA	NA	NA	NA	NA	NA	NA	NA	NA	NA	NA	NA	NA
P08294	1.00248	24.1101	0.949794	0.349653	0.947367	-4.59549	0.474419	24.1101	0.599311	0.553373	0.934933	-4.59931	0.528065	24.1101	0.485372	0.630867	0.998689	-4.59778	-0.630179	18.2326	-0.130684	0.896895	0.997557	-5.15311	-4.05679	18.2326	-0.985207	0.33238	0.903139	-4.85847	3.42662	18.2326	0.700455	0.489025	0.966813	-4.59619	-1.08005	23.0018	-1.23384	0.233141	0.998007	-4.58956	0.442858	23.0018	0.603272	0.553859	0.987817	-4.60577	-1.5229
P0DOY3	-4.19334	21.9464	-1.25963	0.217318	0.947367	-4.59307	-2.13909	21.9464	-0.856744	0.398241	0.924868	-4.59686	-2.05425	21.9464	-0.598648	0.55381	0.998689	-4.59734	-0.609314	20.8751	-0.122425	0.903377	0.997557	-5.15384	-7.14954	20.8751	-1.68226	0.102871	0.903139	-4.23347	6.54022	20.8751	1.29532	0.20506	0.966813	-4.59376	NA	NA	NA	NA	NA	NA	NA	NA	NA	NA	NA	NA	NA
Q5S007	NA	NA	NA	NA	NA	NA	NA	NA	NA	NA	NA	NA	NA	NA	NA	NA	NA	NA	-0.633717	9.91562	-0.1219	0.903789	0.997557	-5.15389	0.955325	9.91562	0.215202	0.831062	0.958673	-5.18762	-1.58904	9.91562	-0.301301	0.765258	0.966813	-4.59705	NA	NA	NA	NA	NA	NA	NA	NA	NA	NA	NA	NA	NA
P29401	1.44265	19.698	0.423047	0.675217	0.947367	-4.59816	-1.79964	19.698	-0.703643	0.486971	0.927831	-4.59841	3.24229	19.698	0.922392	0.363535	0.998689	-4.59564	-0.583278	10.0641	-0.119446	0.905716	0.997557	-5.1541	-3.1316	10.0641	-0.751018	0.458476	0.903139	-5.00167	2.54833	10.0641	0.51441	0.610724	0.966813	-4.59668	-0.178932	26.2262	-0.625225	0.539676	0.998007	-4.6023	-0.195394	26.2262	-0.814122	0.426222	0.987817	-4.6008	0.0164619
P00558	0.646839	23.3345	0.512791	0.611777	0.947367	-4.59784	0.12427	23.3345	0.131355	0.896353	0.978003	-4.60159	0.52257	23.3345	0.401905	0.690545	0.998689	-4.59804	-0.601396	11.1735	-0.115951	0.908462	0.997557	-5.15438	-1.47121	11.1735	-0.332182	0.742055	0.958673	-5.1644	0.869812	11.1735	0.165309	0.869806	0.966813	-4.59719	-0.225948	26.4281	-0.682973	0.503327	0.998007	-4.6014	-0.00212415	26.4281	-0.00765615	0.993976	0.9991	-4.61203	-0.223824
P05543	2.55963	22.4026	1.12735	0.268348	0.947367	-4.59417	2.93363	22.4026	1.72277	0.0950152	0.924868	-4.58341	-0.374004	22.4026	-0.159807	0.874083	0.998689	-4.59853	-0.611931	17.9723	-0.110884	0.912445	0.997557	-5.15479	1.40964	17.9723	0.29913	0.766897	0.958673	-5.17196	-2.02157	17.9723	-0.361087	0.720558	0.966813	-4.59697	4.01968	15.5953	0.769262	0.451722	0.998007	-4.59993	8.50543	15.5953	1.94093	0.0681039	0.987817	-4.5572	-4.48574
P01344	-0.561173	18.9248	-0.12857	0.898538	0.964497	-4.59877	-1.11056	18.9248	-0.339253	0.736735	0.961375	-4.60093	0.549384	18.9248	0.122111	0.903609	0.998689	-4.59857	0.5836	15.6721	0.110711	0.912581	0.997557	-5.1548	-0.450022	15.6721	-0.0999763	0.921026	0.958673	-5.20082	1.03362	15.6721	0.193284	0.848036	0.966813	-4.59717	NA	NA	NA	NA	NA	NA	NA	NA	NA	NA	NA	NA	NA
P63104	-1.65795	23.1179	-1.38116	0.177227	0.947367	-4.59197	0.0684605	23.1179	0.0760415	0.939881	0.990871	-4.60167	-1.72641	23.1179	-1.39525	0.172978	0.998689	-4.59203	-0.559675	10.9625	-0.110537	0.912718	0.997557	-5.15481	-1.35485	10.9625	-0.313364	0.756166	0.958673	-5.1688	0.795177	10.9625	0.154808	0.878007	0.970122	-4.5972	0.112117	28.0533	0.25641	0.800544	0.998007	-4.60626	0.1674	28.0533	0.456509	0.653489	0.987817	-4.60841	-0.0552826
Q03001	NA	NA	NA	NA	NA	NA	NA	NA	NA	NA	NA	NA	NA	NA	NA	NA	NA	NA	0.61165	14.1708	0.110098	0.913062	0.997557	-5.15485	-1.00359	14.1708	-0.211554	0.833881	0.958673	-5.18819	1.61524	14.1708	0.286598	0.776385	0.966813	-4.59707	0.0573775	21.4779	0.167231	0.869054	0.998007	-4.60672	0.140035	21.4779	0.486677	0.632364	0.987817	-4.60793	-0.0826574
Q86VB7	NA	NA	NA	NA	NA	NA	NA	NA	NA	NA	NA	NA	NA	NA	NA	NA	NA	NA	-0.546403	9.58893	-0.109292	0.913697	0.997557	-5.15491	0.430866	9.58893	0.100926	0.920279	0.958673	-5.20075	-0.977269	9.58893	-0.192684	0.848502	0.966813	-4.59717	2.34641	19.4696	0.573279	0.573554	0.998007	-4.60305	-0.734364	19.4696	-0.213946	0.832996	0.987817	-4.61123	3.08077
P60709	-1.90566	27.7846	-2.88752	0.00706168	0.947367	-4.57376	-0.605544	27.7846	-1.22339	0.230514	0.924868	-4.59206	-1.30012	27.7846	-1.91116	0.0653827	0.998689	-4.58686	-0.169058	24.2714	-0.108419	0.914383	0.997557	-5.15497	0.816757	24.2714	0.61341	0.544215	0.929446	-5.06864	-0.985815	24.2714	-0.623195	0.537852	0.966813	-4.59641	0.412331	32.0619	0.987438	0.336526	0.998007	-4.59553	0.4158	32.0619	1.18735	0.250533	0.987817	-4.58906	-0.00346961
P55058	-0.46498	22.7809	-0.653735	0.518161	0.947367	-4.59722	-1.14449	22.7809	-2.14545	0.0399596	0.924868	-4.57464	0.679511	22.7809	0.926829	0.361262	0.998689	-4.59561	0.443874	19.5683	0.104325	0.917604	0.997557	-5.15528	2.96124	19.5683	0.815062	0.421442	0.903139	-4.96612	-2.51737	19.5683	-0.583222	0.56409	0.966813	-4.59651	NA	NA	NA	NA	NA	NA	NA	NA	NA	NA	NA	NA	NA
P30086	-0.51683	23.7268	-0.505944	0.616519	0.947367	-4.59787	-0.900914	23.7268	-1.17592	0.248689	0.924868	-4.59276	0.384084	23.7268	0.364767	0.717792	0.998689	-4.59814	-0.522375	10.4494	-0.102146	0.919318	0.997557	-5.15544	-3.3195	10.4494	-0.760152	0.45308	0.903139	-4.99677	2.79713	10.4494	0.539151	0.593751	0.966813	-4.59662	0.254787	28.3957	0.642023	0.528957	0.998007	-4.60205	-0.143881	28.3957	-0.432322	0.670646	0.987817	-4.60878	0.398668
P09211	-0.846018	22.0813	-0.386104	0.702089	0.947367	-4.59827	-3.07241	22.0813	-1.86957	0.0711318	0.924868	-4.58049	2.22639	22.0813	0.985736	0.331987	0.998689	-4.59523	-0.440624	10.2792	-0.0879736	0.930481	0.997557	-5.15638	-3.61952	10.2792	-0.846293	0.404071	0.903139	-4.94779	3.17889	10.2792	0.625629	0.536276	0.966813	-4.5964	-0.289071	26.9318	-0.679665	0.50537	0.998007	-4.60146	-0.270154	26.9318	-0.757415	0.45861	0.987817	-4.60227	-0.0189163
P0DOX4	NA	NA	NA	NA	NA	NA	NA	NA	NA	NA	NA	NA	NA	NA	NA	NA	NA	NA	-0.475878	14.0081	-0.0836278	0.933906	0.997557	-5.15664	2.60431	14.0081	0.535963	0.595925	0.939537	-5.10057	-3.08019	14.0081	-0.533568	0.597561	0.966813	-4.59663	NA	NA	NA	NA	NA	NA	NA	NA	NA	NA	NA	NA	NA
P30043	-2.09428	25.4067	-1.8639	0.0719477	0.947367	-4.5869	-1.45677	25.4067	-1.72869	0.0939351	0.924868	-4.58329	-0.63751	25.4067	-0.550442	0.586009	0.998689	-4.59754	-0.378434	18.5041	-0.0772918	0.938903	0.997557	-5.15699	-4.62367	18.5041	-1.1059	0.277534	0.903139	-4.7708	4.24523	18.5041	0.854677	0.399485	0.966813	-4.59568	-0.240069	25.1181	-0.565556	0.578683	0.998007	-4.60315	-0.312755	25.1181	-0.878566	0.391223	0.987817	-4.59903	0.072686
Q96T92	NA	NA	NA	NA	NA	NA	NA	NA	NA	NA	NA	NA	NA	NA	NA	NA	NA	NA	0.431834	9.52549	0.0751344	0.940605	0.997557	-5.15711	5.24967	9.52549	1.06965	0.293286	0.903139	-4.7981	-4.81783	9.52549	-0.826287	0.415147	0.966813	-4.59578	NA	NA	NA	NA	NA	NA	NA	NA	NA	NA	NA	NA	NA
P02787	0.460794	32.0191	0.976761	0.33634	0.947367	-4.5953	-0.179558	32.0191	-0.507488	0.615448	0.938392	-4.59998	0.640352	32.0191	1.31685	0.197659	0.998689	-4.59271	0.0294862	32.9193	0.0729494	0.942329	0.997557	-5.15722	-0.115956	32.9193	-0.335956	0.739236	0.958673	-5.16349	0.145442	32.9193	0.354691	0.725295	0.966813	-4.59698	0.224827	28.4329	0.622347	0.541524	0.998007	-4.60234	0.350307	28.4329	1.15628	0.262694	0.987817	-4.59016	-0.12548
P01859	0.484484	31.0569	0.948294	0.350403	0.947367	-4.5955	0.433538	31.0569	1.13143	0.266655	0.924868	-4.5934	0.0509468	31.0569	0.0967422	0.923562	0.998689	-4.59859	0.0392177	31.8802	0.0714433	0.943518	0.997557	-5.1573	0.255519	31.8802	0.545117	0.589692	0.939537	-5.09701	-0.216302	31.8802	-0.388415	0.700444	0.966813	-4.59692	0.11391	27.6998	0.196826	0.846171	0.998007	-4.60659	-0.0649099	27.6998	-0.13374	0.895093	0.990241	-4.61172	0.17882
P01704	-1.23364	20.305	-0.265963	0.79205	0.955396	-4.59857	3.41102	20.305	0.980518	0.334514	0.924868	-4.59541	-4.64466	20.305	-0.971454	0.338933	0.998689	-4.59532	0.377939	17.3197	0.0713644	0.94358	0.997557	-5.1573	5.5003	17.3197	1.21628	0.233336	0.903139	-4.68271	-5.12236	17.3197	-0.953426	0.347972	0.966813	-4.59531	NA	NA	NA	NA	NA	NA	NA	NA	NA	NA	NA	NA	NA
P62979	2.35935	21.7655	0.625389	0.536349	0.947367	-4.59736	0.687331	21.7655	0.242919	0.809687	0.965346	-4.60131	1.67202	21.7655	0.429966	0.670231	0.998689	-4.59796	-0.289067	10.4376	-0.0565534	0.955275	0.997557	-5.15796	-3.04466	10.4376	-0.697565	0.490805	0.903139	-5.02922	2.75559	10.4376	0.531412	0.599035	0.966813	-4.59664	-0.111778	26.1745	-0.427779	0.67389	0.998007	-4.60481	0.0151151	26.1745	0.0689773	0.945769	0.994936	-4.61195	-0.126893
P0DP03	0.946954	24.2808	0.955147	0.346983	0.947367	-4.59545	-0.801382	24.2808	-1.07775	0.28956	0.924868	-4.59414	1.74834	24.2808	1.71081	0.0972295	0.998689	-4.589	-0.269819	19.0411	-0.0502969	0.960218	0.997557	-5.1582	3.39245	19.0411	0.740575	0.464692	0.903139	-5.00721	-3.66227	19.0411	-0.67294	0.506122	0.966813	-4.59627	-0.155116	22.9387	-0.203063	0.841366	0.998007	-4.60656	0.00539847	22.9387	0.00842706	0.993369	0.9991	-4.61203	-0.160514
P01766	NA	NA	NA	NA	NA	NA	NA	NA	NA	NA	NA	NA	NA	NA	NA	NA	NA	NA	0.264115	12.3108	0.0491773	0.961103	0.997557	-5.15823	1.27224	12.3108	0.277415	0.783359	0.958673	-5.1765	-1.00813	12.3108	-0.185032	0.854446	0.966813	-4.59718	NA	NA	NA	NA	NA	NA	NA	NA	NA	NA	NA	NA	NA
A0A075B6J9	-1.62554	19.1591	-0.423753	0.674708	0.947367	-4.59815	1.86159	19.1591	0.647049	0.522421	0.927831	-4.59892	-3.48713	19.1591	-0.881897	0.384702	0.998689	-4.59589	-0.2505	12.5527	-0.0490404	0.961211	0.997557	-5.15824	2.44985	12.5527	0.561658	0.57851	0.935766	-5.09044	-2.70035	12.5527	-0.521102	0.60611	0.966813	-4.59666	NA	NA	NA	NA	NA	NA	NA	NA	NA	NA	NA	NA	NA
P02675	1.37048	28.4417	2.05009	0.0490009	0.947367	-4.5847	0.472825	28.4417	0.943059	0.353032	0.924868	-4.59587	0.897655	28.4417	1.3027	0.202388	0.998689	-4.59283	0.149336	23.9278	0.0438556	0.965309	0.997557	-5.15841	-4.25927	23.9278	-1.46481	0.153345	0.903139	-4.458	4.40861	23.9278	1.2762	0.21165	0.966813	-4.59385	0.336052	27.5641	0.49777	0.624677	0.998007	-4.60403	0.347939	27.5641	0.614549	0.546549	0.987817	-4.60554	-0.0118873
Q5VU43	NA	NA	NA	NA	NA	NA	NA	NA	NA	NA	NA	NA	NA	NA	NA	NA	NA	NA	0.195867	12.4169	0.0371795	0.970587	0.997557	-5.1586	10.1188	12.4169	2.24937	0.0319622	0.903139	-3.54258	-9.92298	12.4169	-1.8567	0.0731701	0.966813	-4.59045	4.75954	13.1297	0.627343	0.538318	0.998007	-4.60227	-5.33462	13.1297	-0.838445	0.412785	0.987817	-4.60015	10.0942
P35542	1.37684	23.5515	1.25224	0.219961	0.947367	-4.59313	0.423654	23.5515	0.513753	0.611112	0.938392	-4.59994	0.953188	23.5515	0.841043	0.406843	0.998689	-4.59613	-0.0320788	26.2265	-0.0370363	0.970701	0.997557	-5.1586	-0.650869	26.2265	-0.880015	0.385827	0.903139	-4.92726	0.61879	26.2265	0.704224	0.486709	0.966813	-4.59618	NA	NA	NA	NA	NA	NA	NA	NA	NA	NA	NA	NA	NA
P62258	-0.594145	22.296	-0.594617	0.556467	0.947367	-4.5975	-0.854148	22.296	-1.13977	0.263219	0.924868	-4.59328	0.260003	22.296	0.25244	0.802388	0.998689	-4.59839	-0.168789	11.0277	-0.0331272	0.973792	0.997557	-5.1587	-1.20567	11.0277	-0.277113	0.783589	0.958673	-5.17656	1.03688	11.0277	0.200599	0.842362	0.966813	-4.59716	-0.160251	27.6218	-0.438199	0.666459	0.998007	-4.6047	0.283373	27.6218	0.92397	0.367732	0.987817	-4.59771	-0.443624
P43652	0.931997	25.8426	1.36954	0.180789	0.947367	-4.59208	0.556354	25.8426	1.09006	0.284189	0.924868	-4.59398	0.375642	25.8426	0.535514	0.596162	0.998689	-4.5976	-0.0162249	27.2871	-0.0302965	0.976031	0.997557	-5.15876	0.257476	27.2871	0.563034	0.577584	0.935766	-5.08988	-0.273701	27.2871	-0.503784	0.618082	0.966813	-4.5967	-0.322561	22.5398	-0.50504	0.619663	0.998007	-4.60394	0.178024	22.5398	0.332371	0.743452	0.987817	-4.6101	-0.500586
Q6UXB8	-4.11059	20.8569	-1.443	0.159171	0.947367	-4.59138	-1.32287	20.8569	-0.61918	0.540377	0.929483	-4.59915	-2.78773	20.8569	-0.949397	0.349851	0.998689	-4.59547	0.145493	10.4273	0.0299176	0.97633	0.997557	-5.15877	7.05796	10.4273	1.69962	0.0995211	0.903139	-4.21449	-6.91247	10.4273	-1.40112	0.171409	0.966813	-4.5932	NA	NA	NA	NA	NA	NA	NA	NA	NA	NA	NA	NA	NA
P02765	0.0860743	29.6052	0.210344	0.834792	0.961611	-4.59867	0.041746	29.6052	0.136023	0.892694	0.978003	-4.60158	0.0443283	29.6052	0.105093	0.916987	0.998689	-4.59858	0.0102781	31.1581	0.0241963	0.980856	0.997557	-5.15888	-0.130716	31.1581	-0.360371	0.721088	0.958673	-5.15733	0.140994	31.1581	0.327184	0.745794	0.966813	-4.59702	-0.144102	26.1804	-0.301568	0.76644	0.998007	-4.60594	0.191527	26.1804	0.477944	0.638447	0.987817	-4.60807	-0.335629
Q14118	-0.0209048	22.952	-0.0201728	0.984036	0.988787	-4.59884	-0.780306	22.952	-1.00398	0.323256	0.924868	-4.59511	0.759401	22.952	0.710932	0.482506	0.998689	-4.59683	-0.121187	10.2875	-0.0241496	0.980893	0.997557	-5.15888	-2.85727	10.2875	-0.666794	0.509985	0.903139	-5.0442	2.73608	10.2875	0.537453	0.594908	0.966813	-4.59662	0.540062	24.9196	0.844856	0.409289	0.998007	-4.59851	1.16822	24.9196	2.17919	0.0428565	0.987817	-4.54586	-0.62816
A0A0A0MS15	-5.32965	22.9559	-2.47205	0.0192012	0.947367	-4.57934	0.805487	22.9559	0.498145	0.621941	0.938392	-4.60004	-6.13513	22.9559	-2.76069	0.0096535	0.998689	-4.57663	0.118092	19.5148	0.0217129	0.98282	0.997557	-5.15891	4.60666	19.5148	0.991906	0.329155	0.903139	-4.85384	-4.48857	19.5148	-0.81351	0.422318	0.966813	-4.59583	-0.419038	14.3382	-0.0714166	0.943854	0.998007	-4.60701	-3.78286	14.3382	-0.76877	0.452007	0.987817	-4.60198	3.36382
Q99714	NA	NA	NA	NA	NA	NA	NA	NA	NA	NA	NA	NA	NA	NA	NA	NA	NA	NA	-0.129271	11.6541	-0.0209187	0.983449	0.997557	-5.15893	5.58106	11.6541	1.05764	0.298639	0.903139	-4.80696	-5.71033	11.6541	-0.91086	0.369609	0.966813	-4.59548	-0.0437892	22.5512	-0.0926274	0.927223	0.998007	-4.60697	0.121958	22.5512	0.307621	0.761904	0.987817	-4.61038	-0.165748
P86791	NA	NA	NA	NA	NA	NA	NA	NA	NA	NA	NA	NA	NA	NA	NA	NA	NA	NA	-0.080813	11.3197	-0.0153194	0.987879	0.997557	-5.159	-1.06259	11.3197	-0.235891	0.815116	0.958673	-5.18424	0.981773	11.3197	0.183454	0.855672	0.966813	-4.59718	NA	NA	NA	NA	NA	NA	NA	NA	NA	NA	NA	NA	NA
Q8TD57	NA	NA	NA	NA	NA	NA	NA	NA	NA	NA	NA	NA	NA	NA	NA	NA	NA	NA	-0.0520787	10.9721	-0.00951923	0.992468	0.997557	-5.15905	-3.85849	10.9721	-0.825935	0.415343	0.903139	-4.95981	3.80641	10.9721	0.685827	0.498073	0.966813	-4.59623	NA	NA	NA	NA	NA	NA	NA	NA	NA	NA	NA	NA	NA
P51512	5.32855	19.8372	1.31435	0.198489	0.947367	-4.59258	3.03377	19.8372	0.997752	0.326219	0.924868	-4.59519	2.29478	19.8372	0.549133	0.586896	0.998689	-4.59754	0.0439451	13.1593	0.00753286	0.994039	0.997557	-5.15906	0.624651	13.1593	0.125393	0.901047	0.958673	-5.19874	-0.580706	13.1593	-0.0981211	0.922487	0.978123	-4.59723	NA	NA	NA	NA	NA	NA	NA	NA	NA	NA	NA	NA	NA
P04196	0.892925	26.7147	1.24363	0.223072	0.947367	-4.59321	0.332574	26.7147	0.617594	0.541409	0.929483	-4.59916	0.560351	26.7147	0.757133	0.454757	0.998689	-4.59659	0.00323403	28.7811	0.0063451	0.994979	0.997557	-5.15907	-0.038999	28.7811	-0.0896054	0.929195	0.958673	-5.20154	0.042233	28.7811	0.0816777	0.935444	0.983996	-4.59724	-0.0945481	23.6555	-0.129626	0.898301	0.998007	-4.60686	0.202796	23.6555	0.331535	0.744072	0.987817	-4.61011	-0.297344
P00746	-1.86567	20.7217	-0.665362	0.510799	0.947367	-4.59717	2.5715	20.7217	1.22278	0.23074	0.924868	-4.59207	-4.43718	20.7217	-1.5352	0.135003	0.998689	-4.59074	0.0159026	11.8406	0.00308796	0.997557	0.997557	-5.15908	1.07145	11.8406	0.243646	0.809159	0.958673	-5.18289	-1.05554	11.8406	-0.202039	0.841246	0.966813	-4.59716	NA	NA	NA	NA	NA	NA	NA	NA	NA	NA	NA	NA	NA
Q99435	-5.57366	22.7026	-2.603	0.0141161	0.947367	-4.57761	-1.1748	22.7026	-0.731537	0.470012	0.927831	-4.59815	-4.39886	22.7026	-1.99301	0.0552362	0.998689	-4.58595	NA	NA	NA	NA	NA	NA	NA	NA	NA	NA	NA	NA	NA	NA	NA	NA	NA	NA	NA	NA	NA	NA	NA	NA	NA	NA	NA	NA	NA	NA	NA
P13521	-5.07591	21.5467	-2.48931	0.0184461	0.947367	-4.57912	0.46511	21.5467	0.30413	0.763086	0.965346	-4.60109	-5.54102	21.5467	-2.63627	0.0130395	0.998689	-4.57821	NA	NA	NA	NA	NA	NA	NA	NA	NA	NA	NA	NA	NA	NA	NA	NA	NA	NA	NA	NA	NA	NA	NA	NA	NA	NA	NA	NA	NA	NA	NA
Q02246	-4.25065	21.4984	-2.10771	0.0433436	0.947367	-4.58399	-0.595271	21.4984	-0.393559	0.696633	0.951714	-4.60067	-3.65538	21.4984	-1.75842	0.0886664	0.998689	-4.5885	NA	NA	NA	NA	NA	NA	NA	NA	NA	NA	NA	NA	NA	NA	NA	NA	NA	NA	NA	NA	NA	NA	NA	NA	NA	NA	NA	NA	NA	NA	NA
P36222	1.87017	22.5621	2.01793	0.0524326	0.947367	-4.58509	-0.325294	22.5621	-0.467994	0.643102	0.938392	-4.60024	2.19546	22.5621	2.2982	0.0285453	0.998689	-4.58239	NA	NA	NA	NA	NA	NA	NA	NA	NA	NA	NA	NA	NA	NA	NA	NA	NA	NA	NA	NA	NA	NA	NA	NA	NA	NA	NA	NA	NA	NA	NA
P19022	-4.17952	21.8089	-1.99694	0.0547856	0.947367	-4.58534	0.455537	21.8089	0.290202	0.773618	0.965346	-4.60114	-4.63506	21.8089	-2.14847	0.0396997	0.998689	-4.58417	NA	NA	NA	NA	NA	NA	NA	NA	NA	NA	NA	NA	NA	NA	NA	NA	NA	NA	1.66387	21.8599	1.99592	0.0613115	0.998007	-4.56632	-0.146303	21.8599	-0.209271	0.836588	0.987817	-4.61126	1.81017
P09972	-5.46391	20.9564	-1.90421	0.0663143	0.947367	-4.58643	-1.98195	20.9564	-0.920968	0.364265	0.924868	-4.59613	-3.48196	20.9564	-1.17726	0.248162	0.998689	-4.59384	NA	NA	NA	NA	NA	NA	NA	NA	NA	NA	NA	NA	NA	NA	NA	NA	NA	NA	-0.356559	23.7636	-0.39152	0.700012	0.998007	-4.60518	-0.18029	23.7636	-0.236061	0.816053	0.987817	-4.61106	-0.176269
O14498	-5.14568	20.6066	-1.87375	0.0705344	0.947367	-4.58679	-2.19877	20.6066	-1.06755	0.294068	0.924868	-4.59428	-2.94691	20.6066	-1.04105	0.306001	0.998689	-4.59485	NA	NA	NA	NA	NA	NA	NA	NA	NA	NA	NA	NA	NA	NA	NA	NA	NA	NA	NA	NA	NA	NA	NA	NA	NA	NA	NA	NA	NA	NA	NA
Q9BVA1	-5.09294	20.6116	-1.82071	0.0784355	0.947367	-4.58739	-2.0669	20.6116	-0.985215	0.332239	0.924868	-4.59535	-3.02604	20.6116	-1.0495	0.30216	0.998689	-4.59479	NA	NA	NA	NA	NA	NA	NA	NA	NA	NA	NA	NA	NA	NA	NA	NA	NA	NA	-0.00227149	29.6962	-0.00673334	0.994702	0.998033	-4.60707	-0.191162	29.6962	-0.675698	0.507827	0.987817	-4.60421	0.188891
P11362	-4.74287	20.3429	-1.73121	0.0934794	0.947367	-4.58839	-1.99565	20.3429	-0.971251	0.339032	0.924868	-4.59552	-2.74722	20.3429	-0.97283	0.33826	0.998689	-4.59531	NA	NA	NA	NA	NA	NA	NA	NA	NA	NA	NA	NA	NA	NA	NA	NA	NA	NA	NA	NA	NA	NA	NA	NA	NA	NA	NA	NA	NA	NA	NA
Q71U36	-5.80837	20.3628	-1.72543	0.0945295	0.947367	-4.58846	-4.33991	20.3628	-1.71895	0.0957184	0.924868	-4.58348	-1.46845	20.3628	-0.423193	0.675112	0.998689	-4.59798	NA	NA	NA	NA	NA	NA	NA	NA	NA	NA	NA	NA	NA	NA	NA	NA	NA	NA	0.566221	29.878	1.82666	0.0843954	0.998007	-4.57192	-0.0448335	29.878	-0.172467	0.864997	0.987817	-4.61151	0.611054
Q6UXD5	-4.67819	20.4405	-1.68905	0.101369	0.947367	-4.58885	-1.58995	20.4405	-0.765396	0.449895	0.927831	-4.59782	-3.08824	20.4405	-1.08171	0.287827	0.998689	-4.59456	NA	NA	NA	NA	NA	NA	NA	NA	NA	NA	NA	NA	NA	NA	NA	NA	NA	NA	NA	NA	NA	NA	NA	NA	NA	NA	NA	NA	NA	NA	NA
Q13740	-4.57201	20.3257	-1.66471	0.10617	0.947367	-4.58912	-1.65715	20.3257	-0.804512	0.427303	0.924868	-4.59742	-2.91486	20.3257	-1.02964	0.311243	0.998689	-4.59493	NA	NA	NA	NA	NA	NA	NA	NA	NA	NA	NA	NA	NA	NA	NA	NA	NA	NA	0.733838	23.4795	0.917816	0.370859	0.998007	-4.59703	0.17965	23.4795	0.267925	0.791805	0.987817	-4.61078	0.554188
P18669	-4.61201	20.2867	-1.65996	0.10713	0.947367	-4.58917	-1.85119	20.2867	-0.888377	0.381263	0.924868	-4.59651	-2.76082	20.2867	-0.964009	0.342593	0.998689	-4.59537	NA	NA	NA	NA	NA	NA	NA	NA	NA	NA	NA	NA	NA	NA	NA	NA	NA	NA	0.142737	25.8401	0.41631	0.682109	0.998007	-4.60493	0.107688	25.8401	0.374524	0.712393	0.987817	-4.60959	0.0350486
P12277	-5.2619	19.8996	-1.60109	0.119624	0.947367	-4.58979	-4.34564	19.8996	-1.76305	0.0878697	0.924868	-4.58262	-0.916262	19.8996	-0.270475	0.788609	0.998689	-4.59836	NA	NA	NA	NA	NA	NA	NA	NA	NA	NA	NA	NA	NA	NA	NA	NA	NA	NA	-5.40664	21.9151	-1.83266	0.0834606	0.998007	-4.57172	0.762347	21.9151	0.308133	0.761521	0.987817	-4.61037	-6.16898
P13611	-4.41505	20.8557	-1.5605	0.128917	0.947367	-4.59021	-2.34106	20.8557	-1.10326	0.278506	0.924868	-4.59379	-2.07399	20.8557	-0.711165	0.482364	0.998689	-4.59683	NA	NA	NA	NA	NA	NA	NA	NA	NA	NA	NA	NA	NA	NA	NA	NA	NA	NA	1.58403	20.0411	0.370777	0.715134	0.998007	-4.60537	-0.192371	20.0411	-0.0536934	0.957771	0.994936	-4.61198	1.7764
P43121	-4.5224	21.4104	-1.54413	0.13283	0.947367	-4.59038	-1.8127	21.4104	-0.825234	0.415621	0.924868	-4.5972	-2.7097	21.4104	-0.897576	0.376414	0.998689	-4.59579	NA	NA	NA	NA	NA	NA	NA	NA	NA	NA	NA	NA	NA	NA	NA	NA	NA	NA	0.630293	25.6839	0.853741	0.404476	0.998007	-4.59834	0.960215	25.6839	1.5509	0.138343	0.987817	-4.57472	-0.329922
Q9Y4C0	-3.00428	21.0397	-1.45745	0.155171	0.947367	-4.59124	0.439783	21.0397	0.284467	0.777967	0.965346	-4.60116	-3.44406	21.0397	-1.62092	0.115288	0.998689	-4.5899	NA	NA	NA	NA	NA	NA	NA	NA	NA	NA	NA	NA	NA	NA	NA	NA	NA	NA	NA	NA	NA	NA	NA	NA	NA	NA	NA	NA	NA	NA	NA
O94772	-4.11668	21.1104	-1.43275	0.162058	0.947367	-4.59148	-2.21949	21.1104	-1.02995	0.311099	0.924868	-4.59478	-1.89719	21.1104	-0.640576	0.526563	0.998689	-4.59716	NA	NA	NA	NA	NA	NA	NA	NA	NA	NA	NA	NA	NA	NA	NA	NA	NA	NA	NA	NA	NA	NA	NA	NA	NA	NA	NA	NA	NA	NA	NA
O00468	-4.62624	19.6016	-1.42993	0.162859	0.947367	-4.59151	-3.70998	19.6016	-1.52897	0.136537	0.924868	-4.58702	-0.916262	19.6016	-0.274754	0.785351	0.998689	-4.59835	NA	NA	NA	NA	NA	NA	NA	NA	NA	NA	NA	NA	NA	NA	NA	NA	NA	NA	-0.13366	24.5335	-0.178069	0.860659	0.998007	-4.60668	0.925959	24.5335	1.47099	0.158571	0.987817	-4.57807	-1.05962
Q969P0	-4.00723	20.6418	-1.42103	0.16541	0.947367	-4.59159	-1.84252	20.6418	-0.871185	0.390432	0.924868	-4.5967	-2.16471	20.6418	-0.744725	0.462115	0.998689	-4.59666	NA	NA	NA	NA	NA	NA	NA	NA	NA	NA	NA	NA	NA	NA	NA	NA	NA	NA	-8.64289	16.1688	-1.54007	0.14095	0.998007	-4.58091	-3.6505	16.1688	-0.775651	0.448034	0.987817	-4.60181	-4.99239
P78509	-4.05861	20.8848	-1.41433	0.167353	0.947367	-4.59165	-2.02934	20.8848	-0.9429	0.353111	0.924868	-4.59587	-2.02927	20.8848	-0.686036	0.497852	0.998689	-4.59695	NA	NA	NA	NA	NA	NA	NA	NA	NA	NA	NA	NA	NA	NA	NA	NA	NA	NA	NA	NA	NA	NA	NA	NA	NA	NA	NA	NA	NA	NA	NA
P31946	-4.58667	19.705	-1.38418	0.176309	0.947367	-4.59194	-3.34527	19.705	-1.34606	0.188164	0.924868	-4.59014	-1.2414	19.705	-0.363447	0.718768	0.998689	-4.59815	NA	NA	NA	NA	NA	NA	NA	NA	NA	NA	NA	NA	NA	NA	NA	NA	NA	NA	0.00483143	26.5231	0.0143064	0.988743	0.998007	-4.60707	0.212245	26.5231	0.749417	0.463296	0.987817	-4.60247	-0.207414
P09104	-4.50092	19.5429	-1.38165	0.177078	0.947367	-4.59196	-3.58466	19.5429	-1.46718	0.152524	0.924868	-4.58811	-0.916262	19.5429	-0.272867	0.786787	0.998689	-4.59835	NA	NA	NA	NA	NA	NA	NA	NA	NA	NA	NA	NA	NA	NA	NA	NA	NA	NA	0.473811	24.1493	0.671403	0.510495	0.998007	-4.60159	0.258462	24.1493	0.436722	0.66751	0.987817	-4.60872	0.215349
Q92530	4.50789	19.8231	1.37906	0.177866	0.947367	-4.59199	4.56163	19.8231	1.86067	0.0724175	0.924868	-4.58067	-0.0537388	19.8231	-0.015949	0.987379	0.998689	-4.59862	NA	NA	NA	NA	NA	NA	NA	NA	NA	NA	NA	NA	NA	NA	NA	NA	NA	NA	2.86843	20.5508	0.969423	0.34519	0.998007	-4.59593	1.97208	20.5508	0.794739	0.437127	0.987817	-4.60131	0.896349
Q12907	3.767	20.4814	1.37724	0.178421	0.947367	-4.59201	3.20559	20.4814	1.56265	0.128412	0.924868	-4.58642	0.561417	20.4814	0.199129	0.843478	0.998689	-4.59848	NA	NA	NA	NA	NA	NA	NA	NA	NA	NA	NA	NA	NA	NA	NA	NA	NA	NA	0.106671	22.0978	0.25977	0.797991	0.998007	-4.60623	0.33172	22.0978	0.963267	0.348186	0.987817	-4.59653	-0.225049
P17174	1.15628	22.1316	1.36979	0.180712	0.947367	-4.59207	-0.564837	22.1316	-0.89218	0.379254	0.924868	-4.59646	1.72112	22.1316	1.97805	0.0569806	0.998689	-4.58612	NA	NA	NA	NA	NA	NA	NA	NA	NA	NA	NA	NA	NA	NA	NA	NA	NA	NA	0.764966	21.2382	1.03877	0.312674	0.998007	-4.59437	0.209293	21.2382	0.338894	0.738614	0.987817	-4.61003	0.555673
Q96S96	-3.90998	21.0857	-1.34753	0.187695	0.947367	-4.59228	-1.1772	21.0857	-0.540943	0.59246	0.938392	-4.59975	-2.73279	21.0857	-0.913702	0.368012	0.998689	-4.59569	NA	NA	NA	NA	NA	NA	NA	NA	NA	NA	NA	NA	NA	NA	NA	NA	NA	NA	NA	NA	NA	NA	NA	NA	NA	NA	NA	NA	NA	NA	NA
Q9P2S2	0.873236	21.828	1.3472	0.187801	0.947367	-4.59228	0.0897868	21.828	0.184693	0.854687	0.974545	-4.60148	0.78345	21.828	1.17259	0.250001	0.998689	-4.59388	NA	NA	NA	NA	NA	NA	NA	NA	NA	NA	NA	NA	NA	NA	NA	NA	NA	NA	NA	NA	NA	NA	NA	NA	NA	NA	NA	NA	NA	NA	NA
P07942	-4.17518	21.3673	-1.34617	0.188128	0.947367	-4.59229	2.01343	21.3673	0.865566	0.393459	0.924868	-4.59676	-6.18861	21.3673	-1.93577	0.0621747	0.998689	-4.58659	NA	NA	NA	NA	NA	NA	NA	NA	NA	NA	NA	NA	NA	NA	NA	NA	NA	NA	0.542523	26.3397	0.50274	0.621247	0.998007	-4.60396	0.948401	26.3397	1.04797	0.308532	0.987817	-4.59385	-0.405878
P13798	4.38952	19.7982	1.34254	0.189287	0.947367	-4.59233	4.52164	19.7982	1.84394	0.0748869	0.924868	-4.58101	-0.132119	19.7982	-0.0392024	0.968983	0.998689	-4.59861	NA	NA	NA	NA	NA	NA	NA	NA	NA	NA	NA	NA	NA	NA	NA	NA	NA	NA	-0.257287	22.1712	-0.597734	0.557469	0.998007	-4.6027	-0.551884	22.1712	-1.52886	0.143694	0.987817	-4.57565	0.294597
O00584	-3.81507	20.8035	-1.34083	0.189838	0.947367	-4.59234	-1.42232	20.8035	-0.66651	0.510075	0.927831	-4.59875	-2.39274	20.8035	-0.815835	0.420895	0.998689	-4.59627	NA	NA	NA	NA	NA	NA	NA	NA	NA	NA	NA	NA	NA	NA	NA	NA	NA	NA	-2.6969	16.0431	-0.499338	0.623594	0.998007	-4.60401	6.88832	16.0431	1.5208	0.145694	0.987817	-4.57599	-9.58523
Q06830	-1.29955	23.0278	-1.30759	0.200746	0.947367	-4.59264	-0.618384	23.0278	-0.829612	0.413179	0.924868	-4.59716	-0.681164	23.0278	-0.664914	0.511082	0.998689	-4.59705	NA	NA	NA	NA	NA	NA	NA	NA	NA	NA	NA	NA	NA	NA	NA	NA	NA	NA	-0.285803	26.9914	-1.11777	0.278375	0.998007	-4.5925	-0.330385	26.9914	-1.54076	0.140784	0.987817	-4.57515	0.0445824
P17900	0.989504	22.0272	1.29424	0.205259	0.947367	-4.59276	0.12315	22.0272	0.214767	0.831373	0.965346	-4.6014	0.866354	22.0272	1.09933	0.280192	0.998689	-4.59443	NA	NA	NA	NA	NA	NA	NA	NA	NA	NA	NA	NA	NA	NA	NA	NA	NA	NA	0.689987	20.1458	0.241317	0.812039	0.998007	-4.60635	-2.59338	20.1458	-1.08154	0.293743	0.987817	-4.59273	3.28337
P49441	4.74771	19.5181	1.22418	0.230217	0.947367	-4.59337	3.70968	19.5181	1.27538	0.211767	0.924868	-4.59127	1.03803	19.5181	0.259661	0.796863	0.998689	-4.59838	NA	NA	NA	NA	NA	NA	NA	NA	NA	NA	NA	NA	NA	NA	NA	NA	NA	NA	-0.757514	15.0334	-0.136058	0.893286	0.998007	-4.60684	-1.86797	15.0334	-0.400069	0.693817	0.987817	-4.60925	1.11045
P22061	3.33343	20.2796	1.21992	0.231806	0.947367	-4.59341	3.59689	20.2796	1.75512	0.0892397	0.924868	-4.58278	-0.263458	20.2796	-0.0935379	0.926086	0.998689	-4.59859	NA	NA	NA	NA	NA	NA	NA	NA	NA	NA	NA	NA	NA	NA	NA	NA	NA	NA	0.363954	24.3522	0.725099	0.477719	0.998007	-4.6007	-0.109904	24.3522	-0.261092	0.796987	0.987817	-4.61084	0.473858
P54725	3.21562	20.2083	1.18067	0.246824	0.947367	-4.59374	3.25409	20.2083	1.59306	0.121418	0.924868	-4.58586	-0.0384712	20.2083	-0.0137035	0.989155	0.998689	-4.59862	NA	NA	NA	NA	NA	NA	NA	NA	NA	NA	NA	NA	NA	NA	NA	NA	NA	NA	-0.1798	22.4907	-0.335812	0.740898	0.998007	-4.60568	-0.0119847	22.4907	-0.026691	0.979	0.9991	-4.61202	-0.167816
P07451	3.30803	20.3668	1.17649	0.248465	0.947367	-4.59377	2.8831	20.3668	1.36715	0.181531	0.924868	-4.5898	0.424935	20.3668	0.146614	0.884398	0.998689	-4.59854	NA	NA	NA	NA	NA	NA	NA	NA	NA	NA	NA	NA	NA	NA	NA	NA	NA	NA	NA	NA	NA	NA	NA	NA	NA	NA	NA	NA	NA	NA	NA
P07737	-3.25985	20.4184	-1.17302	0.249831	0.947367	-4.5938	1.54254	20.4184	0.740088	0.464883	0.927831	-4.59807	-4.80239	20.4184	-1.67649	0.103823	0.998689	-4.58935	NA	NA	NA	NA	NA	NA	NA	NA	NA	NA	NA	NA	NA	NA	NA	NA	NA	NA	0.247283	26.6636	0.755964	0.459458	0.998007	-4.60016	-0.305054	26.6636	-1.11202	0.280772	0.987817	-4.5917	0.552337
O94919	-3.85503	19.857	-1.16574	0.25272	0.947367	-4.59386	-3.48553	19.857	-1.40534	0.169985	0.924868	-4.58916	-0.369502	19.857	-0.108399	0.914386	0.998689	-4.59858	NA	NA	NA	NA	NA	NA	NA	NA	NA	NA	NA	NA	NA	NA	NA	NA	NA	NA	0.145884	23.9434	0.510154	0.616147	0.998007	-4.60387	0.0386648	23.9434	0.161227	0.873712	0.987817	-4.61158	0.10722
P55290	-3.24036	20.5186	-1.16394	0.253437	0.947367	-4.59387	1.85349	20.5186	0.887696	0.381623	0.924868	-4.59651	-5.09385	20.5186	-1.77508	0.0858256	0.998689	-4.58833	NA	NA	NA	NA	NA	NA	NA	NA	NA	NA	NA	NA	NA	NA	NA	NA	NA	NA	-1.299	14.9171	-0.214454	0.832605	0.998007	-4.6065	-4.90484	14.9171	-0.965566	0.347065	0.987817	-4.59646	3.60584
Q16653	-3.79968	19.8278	-1.15435	0.257286	0.947367	-4.59395	-3.86522	19.8278	-1.56568	0.1277	0.924868	-4.58636	0.0655401	19.8278	0.0193167	0.984714	0.998689	-4.59862	NA	NA	NA	NA	NA	NA	NA	NA	NA	NA	NA	NA	NA	NA	NA	NA	NA	NA	NA	NA	NA	NA	NA	NA	NA	NA	NA	NA	NA	NA	NA
P07355	-3.91403	19.9603	-1.14646	0.260485	0.947367	-4.59402	-1.15107	19.9603	-0.449548	0.656202	0.938392	-4.60035	-2.76296	19.9603	-0.785134	0.438407	0.998689	-4.59644	NA	NA	NA	NA	NA	NA	NA	NA	NA	NA	NA	NA	NA	NA	NA	NA	NA	NA	-0.212864	30.4711	-0.562683	0.580597	0.998007	-4.60319	0.304971	30.4711	0.961284	0.349155	0.987817	-4.59659	-0.517834
O94910	-3.71723	19.8471	-1.12817	0.26801	0.947367	-4.59416	-3.87541	19.8471	-1.56823	0.127102	0.924868	-4.58631	0.158183	19.8471	0.0465747	0.963155	0.998689	-4.59861	NA	NA	NA	NA	NA	NA	NA	NA	NA	NA	NA	NA	NA	NA	NA	NA	NA	NA	NA	NA	NA	NA	NA	NA	NA	NA	NA	NA	NA	NA	NA
P11142	-0.984321	22.5466	-1.12366	0.269887	0.947367	-4.5942	-0.648291	22.5466	-0.986753	0.331496	0.924868	-4.59533	-0.336031	22.5466	-0.372147	0.712346	0.998689	-4.59812	NA	NA	NA	NA	NA	NA	NA	NA	NA	NA	NA	NA	NA	NA	NA	NA	NA	NA	0.233167	27.1134	0.896459	0.38185	0.998007	-4.59748	-0.0982325	27.1134	-0.450348	0.65784	0.987817	-4.60851	0.3314
P54289	-3.7609	19.946	-1.10403	0.278179	0.947367	-4.59435	-0.844679	19.946	-0.330613	0.743188	0.964074	-4.60097	-2.91622	19.946	-0.830511	0.412678	0.998689	-4.59619	NA	NA	NA	NA	NA	NA	NA	NA	NA	NA	NA	NA	NA	NA	NA	NA	NA	NA	NA	NA	NA	NA	NA	NA	NA	NA	NA	NA	NA	NA	NA
P60842	3.58829	19.6614	1.05161	0.301205	0.947367	-4.59475	1.45106	19.6614	0.567013	0.574838	0.938392	-4.59956	2.13722	19.6614	0.60765	0.547899	0.998689	-4.59731	NA	NA	NA	NA	NA	NA	NA	NA	NA	NA	NA	NA	NA	NA	NA	NA	NA	NA	0.518989	25.0982	1.32887	0.200505	0.998007	-4.587	0.00198938	25.0982	0.00607394	0.995221	0.9991	-4.61203	0.517
P02776	3.71217	19.3336	0.959247	0.344947	0.947367	-4.59542	2.58509	19.3336	0.890671	0.38005	0.924868	-4.59648	1.12708	19.3336	0.282548	0.779424	0.998689	-4.59833	NA	NA	NA	NA	NA	NA	NA	NA	NA	NA	NA	NA	NA	NA	NA	NA	NA	NA	NA	NA	NA	NA	NA	NA	NA	NA	NA	NA	NA	NA	NA
P60891	2.66823	20.1862	0.956038	0.34654	0.947367	-4.59544	2.92624	20.1862	1.39798	0.172163	0.924868	-4.58929	-0.258013	20.1862	-0.0896869	0.92912	0.998689	-4.59859	NA	NA	NA	NA	NA	NA	NA	NA	NA	NA	NA	NA	NA	NA	NA	NA	NA	NA	-0.715316	22.829	-1.82327	0.0849262	0.998007	-4.57203	-0.351705	22.829	-1.06896	0.299223	0.987817	-4.59315	-0.363611
P78324	-0.954602	23.5952	-0.952761	0.348171	0.947367	-4.59547	-0.628229	23.5952	-0.836023	0.409618	0.924868	-4.59709	-0.326373	23.5952	-0.316018	0.754133	0.998689	-4.59826	NA	NA	NA	NA	NA	NA	NA	NA	NA	NA	NA	NA	NA	NA	NA	NA	NA	NA	-10.6186	19.0939	-3.53621	0.00236134	0.998007	-4.51466	0.190999	19.0939	0.0758459	0.940379	0.994936	-4.61193	-10.8096
Q16270	1.34803	24.9082	0.952076	0.348513	0.947367	-4.59547	-0.0654457	24.9082	-0.06163	0.951258	0.990871	-4.60168	1.41347	24.9082	0.968491	0.340386	0.998689	-4.59534	NA	NA	NA	NA	NA	NA	NA	NA	NA	NA	NA	NA	NA	NA	NA	NA	NA	NA	1.57917	19.0023	0.391685	0.699893	0.998007	-4.60518	-0.312581	19.0023	-0.0924485	0.927364	0.994936	-4.61188	1.89175
P22692	-3.28725	20.1686	-0.951548	0.348776	0.947367	-4.59547	-1.33303	20.1686	-0.514489	0.610604	0.938392	-4.59993	-1.95422	20.1686	-0.548791	0.587128	0.998689	-4.59754	NA	NA	NA	NA	NA	NA	NA	NA	NA	NA	NA	NA	NA	NA	NA	NA	NA	NA	NA	NA	NA	NA	NA	NA	NA	NA	NA	NA	NA	NA	NA
Q9BS40	3.21434	19.6924	0.941564	0.353784	0.947367	-4.59554	1.09435	19.6924	0.427418	0.672066	0.943051	-4.60048	2.11999	19.6924	0.602459	0.551304	0.998689	-4.59733	NA	NA	NA	NA	NA	NA	NA	NA	NA	NA	NA	NA	NA	NA	NA	NA	NA	NA	0.235968	14.7485	0.0393348	0.969057	0.998007	-4.60705	-4.51721	14.7485	-0.897892	0.381105	0.987817	-4.59848	4.75318
P60228	4.41595	19.4931	0.931793	0.358731	0.947367	-4.59561	0.880487	19.4931	0.247718	0.806006	0.965346	-4.60129	3.53546	19.4931	0.723731	0.474723	0.998689	-4.59676	NA	NA	NA	NA	NA	NA	NA	NA	NA	NA	NA	NA	NA	NA	NA	NA	NA	NA	-0.269506	22.6777	-0.233891	0.817711	0.998007	-4.60639	-1.1386	22.6777	-1.17827	0.254042	0.987817	-4.58938	0.869091
P41235	3.93191	20.3556	0.931546	0.358858	0.947367	-4.59561	3.14559	20.3556	0.993668	0.328171	0.924868	-4.59524	0.786321	20.3556	0.180732	0.857768	0.998689	-4.5985	NA	NA	NA	NA	NA	NA	NA	NA	NA	NA	NA	NA	NA	NA	NA	NA	NA	NA	5.00212	16.7442	0.969413	0.345195	0.998007	-4.59593	-0.590408	16.7442	-0.136439	0.89299	0.990241	-4.6117	5.59253
Q7Z3B1	2.03295	21.8314	0.914523	0.367587	0.947367	-4.59572	1.46279	21.8314	0.877379	0.387112	0.924868	-4.59663	0.570165	21.8314	0.248831	0.805153	0.998689	-4.5984	NA	NA	NA	NA	NA	NA	NA	NA	NA	NA	NA	NA	NA	NA	NA	NA	NA	NA	2.68696	20.025	0.63714	0.53206	0.998007	-4.60212	-0.436473	20.025	-0.123413	0.903148	0.991777	-4.61176	3.12343
P00352	3.03353	19.7959	0.891244	0.379747	0.947367	-4.59588	0.827655	19.7959	0.324217	0.747978	0.964315	-4.601	2.20588	19.7959	0.628731	0.534187	0.998689	-4.59721	NA	NA	NA	NA	NA	NA	NA	NA	NA	NA	NA	NA	NA	NA	NA	NA	NA	NA	1.12711	29.0996	1.57918	0.131718	0.998007	-4.57973	0.145396	29.0996	0.242914	0.810821	0.987817	-4.611	0.98171
P13987	-1.06299	24.6471	-0.887002	0.381991	0.947367	-4.5959	-1.01511	24.6471	-1.1294	0.267497	0.924868	-4.59343	-0.047875	24.6471	-0.0387562	0.969336	0.998689	-4.59861	NA	NA	NA	NA	NA	NA	NA	NA	NA	NA	NA	NA	NA	NA	NA	NA	NA	NA	-0.0645985	26.7217	-0.197043	0.846003	0.998007	-4.60659	0.456848	26.7217	1.66166	0.113911	0.987817	-4.56992	-0.521447
P23526	2.97036	19.7019	0.869194	0.391502	0.947367	-4.59602	0.908352	19.7019	0.354406	0.725464	0.959773	-4.60086	2.06201	19.7019	0.585374	0.562585	0.998689	-4.5974	NA	NA	NA	NA	NA	NA	NA	NA	NA	NA	NA	NA	NA	NA	NA	NA	NA	NA	0.293593	23.8654	0.777849	0.44677	0.998007	-4.59977	-0.0874145	23.8654	-0.276162	0.785572	0.987817	-4.6107	0.381008
Q14982	-3.01262	20.098	-0.868287	0.391991	0.947367	-4.59602	-0.838605	20.098	-0.322267	0.74944	0.964315	-4.60101	-2.17401	20.098	-0.607879	0.54775	0.998689	-4.5973	NA	NA	NA	NA	NA	NA	NA	NA	NA	NA	NA	NA	NA	NA	NA	NA	NA	NA	NA	NA	NA	NA	NA	NA	NA	NA	NA	NA	NA	NA	NA
Q5H9R7	-2.9545	19.7932	-0.861646	0.395579	0.947367	-4.59606	0.562407	19.7932	0.218693	0.82834	0.965346	-4.60139	-3.51691	19.7932	-0.995042	0.327514	0.998689	-4.59517	NA	NA	NA	NA	NA	NA	NA	NA	NA	NA	NA	NA	NA	NA	NA	NA	NA	NA	4.18154	14.9345	0.806331	0.430585	0.998007	-4.59925	-3.93761	14.9345	-0.9054	0.377222	0.987817	-4.59826	8.11915
Q92876	0.832956	26.3249	0.857214	0.397985	0.947367	-4.59609	-0.618576	26.3249	-0.848788	0.402586	0.924868	-4.59695	1.45153	26.3249	1.4492	0.157444	0.998689	-4.59154	NA	NA	NA	NA	NA	NA	NA	NA	NA	NA	NA	NA	NA	NA	NA	NA	NA	NA	NA	NA	NA	NA	NA	NA	NA	NA	NA	NA	NA	NA	NA
Q7Z7M0	-2.93819	20.2043	-0.852247	0.400693	0.947367	-4.59612	-1.30387	20.2043	-0.504265	0.617684	0.938392	-4.6	-1.63432	20.2043	-0.459894	0.648841	0.998689	-4.59786	NA	NA	NA	NA	NA	NA	NA	NA	NA	NA	NA	NA	NA	NA	NA	NA	NA	NA	NA	NA	NA	NA	NA	NA	NA	NA	NA	NA	NA	NA	NA
Q9UHG2	-0.906149	24.3843	-0.850297	0.401759	0.947367	-4.59614	-0.836796	24.3843	-1.04696	0.303312	0.924868	-4.59455	-0.0693527	24.3843	-0.063135	0.950069	0.998689	-4.5986	NA	NA	NA	NA	NA	NA	NA	NA	NA	NA	NA	NA	NA	NA	NA	NA	NA	NA	NA	NA	NA	NA	NA	NA	NA	NA	NA	NA	NA	NA	NA
O14594	-2.88824	20.1262	-0.833441	0.411049	0.947367	-4.59624	-0.457986	20.1262	-0.176211	0.861288	0.975351	-4.6015	-2.43025	20.1262	-0.680344	0.501398	0.998689	-4.59698	NA	NA	NA	NA	NA	NA	NA	NA	NA	NA	NA	NA	NA	NA	NA	NA	NA	NA	NA	NA	NA	NA	NA	NA	NA	NA	NA	NA	NA	NA	NA
P05060	-0.991756	24.3846	-0.826694	0.414806	0.947367	-4.59628	-0.552801	24.3846	-0.614395	0.543492	0.929483	-4.59919	-0.438954	24.3846	-0.354973	0.725043	0.998689	-4.59817	NA	NA	NA	NA	NA	NA	NA	NA	NA	NA	NA	NA	NA	NA	NA	NA	NA	NA	NA	NA	NA	NA	NA	NA	NA	NA	NA	NA	NA	NA	NA
Q9GZM5	-3.2164	19.7781	-0.813664	0.422119	0.947367	-4.59636	-3.13798	19.7781	-1.05843	0.298135	0.924868	-4.5944	-0.0784243	19.7781	-0.0192469	0.984769	0.998689	-4.59862	NA	NA	NA	NA	NA	NA	NA	NA	NA	NA	NA	NA	NA	NA	NA	NA	NA	NA	NA	NA	NA	NA	NA	NA	NA	NA	NA	NA	NA	NA	NA
P62328	-1.05122	24.9287	-0.778294	0.442368	0.947367	-4.59657	-0.0698044	24.9287	-0.068908	0.945511	0.990871	-4.60168	-0.98142	24.9287	-0.704918	0.486188	0.998689	-4.59686	NA	NA	NA	NA	NA	NA	NA	NA	NA	NA	NA	NA	NA	NA	NA	NA	NA	NA	0.519441	29.3426	1.00974	0.326009	0.998007	-4.59504	0.113188	29.3426	0.262366	0.79602	0.987817	-4.61083	0.406253
Q9NQX5	-2.70654	20.1879	-0.776115	0.443634	0.947367	-4.59658	-0.438791	20.1879	-0.167767	0.867869	0.978003	-4.60152	-2.26775	20.1879	-0.630873	0.532804	0.998689	-4.5972	NA	NA	NA	NA	NA	NA	NA	NA	NA	NA	NA	NA	NA	NA	NA	NA	NA	NA	NA	NA	NA	NA	NA	NA	NA	NA	NA	NA	NA	NA	NA
O15394	-2.58054	19.8819	-0.75655	0.455101	0.947367	-4.59669	-0.638242	19.8819	-0.249489	0.804649	0.965346	-4.60129	-1.9423	19.8819	-0.552432	0.584662	0.998689	-4.59753	NA	NA	NA	NA	NA	NA	NA	NA	NA	NA	NA	NA	NA	NA	NA	NA	NA	NA	-0.0159957	22.9827	-0.0257497	0.979741	0.998007	-4.60706	0.42013	22.9827	0.806462	0.430511	0.987817	-4.60101	-0.436126
Q16775	1.66919	21.1794	0.753594	0.456848	0.947367	-4.5967	1.30815	21.1794	0.787455	0.437068	0.924907	-4.5976	0.361048	21.1794	0.158136	0.875388	0.998689	-4.59853	NA	NA	NA	NA	NA	NA	NA	NA	NA	NA	NA	NA	NA	NA	NA	NA	NA	NA	0.183917	22.1316	0.371934	0.714288	0.998007	-4.60536	-0.368198	22.1316	-0.887884	0.386323	0.987817	-4.59877	0.552115
P62805	3.12947	20.085	0.75102	0.458373	0.947367	-4.59672	0.252704	20.085	0.0808596	0.93608	0.990871	-4.60166	2.87677	20.085	0.669763	0.508028	0.998689	-4.59703	NA	NA	NA	NA	NA	NA	NA	NA	NA	NA	NA	NA	NA	NA	NA	NA	NA	NA	0.286127	27.3787	0.388849	0.701953	0.998007	-4.6052	-0.274123	27.3787	-0.444221	0.662181	0.987817	-4.6086	0.56025
Q99879	-1.90036	22.5114	-0.737827	0.466236	0.947367	-4.59679	-1.65083	22.5114	-0.854591	0.399414	0.924868	-4.59689	-0.249536	22.5114	-0.0939909	0.925729	0.998689	-4.59859	NA	NA	NA	NA	NA	NA	NA	NA	NA	NA	NA	NA	NA	NA	NA	NA	NA	NA	0.214773	29.1341	0.560786	0.581863	0.998007	-4.60322	0.185882	29.1341	0.578744	0.569939	0.987817	-4.60626	0.0288905
Q13822	0.89045	24.1212	0.736764	0.466873	0.947367	-4.5968	-0.106504	24.1212	-0.117496	0.907234	0.978003	-4.60162	0.996954	24.1212	0.800257	0.429726	0.998689	-4.59636	NA	NA	NA	NA	NA	NA	NA	NA	NA	NA	NA	NA	NA	NA	NA	NA	NA	NA	NA	NA	NA	NA	NA	NA	NA	NA	NA	NA	NA	NA	NA
P04156	-0.893007	24.6959	-0.728498	0.471843	0.947367	-4.59684	0.188824	24.6959	0.205386	0.83863	0.965346	-4.60142	-1.08183	24.6959	-0.856187	0.398544	0.998689	-4.59604	NA	NA	NA	NA	NA	NA	NA	NA	NA	NA	NA	NA	NA	NA	NA	NA	NA	NA	0.0708995	22.7257	0.111631	0.912352	0.998007	-4.60692	0.395172	22.7257	0.741923	0.467712	0.987817	-4.60265	-0.324273
P68104	-2.82167	19.2976	-0.717367	0.478584	0.947367	-4.5969	-2.28452	19.2976	-0.774405	0.444629	0.927831	-4.59773	-0.537153	19.2976	-0.132486	0.895467	0.998689	-4.59856	NA	NA	NA	NA	NA	NA	NA	NA	NA	NA	NA	NA	NA	NA	NA	NA	NA	NA	0.060504	28.6161	0.110247	0.913435	0.998007	-4.60692	0.116869	28.6161	0.253928	0.802431	0.987817	-4.6109	-0.0563648
P54764	-2.47413	19.9602	-0.714486	0.480338	0.947367	-4.59692	-0.326426	19.9602	-0.125688	0.9008	0.978003	-4.6016	-2.1477	19.9602	-0.601701	0.551802	0.998689	-4.59733	NA	NA	NA	NA	NA	NA	NA	NA	NA	NA	NA	NA	NA	NA	NA	NA	NA	NA	NA	NA	NA	NA	NA	NA	NA	NA	NA	NA	NA	NA	NA
P17066	2.05413	20.7482	0.7095	0.483381	0.947367	-4.59694	2.55945	20.7482	1.17872	0.247589	0.924868	-4.59272	-0.505316	20.7482	-0.169326	0.866654	0.998689	-4.59852	NA	NA	NA	NA	NA	NA	NA	NA	NA	NA	NA	NA	NA	NA	NA	NA	NA	NA	-0.387046	27.3769	-0.539097	0.59643	0.998007	-4.60351	0.25463	27.3769	0.422908	0.677375	0.987817	-4.60892	-0.641676
P22392	1.52576	21.2939	0.709094	0.48363	0.947367	-4.59694	1.37018	21.2939	0.849056	0.402439	0.924868	-4.59695	0.155572	21.2939	0.0701432	0.944536	0.998689	-4.5986	NA	NA	NA	NA	NA	NA	NA	NA	NA	NA	NA	NA	NA	NA	NA	NA	NA	NA	0.081352	25.8747	0.215696	0.831651	0.998007	-4.60649	-0.23356	25.8747	-0.738421	0.469785	0.987817	-4.60274	0.314912
P55072	2.42802	19.9501	0.699561	0.489482	0.947367	-4.59699	0.544935	19.9501	0.209343	0.835567	0.965346	-4.60141	1.88308	19.9501	0.526355	0.602434	0.998689	-4.59763	NA	NA	NA	NA	NA	NA	NA	NA	NA	NA	NA	NA	NA	NA	NA	NA	NA	NA	0.463079	25.4172	1.09271	0.288943	0.998007	-4.5931	-0.424145	25.4172	-1.19342	0.248209	0.987817	-4.58884	0.887224
P05067	-0.886458	24.4318	-0.683287	0.499563	0.947367	-4.59708	-0.769977	24.4318	-0.791338	0.434833	0.924868	-4.59756	-0.11648	24.4318	-0.087103	0.931157	0.998689	-4.59859	NA	NA	NA	NA	NA	NA	NA	NA	NA	NA	NA	NA	NA	NA	NA	NA	NA	NA	-5.21065	20.1538	-1.9648	0.0650772	0.998007	-4.56736	-0.00417325	20.1538	-0.00187642	0.998523	0.9991	-4.61203	-5.20648
A0A0A0MT36	-2.57985	18.997	-0.67115	0.507156	0.947367	-4.59714	-0.718004	18.997	-0.249052	0.804983	0.965346	-4.60129	-1.86185	18.997	-0.4699	0.641756	0.998689	-4.59783	NA	NA	NA	NA	NA	NA	NA	NA	NA	NA	NA	NA	NA	NA	NA	NA	NA	NA	NA	NA	NA	NA	NA	NA	NA	NA	NA	NA	NA	NA	NA
P0DP58	-2.34097	20.2302	-0.668682	0.508708	0.947367	-4.59715	-1.20646	20.2302	-0.45949	0.649128	0.938392	-4.60029	-1.13451	20.2302	-0.314388	0.755358	0.998689	-4.59826	NA	NA	NA	NA	NA	NA	NA	NA	NA	NA	NA	NA	NA	NA	NA	NA	NA	NA	NA	NA	NA	NA	NA	NA	NA	NA	NA	NA	NA	NA	NA
O94856	1.35055	20.7968	0.655461	0.517065	0.947367	-4.59722	1.69994	20.7968	1.10004	0.279888	0.924868	-4.59384	-0.349385	20.7968	-0.164503	0.870416	0.998689	-4.59852	NA	NA	NA	NA	NA	NA	NA	NA	NA	NA	NA	NA	NA	NA	NA	NA	NA	NA	NA	NA	NA	NA	NA	NA	NA	NA	NA	NA	NA	NA	NA
P61916	0.612424	22.7703	0.655147	0.517265	0.947367	-4.59722	-0.684949	22.7703	-0.976976	0.336236	0.924868	-4.59545	1.29737	22.7703	1.34644	0.188042	0.998689	-4.59245	NA	NA	NA	NA	NA	NA	NA	NA	NA	NA	NA	NA	NA	NA	NA	NA	NA	NA	-0.424074	23.8729	-0.409949	0.686684	0.998007	-4.605	0.188904	23.8729	0.217751	0.830074	0.987817	-4.6112	-0.612978
P23471	1.96378	21.0892	0.654317	0.517792	0.947367	-4.59722	-0.271506	21.0892	-0.120619	0.904781	0.978003	-4.60161	2.23529	21.0892	0.722544	0.475442	0.998689	-4.59677	NA	NA	NA	NA	NA	NA	NA	NA	NA	NA	NA	NA	NA	NA	NA	NA	NA	NA	NA	NA	NA	NA	NA	NA	NA	NA	NA	NA	NA	NA	NA
O75326	1.93209	21.2131	0.647285	0.52227	0.947367	-4.59726	-0.317334	21.2131	-0.14175	0.888206	0.978003	-4.60157	2.24942	21.2131	0.731097	0.470277	0.998689	-4.59673	NA	NA	NA	NA	NA	NA	NA	NA	NA	NA	NA	NA	NA	NA	NA	NA	NA	NA	0.294203	22.1453	0.442761	0.663217	0.998007	-4.60465	0.46778	22.1453	0.839452	0.412234	0.987817	-4.60012	-0.173578
P26447	1.42346	21.5544	0.646102	0.523026	0.947367	-4.59726	1.44222	21.5544	0.872825	0.389551	0.924868	-4.59668	-0.0187631	21.5544	-0.00826222	0.993461	0.999087	-4.59862	NA	NA	NA	NA	NA	NA	NA	NA	NA	NA	NA	NA	NA	NA	NA	NA	NA	NA	0.160069	23.7778	0.202226	0.84201	0.998007	-4.60656	0.296097	23.7778	0.44606	0.660877	0.987817	-4.60858	-0.136027
P08240	2.26859	20.0475	0.640806	0.526415	0.947367	-4.59729	0.386876	20.0475	0.145707	0.885108	0.978003	-4.60157	1.88172	20.0475	0.515656	0.609798	0.998689	-4.59767	NA	NA	NA	NA	NA	NA	NA	NA	NA	NA	NA	NA	NA	NA	NA	NA	NA	NA	NA	NA	NA	NA	NA	NA	NA	NA	NA	NA	NA	NA	NA
Q9NR46	1.58376	21.8993	0.633994	0.530792	0.947367	-4.59732	1.56824	21.8993	0.837047	0.409051	0.924868	-4.59708	0.0155116	21.8993	0.00602406	0.995233	0.999087	-4.59862	NA	NA	NA	NA	NA	NA	NA	NA	NA	NA	NA	NA	NA	NA	NA	NA	NA	NA	0.689083	21.7242	0.553992	0.586406	0.998007	-4.60331	-0.561391	21.7242	-0.538182	0.597049	0.987817	-4.60703	1.25047
P39060	-2.39982	19.1258	-0.627826	0.534772	0.947367	-4.59735	-2.39205	19.1258	-0.834392	0.410522	0.924868	-4.59711	-0.0077668	19.1258	-0.00197124	0.99844	0.999087	-4.59862	NA	NA	NA	NA	NA	NA	NA	NA	NA	NA	NA	NA	NA	NA	NA	NA	NA	NA	-0.0713029	25.8991	-0.103068	0.919049	0.998007	-4.60694	-0.0324467	25.8991	-0.0559265	0.956017	0.994936	-4.61198	-0.0388562
Q8TEU8	-2.09818	19.5565	-0.624403	0.536987	0.947367	-4.59736	-0.0690521	19.5565	-0.0273992	0.978319	0.990871	-4.6017	-2.02913	19.5565	-0.585824	0.562287	0.998689	-4.5974	NA	NA	NA	NA	NA	NA	NA	NA	NA	NA	NA	NA	NA	NA	NA	NA	NA	NA	NA	NA	NA	NA	NA	NA	NA	NA	NA	NA	NA	NA	NA
P07602	-0.562934	23.1414	-0.618636	0.540731	0.947367	-4.59739	-1.51798	23.1414	-2.22423	0.0336438	0.924868	-4.57289	0.955041	23.1414	1.0182	0.316558	0.998689	-4.59501	NA	NA	NA	NA	NA	NA	NA	NA	NA	NA	NA	NA	NA	NA	NA	NA	NA	NA	0.426035	26.1936	0.476086	0.639744	0.998007	-4.60428	0.51003	26.1936	0.679621	0.505397	0.987817	-4.60412	-0.0839952
P67936	2.21505	20.5946	0.614406	0.543485	0.947367	-4.59741	1.43038	20.5946	0.529009	0.600613	0.938392	-4.59983	0.784666	20.5946	0.21115	0.834169	0.998689	-4.59846	NA	NA	NA	NA	NA	NA	NA	NA	NA	NA	NA	NA	NA	NA	NA	NA	NA	NA	0.491295	27.282	1.4285	0.170282	0.998007	-4.5842	-0.0779869	27.282	-0.270391	0.789938	0.987817	-4.61075	0.569282
P00492	1.7117	20.0921	0.606734	0.5485	0.947367	-4.59745	0.0606803	20.0921	0.0286786	0.977307	0.990871	-4.6017	1.65102	20.0921	0.567752	0.574343	0.998689	-4.59747	NA	NA	NA	NA	NA	NA	NA	NA	NA	NA	NA	NA	NA	NA	NA	NA	NA	NA	-0.139329	21.9184	-0.241505	0.811896	0.998007	-4.60635	-0.176171	21.9184	-0.364123	0.720012	0.987817	-4.60972	0.0368415
P63241	1.73294	20.4043	0.599471	0.553268	0.947367	-4.59748	-0.421586	20.4043	-0.194451	0.847107	0.972432	-4.60145	2.15452	20.4043	0.723056	0.475132	0.998689	-4.59677	NA	NA	NA	NA	NA	NA	NA	NA	NA	NA	NA	NA	NA	NA	NA	NA	NA	NA	-0.361023	25.363	-1.14166	0.268566	0.998007	-4.59191	-0.479051	25.363	-1.8064	0.0876163	0.987817	-4.56343	0.118028
O94985	-0.575138	23.8206	-0.589143	0.560087	0.947367	-4.59752	-0.48278	23.8206	-0.659381	0.51458	0.927831	-4.59881	-0.0923583	23.8206	-0.0917825	0.927469	0.998689	-4.59859	NA	NA	NA	NA	NA	NA	NA	NA	NA	NA	NA	NA	NA	NA	NA	NA	NA	NA	NA	NA	NA	NA	NA	NA	NA	NA	NA	NA	NA	NA	NA
P0DMV9	1.26306	21.3704	0.580271	0.565977	0.947367	-4.59756	1.06397	21.3704	0.651743	0.519429	0.927831	-4.59888	0.199087	21.3704	0.0887332	0.929872	0.998689	-4.59859	NA	NA	NA	NA	NA	NA	NA	NA	NA	NA	NA	NA	NA	NA	NA	NA	NA	NA	0.0070849	26.9763	0.0198496	0.984382	0.998007	-4.60707	-0.115942	26.9763	-0.387338	0.703051	0.987817	-4.60942	0.123027
P00568	1.29875	21.6187	0.575484	0.569169	0.947367	-4.59758	1.51153	21.6187	0.893022	0.378809	0.924868	-4.59645	-0.212776	21.6187	-0.0914675	0.927717	0.998689	-4.59859	NA	NA	NA	NA	NA	NA	NA	NA	NA	NA	NA	NA	NA	NA	NA	NA	NA	NA	-0.732848	23.4218	-1.33625	0.198126	0.998007	-4.5868	-0.432806	23.4218	-0.94102	0.359162	0.987817	-4.59721	-0.300042
P07333	-2.21145	19.1941	-0.575409	0.569219	0.947367	-4.59758	-2.4543	19.1941	-0.851462	0.401122	0.924868	-4.59692	0.242848	19.1941	0.0613011	0.951518	0.998689	-4.59861	NA	NA	NA	NA	NA	NA	NA	NA	NA	NA	NA	NA	NA	NA	NA	NA	NA	NA	NA	NA	NA	NA	NA	NA	NA	NA	NA	NA	NA	NA	NA
P37837	-2.10343	19.1166	-0.542526	0.591383	0.947367	-4.59772	0.67292	19.1166	0.231417	0.81853	0.965346	-4.60135	-2.77635	19.1166	-0.694707	0.492476	0.998689	-4.59691	NA	NA	NA	NA	NA	NA	NA	NA	NA	NA	NA	NA	NA	NA	NA	NA	NA	NA	-0.0640219	25.6135	-0.169669	0.867164	0.998007	-4.60671	0.246008	25.6135	0.777416	0.447019	0.987817	-4.60176	-0.31003
P16870	0.463641	22.543	0.536147	0.59573	0.947367	-4.59775	-0.562485	22.543	-0.867266	0.392541	0.924868	-4.59675	1.02613	22.543	1.15117	0.258572	0.998689	-4.59404	NA	NA	NA	NA	NA	NA	NA	NA	NA	NA	NA	NA	NA	NA	NA	NA	NA	NA	NA	NA	NA	NA	NA	NA	NA	NA	NA	NA	NA	NA	NA
Q92823	-0.606386	24.165	-0.527694	0.601514	0.947367	-4.59778	-0.406761	24.165	-0.471966	0.640297	0.938392	-4.60021	-0.199625	24.165	-0.168533	0.867272	0.998689	-4.59852	NA	NA	NA	NA	NA	NA	NA	NA	NA	NA	NA	NA	NA	NA	NA	NA	NA	NA	NA	NA	NA	NA	NA	NA	NA	NA	NA	NA	NA	NA	NA
P51693	-0.618356	25.074	-0.525671	0.602903	0.947367	-4.59779	-0.11416	25.074	-0.129398	0.897889	0.978003	-4.6016	-0.504196	25.074	-0.415825	0.680438	0.998689	-4.598	NA	NA	NA	NA	NA	NA	NA	NA	NA	NA	NA	NA	NA	NA	NA	NA	NA	NA	NA	NA	NA	NA	NA	NA	NA	NA	NA	NA	NA	NA	NA
O75636	-1.80427	20.0603	-0.521687	0.605641	0.947367	-4.59781	1.27751	20.0603	0.492506	0.625874	0.938392	-4.60008	-3.08179	20.0603	-0.864461	0.394056	0.998689	-4.59599	NA	NA	NA	NA	NA	NA	NA	NA	NA	NA	NA	NA	NA	NA	NA	NA	NA	NA	NA	NA	NA	NA	NA	NA	NA	NA	NA	NA	NA	NA	NA
Q8WVT3	2.58736	20.0993	0.516124	0.609474	0.947367	-4.59783	-0.142089	20.0993	-0.0377918	0.970099	0.990871	-4.6017	2.72945	20.0993	0.528212	0.601159	0.998689	-4.59762	NA	NA	NA	NA	NA	NA	NA	NA	NA	NA	NA	NA	NA	NA	NA	NA	NA	NA	-8.01561	15.6691	-0.985723	0.337344	0.998007	-4.59557	-3.64443	15.6691	-0.534414	0.599599	0.987817	-4.60709	-4.37119
P00338	1.51549	20.8425	0.510227	0.61355	0.947367	-4.59785	-0.480355	20.8425	-0.215631	0.830705	0.965346	-4.60139	1.99584	20.8425	0.651888	0.519336	0.998689	-4.59711	NA	NA	NA	NA	NA	NA	NA	NA	NA	NA	NA	NA	NA	NA	NA	NA	NA	NA	-0.404259	26.1465	-0.916511	0.371524	0.998007	-4.59706	-0.536122	26.1465	-1.44935	0.164452	0.987817	-4.57896	0.131863
P10645	0.543178	22.4732	0.509007	0.614395	0.947367	-4.59785	-0.633334	22.4732	-0.791322	0.434843	0.924868	-4.59756	1.17651	22.4732	1.06958	0.293167	0.998689	-4.59465	NA	NA	NA	NA	NA	NA	NA	NA	NA	NA	NA	NA	NA	NA	NA	NA	NA	NA	NA	NA	NA	NA	NA	NA	NA	NA	NA	NA	NA	NA	NA
P10599	1.07485	21.2475	0.505943	0.616519	0.947367	-4.59787	1.7277	21.2475	1.08433	0.286683	0.924868	-4.59405	-0.652847	21.2475	-0.298127	0.76762	0.998689	-4.5983	NA	NA	NA	NA	NA	NA	NA	NA	NA	NA	NA	NA	NA	NA	NA	NA	NA	NA	0.474297	25.6334	0.724508	0.478073	0.998007	-4.60071	0.914245	25.6334	1.66528	0.113179	0.987817	-4.56976	-0.439948
P07339	1.06653	22.109	0.491106	0.626853	0.947367	-4.59792	-2.23731	22.109	-1.37363	0.17953	0.924868	-4.58969	3.30384	22.109	1.4759	0.150179	0.998689	-4.59129	NA	NA	NA	NA	NA	NA	NA	NA	NA	NA	NA	NA	NA	NA	NA	NA	NA	NA	0.551718	26.5402	1.2671	0.221282	0.998007	-4.58868	-0.0625026	26.5402	-0.171168	0.866003	0.987817	-4.61152	0.614221
P84243	2.00021	19.6847	0.489606	0.627901	0.947367	-4.59793	-0.348006	19.6847	-0.113578	0.910313	0.978003	-4.60162	2.34822	19.6847	0.557628	0.581152	0.998689	-4.59751	NA	NA	NA	NA	NA	NA	NA	NA	NA	NA	NA	NA	NA	NA	NA	NA	NA	NA	0.443559	26.9711	0.542925	0.593846	0.998007	-4.60346	-0.588599	26.9711	-0.85909	0.401596	0.987817	-4.59958	1.03216
P41271	-1.70143	19.9779	-0.48873	0.628514	0.947367	-4.59793	-0.407622	19.9779	-0.156117	0.876965	0.978003	-4.60154	-1.29381	19.9779	-0.360546	0.720914	0.998689	-4.59815	NA	NA	NA	NA	NA	NA	NA	NA	NA	NA	NA	NA	NA	NA	NA	NA	NA	NA	NA	NA	NA	NA	NA	NA	NA	NA	NA	NA	NA	NA	NA
Q13449	-0.456305	23.2253	-0.479273	0.635149	0.947367	-4.59796	-1.12641	23.2253	-1.57748	0.12496	0.924868	-4.58615	0.670108	23.2253	0.682823	0.499852	0.998689	-4.59697	NA	NA	NA	NA	NA	NA	NA	NA	NA	NA	NA	NA	NA	NA	NA	NA	NA	NA	NA	NA	NA	NA	NA	NA	NA	NA	NA	NA	NA	NA	NA
P00491	1.04301	21.5122	0.473925	0.638915	0.947367	-4.59798	0.992581	21.5122	0.601349	0.552033	0.934933	-4.59929	0.0504278	21.5122	0.0222294	0.982409	0.998689	-4.59862	NA	NA	NA	NA	NA	NA	NA	NA	NA	NA	NA	NA	NA	NA	NA	NA	NA	NA	2.227	20.455	0.741061	0.468222	0.998007	-4.60043	1.30069	20.455	0.516105	0.612068	0.987817	-4.60742	0.926312
P06744	1.29225	20.246	0.454853	0.652423	0.947367	-4.59805	-0.246186	20.246	-0.115539	0.908772	0.978003	-4.60162	1.53843	20.246	0.525339	0.60313	0.998689	-4.59763	NA	NA	NA	NA	NA	NA	NA	NA	NA	NA	NA	NA	NA	NA	NA	NA	NA	NA	-0.00172575	25.4107	-0.00450599	0.996454	0.998033	-4.60707	-0.233	25.4107	-0.725433	0.47752	0.987817	-4.60305	0.231274
Q15818	0.352198	22.3644	0.448716	0.656796	0.947367	-4.59807	-0.475714	22.3644	-0.808107	0.425262	0.924868	-4.59739	0.827911	22.3644	1.0233	0.314181	0.998689	-4.59497	NA	NA	NA	NA	NA	NA	NA	NA	NA	NA	NA	NA	NA	NA	NA	NA	NA	NA	NA	NA	NA	NA	NA	NA	NA	NA	NA	NA	NA	NA	NA
P09486	0.958164	21.6546	0.447133	0.657925	0.947367	-4.59808	-2.20357	21.6546	-1.37108	0.180316	0.924868	-4.58973	3.16173	21.6546	1.43139	0.162446	0.998689	-4.5917	NA	NA	NA	NA	NA	NA	NA	NA	NA	NA	NA	NA	NA	NA	NA	NA	NA	NA	1.06079	24.2344	1.59142	0.128938	0.998007	-4.57935	0.543544	24.2344	0.972345	0.343774	0.987817	-4.59625	0.517244
P62942	1.28041	20.3647	0.446159	0.658621	0.947367	-4.59808	-0.483283	20.3647	-0.224533	0.823834	0.965346	-4.60137	1.76369	20.3647	0.59621	0.555417	0.998689	-4.59735	NA	NA	NA	NA	NA	NA	NA	NA	NA	NA	NA	NA	NA	NA	NA	NA	NA	NA	0.0125087	25.5606	0.0361502	0.971561	0.998007	-4.60706	0.390344	25.5606	1.34517	0.195285	0.987817	-4.58313	-0.377835
P40925	1.2978	21.0074	0.440163	0.66291	0.947367	-4.5981	-1.02693	21.0074	-0.464393	0.645651	0.938392	-4.60026	2.32474	21.0074	0.764916	0.450176	0.998689	-4.59655	NA	NA	NA	NA	NA	NA	NA	NA	NA	NA	NA	NA	NA	NA	NA	NA	NA	NA	0.264555	25.5227	0.973995	0.342977	0.998007	-4.59583	-0.125301	25.5227	-0.550081	0.58903	0.987817	-4.60681	0.389856
P10768	1.25523	20.3892	0.434813	0.666747	0.947367	-4.59812	-0.399605	20.3892	-0.184565	0.854787	0.974545	-4.60148	1.65484	20.3892	0.556122	0.582169	0.998689	-4.59752	NA	NA	NA	NA	NA	NA	NA	NA	NA	NA	NA	NA	NA	NA	NA	NA	NA	NA	0.0198237	24.3722	0.0470792	0.962969	0.998007	-4.60705	-0.139625	24.3722	-0.3954	0.697198	0.987817	-4.60931	0.159448
P63261	0.898849	21.0306	0.421752	0.676152	0.947367	-4.59816	1.166	21.0306	0.729468	0.471258	0.927831	-4.59817	-0.267149	21.0306	-0.121607	0.904005	0.998689	-4.59857	NA	NA	NA	NA	NA	NA	NA	NA	NA	NA	NA	NA	NA	NA	NA	NA	NA	NA	0.596441	28.2923	0.517236	0.611294	0.998007	-4.60379	0.609338	28.2923	0.6301	0.536552	0.987817	-4.60521	-0.0128966
Q01082	-1.45457	19.9316	-0.411247	0.683755	0.947367	-4.59819	-0.674262	19.9316	-0.254177	0.801058	0.965346	-4.60127	-0.780305	19.9316	-0.214027	0.831944	0.998689	-4.59845	NA	NA	NA	NA	NA	NA	NA	NA	NA	NA	NA	NA	NA	NA	NA	NA	NA	NA	0.186992	27.308	0.506503	0.618656	0.998007	-4.60392	0.127286	27.308	0.41112	0.685841	0.987817	-4.60909	0.0597064
P11171	1.23233	20.9577	0.408498	0.68575	0.947367	-4.5982	-0.723233	20.9577	-0.319653	0.751402	0.964315	-4.60102	1.95557	20.9577	0.628884	0.534088	0.998689	-4.59721	NA	NA	NA	NA	NA	NA	NA	NA	NA	NA	NA	NA	NA	NA	NA	NA	NA	NA	10.2003	13.9095	1.70287	0.105809	0.998007	-4.57589	0.0710474	13.9095	0.0141431	0.988871	0.9991	-4.61203	10.1293
Q99878	-0.955478	22.0368	-0.40261	0.690032	0.947367	-4.59822	-2.20939	22.0368	-1.2413	0.22392	0.924868	-4.59179	1.25392	22.0368	0.512588	0.611917	0.998689	-4.59768	NA	NA	NA	NA	NA	NA	NA	NA	NA	NA	NA	NA	NA	NA	NA	NA	NA	NA	0.388781	28.3591	0.538068	0.597126	0.998007	-4.60352	-0.255821	28.3591	-0.422181	0.677896	0.987817	-4.60893	0.644602
P78417	1.17026	20.478	0.400421	0.691627	0.947367	-4.59823	-0.317991	20.478	-0.145073	0.885604	0.978003	-4.60157	1.48825	20.478	0.494021	0.624816	0.998689	-4.59775	NA	NA	NA	NA	NA	NA	NA	NA	NA	NA	NA	NA	NA	NA	NA	NA	NA	NA	0.0936481	24.8794	0.326654	0.7477	0.998007	-4.60575	0.124248	24.8794	0.516782	0.611604	0.987817	-4.60741	-0.0305995
Q15904	0.860723	21.3173	0.399688	0.692161	0.947367	-4.59823	1.27938	21.3173	0.792128	0.434379	0.924868	-4.59755	-0.418656	21.3173	-0.188604	0.851648	0.998689	-4.59849	NA	NA	NA	NA	NA	NA	NA	NA	NA	NA	NA	NA	NA	NA	NA	NA	NA	NA	NA	NA	NA	NA	NA	NA	NA	NA	NA	NA	NA	NA	NA
P62826	1.13165	20.7152	0.38462	0.703177	0.947367	-4.59827	-0.938795	20.7152	-0.425433	0.673496	0.943051	-4.60049	2.07044	20.7152	0.682684	0.499939	0.998689	-4.59697	NA	NA	NA	NA	NA	NA	NA	NA	NA	NA	NA	NA	NA	NA	NA	NA	NA	NA	-0.347356	25.0429	-1.05794	0.304086	0.998007	-4.59393	0.207059	25.0429	0.751988	0.461786	0.987817	-4.6024	-0.554415
P50395	-0.335487	22.0436	-0.371144	0.713086	0.953152	-4.59831	0.037928	22.0436	0.0559455	0.955749	0.990871	-4.60169	-0.373415	22.0436	-0.400769	0.691373	0.998689	-4.59804	NA	NA	NA	NA	NA	NA	NA	NA	NA	NA	NA	NA	NA	NA	NA	NA	NA	NA	-0.136154	25.635	-0.478621	0.637975	0.998007	-4.60425	-0.195166	25.635	-0.818078	0.424018	0.987817	-4.6007	0.0590116
Q16658	0.783045	20.8247	0.369661	0.714179	0.953152	-4.59832	-1.16553	20.8247	-0.733633	0.468752	0.927831	-4.59813	1.94858	20.8247	0.892421	0.379127	0.998689	-4.59582	NA	NA	NA	NA	NA	NA	NA	NA	NA	NA	NA	NA	NA	NA	NA	NA	NA	NA	-0.213299	24.5058	-0.369519	0.716055	0.998007	-4.60538	0.00965404	24.5058	0.0199428	0.984309	0.9991	-4.61202	-0.222954
P10412	1.08742	20.5471	0.368242	0.715226	0.953152	-4.59832	0.049411	20.5471	0.02231	0.982345	0.991814	-4.60171	1.03801	20.5471	0.341015	0.735421	0.998689	-4.5982	NA	NA	NA	NA	NA	NA	NA	NA	NA	NA	NA	NA	NA	NA	NA	NA	NA	NA	0.768437	26.2141	0.924344	0.367543	0.998007	-4.5969	-0.365395	26.2141	-0.524106	0.606604	0.987817	-4.60728	1.13383
Q92520	-0.34905	23.5189	-0.366304	0.716657	0.953152	-4.59833	-1.19246	23.5189	-1.66854	0.105402	0.924868	-4.58445	0.843412	23.5189	0.858677	0.39719	0.998689	-4.59603	NA	NA	NA	NA	NA	NA	NA	NA	NA	NA	NA	NA	NA	NA	NA	NA	NA	NA	NA	NA	NA	NA	NA	NA	NA	NA	NA	NA	NA	NA	NA
Q92953	-2.00633	22.0391	-0.360485	0.720959	0.953152	-4.59834	0.348525	22.0391	0.0834944	0.934002	0.990871	-4.60166	-2.35485	22.0391	-0.410473	0.684317	0.998689	-4.59802	NA	NA	NA	NA	NA	NA	NA	NA	NA	NA	NA	NA	NA	NA	NA	NA	NA	NA	NA	NA	NA	NA	NA	NA	NA	NA	NA	NA	NA	NA	NA
Q8N126	-0.776962	22.0737	-0.360268	0.72112	0.953152	-4.59834	-3.36705	22.0737	-2.08168	0.0458237	0.924868	-4.57603	2.59009	22.0737	1.16513	0.252961	0.998689	-4.59394	NA	NA	NA	NA	NA	NA	NA	NA	NA	NA	NA	NA	NA	NA	NA	NA	NA	NA	-0.36529	19.8196	-0.0939298	0.926203	0.998007	-4.60696	-5.54046	19.8196	-1.6988	0.106587	0.987817	-4.56828	5.17517
P02775	0.799478	21.6354	0.351291	0.727775	0.954868	-4.59837	1.76196	21.6354	1.03228	0.310026	0.924868	-4.59475	-0.962484	21.6354	-0.410289	0.68445	0.998689	-4.59802	NA	NA	NA	NA	NA	NA	NA	NA	NA	NA	NA	NA	NA	NA	NA	NA	NA	NA	5.02295	17.5398	0.934772	0.362287	0.998007	-4.59668	-1.61638	17.5398	-0.358692	0.724001	0.987817	-4.60979	6.63933
O95502	0.787149	22.0254	0.336085	0.739099	0.954868	-4.59841	1.22231	22.0254	0.695845	0.491773	0.927831	-4.59849	-0.435162	22.0254	-0.180251	0.858143	0.998689	-4.5985	NA	NA	NA	NA	NA	NA	NA	NA	NA	NA	NA	NA	NA	NA	NA	NA	NA	NA	NA	NA	NA	NA	NA	NA	NA	NA	NA	NA	NA	NA	NA
Q8WXD2	-0.423436	23.9078	-0.332991	0.74141	0.954868	-4.59841	-0.323267	23.9078	-0.338957	0.736955	0.961375	-4.60093	-0.100169	23.9078	-0.0764215	0.939581	0.998689	-4.5986	NA	NA	NA	NA	NA	NA	NA	NA	NA	NA	NA	NA	NA	NA	NA	NA	NA	NA	NA	NA	NA	NA	NA	NA	NA	NA	NA	NA	NA	NA	NA
P23515	0.341814	22.7091	0.33171	0.742368	0.954868	-4.59842	-0.158808	22.7091	-0.205485	0.838553	0.965346	-4.60142	0.500622	22.7091	0.471319	0.640754	0.998689	-4.59782	NA	NA	NA	NA	NA	NA	NA	NA	NA	NA	NA	NA	NA	NA	NA	NA	NA	NA	NA	NA	NA	NA	NA	NA	NA	NA	NA	NA	NA	NA	NA
Q96GW7	0.271298	23.1208	0.32933	0.744148	0.954868	-4.59842	-0.148023	23.1208	-0.239581	0.812252	0.965346	-4.60132	0.419321	23.1208	0.493818	0.624958	0.998689	-4.59775	NA	NA	NA	NA	NA	NA	NA	NA	NA	NA	NA	NA	NA	NA	NA	NA	NA	NA	NA	NA	NA	NA	NA	NA	NA	NA	NA	NA	NA	NA	NA
Q9UKX2	-1.33154	19.9085	-0.318798	0.752044	0.954868	-4.59845	1.10739	19.9085	0.353509	0.726129	0.959773	-4.60087	-2.43893	19.9085	-0.566495	0.575186	0.998689	-4.59748	NA	NA	NA	NA	NA	NA	NA	NA	NA	NA	NA	NA	NA	NA	NA	NA	NA	NA	NA	NA	NA	NA	NA	NA	NA	NA	NA	NA	NA	NA	NA
P18065	0.291403	22.8832	0.314356	0.755382	0.955396	-4.59846	-0.284607	22.8832	-0.409367	0.68512	0.948973	-4.60058	0.576011	22.8832	0.602828	0.551062	0.998689	-4.59733	NA	NA	NA	NA	NA	NA	NA	NA	NA	NA	NA	NA	NA	NA	NA	NA	NA	NA	NA	NA	NA	NA	NA	NA	NA	NA	NA	NA	NA	NA	NA
O75116	0.94175	24.7852	0.303745	0.763377	0.955396	-4.59848	1.3057	24.7852	0.561505	0.578539	0.938392	-4.5996	-0.363946	24.7852	-0.113879	0.910077	0.998689	-4.59857	NA	NA	NA	NA	NA	NA	NA	NA	NA	NA	NA	NA	NA	NA	NA	NA	NA	NA	0.133136	19.425	0.0485142	0.961841	0.998007	-4.60704	-2.81514	19.425	-1.22322	0.237032	0.987817	-4.58775	2.94827
Q8TAG5	0.8116	20.4702	0.278481	0.782515	0.955396	-4.59854	-0.792797	20.4702	-0.362706	0.719316	0.958138	-4.60082	1.6044	20.4702	0.534074	0.597146	0.998689	-4.5976	NA	NA	NA	NA	NA	NA	NA	NA	NA	NA	NA	NA	NA	NA	NA	NA	NA	NA	NA	NA	NA	NA	NA	NA	NA	NA	NA	NA	NA	NA	NA
P16452	0.64735	21.8521	0.272396	0.787146	0.955396	-4.59855	0.81319	21.8521	0.45624	0.651437	0.938392	-4.60031	-0.16584	21.8521	-0.0676998	0.946465	0.998689	-4.5986	NA	NA	NA	NA	NA	NA	NA	NA	NA	NA	NA	NA	NA	NA	NA	NA	NA	NA	3.88152	19.3109	0.959439	0.350058	0.998007	-4.59615	3.37447	19.3109	0.994607	0.33312	0.987817	-4.59556	0.50705
P30046	0.917535	19.8511	0.269802	0.789123	0.955396	-4.59856	-2.72325	19.8511	-1.0677	0.294002	0.924868	-4.59428	3.64079	19.8511	1.03861	0.307118	0.998689	-4.59487	NA	NA	NA	NA	NA	NA	NA	NA	NA	NA	NA	NA	NA	NA	NA	NA	NA	NA	-0.14903	23.2386	-0.248549	0.806526	0.998007	-4.60631	-0.450176	23.2386	-0.895267	0.382469	0.987817	-4.59855	0.301147
Q14677	-1.24512	18.4576	-0.254637	0.800705	0.957227	-4.59859	0.846756	18.4576	0.230891	0.818935	0.965346	-4.60135	-2.09188	18.4576	-0.415033	0.681011	0.998689	-4.598	NA	NA	NA	NA	NA	NA	NA	NA	NA	NA	NA	NA	NA	NA	NA	NA	NA	NA	1.66802	19.682	0.581331	0.568232	0.998007	-4.60294	1.88071	19.682	0.781582	0.444627	0.987817	-4.60165	-0.21269
Q9P0K1	-0.5298	21.1691	-0.249419	0.804702	0.957733	-4.5986	-1.50304	21.1691	-0.943465	0.352827	0.924868	-4.59586	0.973241	21.1691	0.4445	0.659806	0.998689	-4.59791	NA	NA	NA	NA	NA	NA	NA	NA	NA	NA	NA	NA	NA	NA	NA	NA	NA	NA	NA	NA	NA	NA	NA	NA	NA	NA	NA	NA	NA	NA	NA
Q14515	0.271751	24.379	0.224981	0.823488	0.961611	-4.59864	-0.749467	24.379	-0.827306	0.414464	0.924868	-4.59718	1.02122	24.379	0.820218	0.418431	0.998689	-4.59625	NA	NA	NA	NA	NA	NA	NA	NA	NA	NA	NA	NA	NA	NA	NA	NA	NA	NA	NA	NA	NA	NA	NA	NA	NA	NA	NA	NA	NA	NA	NA
P0DP25	0.769827	20.4254	0.218467	0.828514	0.961611	-4.59865	-2.60112	20.4254	-0.984222	0.332719	0.924868	-4.59536	3.37095	20.4254	0.928071	0.360628	0.998689	-4.5956	NA	NA	NA	NA	NA	NA	NA	NA	NA	NA	NA	NA	NA	NA	NA	NA	NA	NA	-0.263707	27.906	-0.421223	0.678583	0.998007	-4.60488	0.204294	27.906	0.389114	0.70176	0.987817	-4.6094	-0.468001
Q9UBP9	0.515491	22.3589	0.194977	0.846698	0.961611	-4.59869	0.863534	22.3589	0.435493	0.666259	0.943051	-4.60043	-0.348043	22.3589	-0.127712	0.899212	0.998689	-4.59856	NA	NA	NA	NA	NA	NA	NA	NA	NA	NA	NA	NA	NA	NA	NA	NA	NA	NA	1.22209	19.1453	0.292936	0.772924	0.998007	-4.60601	-2.21034	19.1453	-0.631772	0.535484	0.987817	-4.60517	3.43243
Q9BY67	0.40712	21.7838	0.187232	0.852713	0.961611	-4.5987	-1.8236	21.7838	-1.11822	0.272169	0.924868	-4.59359	2.23072	21.7838	0.995266	0.327406	0.998689	-4.59516	NA	NA	NA	NA	NA	NA	NA	NA	NA	NA	NA	NA	NA	NA	NA	NA	NA	NA	-1.31703	22.7906	-2.38534	0.0282724	0.998007	-4.55303	0.0758905	22.7906	0.163898	0.871639	0.987817	-4.61156	-1.39292
Q99497	-0.458857	22.9061	-0.183136	0.855898	0.961611	-4.59871	0.959625	22.9061	0.510666	0.613247	0.938392	-4.59996	-1.41848	22.9061	-0.549232	0.586829	0.998689	-4.59754	NA	NA	NA	NA	NA	NA	NA	NA	NA	NA	NA	NA	NA	NA	NA	NA	NA	NA	-0.302238	26.0632	-0.749334	0.463345	0.998007	-4.60028	-0.310267	26.0632	-0.917263	0.371141	0.987817	-4.59791	0.00802987
Q9H299	0.533829	20.6875	0.181564	0.857121	0.961611	-4.59871	-0.858935	20.6875	-0.389517	0.699589	0.951714	-4.60069	1.39276	20.6875	0.459559	0.649079	0.998689	-4.59786	NA	NA	NA	NA	NA	NA	NA	NA	NA	NA	NA	NA	NA	NA	NA	NA	NA	NA	0.171906	24.9375	0.520063	0.609362	0.998007	-4.60375	-0.0923328	24.9375	-0.333082	0.742923	0.987817	-4.6101	0.264239
Q9Y287	-0.764864	18.8039	-0.17589	0.861538	0.961611	-4.59872	-1.4683	18.8039	-0.450205	0.655733	0.938392	-4.60035	0.703435	18.8039	0.156934	0.876327	0.998689	-4.59853	NA	NA	NA	NA	NA	NA	NA	NA	NA	NA	NA	NA	NA	NA	NA	NA	NA	NA	NA	NA	NA	NA	NA	NA	NA	NA	NA	NA	NA	NA	NA
Q9P121	-0.162266	22.9685	-0.167425	0.868136	0.961611	-4.59873	-0.00853741	22.9685	-0.0117451	0.990705	0.99785	-4.60171	-0.153729	22.9685	-0.15388	0.878714	0.998689	-4.59853	NA	NA	NA	NA	NA	NA	NA	NA	NA	NA	NA	NA	NA	NA	NA	NA	NA	NA	-5.95775	20.979	-2.25035	0.0371792	0.998007	-4.55768	0.883818	20.979	0.398071	0.695263	0.987817	-4.60927	-6.84157
O15240	0.181708	23.2668	0.154165	0.878491	0.961611	-4.59875	-0.306438	23.2668	-0.346649	0.731225	0.96045	-4.6009	0.488146	23.2668	0.401786	0.690632	0.998689	-4.59804	NA	NA	NA	NA	NA	NA	NA	NA	NA	NA	NA	NA	NA	NA	NA	NA	NA	NA	NA	NA	NA	NA	NA	NA	NA	NA	NA	NA	NA	NA	NA
P05408	-0.218754	24.4496	-0.150211	0.881583	0.961611	-4.59875	-0.879185	24.4496	-0.804942	0.427058	0.924868	-4.59742	0.66043	24.4496	0.439955	0.663059	0.998689	-4.59793	NA	NA	NA	NA	NA	NA	NA	NA	NA	NA	NA	NA	NA	NA	NA	NA	NA	NA	NA	NA	NA	NA	NA	NA	NA	NA	NA	NA	NA	NA	NA
Q92859	-0.576483	19.0873	-0.149404	0.882214	0.961611	-4.59875	1.04572	19.0873	0.36135	0.720319	0.958138	-4.60083	-1.6222	19.0873	-0.407864	0.686211	0.998689	-4.59802	NA	NA	NA	NA	NA	NA	NA	NA	NA	NA	NA	NA	NA	NA	NA	NA	NA	NA	NA	NA	NA	NA	NA	NA	NA	NA	NA	NA	NA	NA	NA
P04216	0.340149	22.9295	0.143381	0.886928	0.961611	-4.59876	-2.79978	22.9295	-1.57357	0.125863	0.924868	-4.58622	3.13993	22.9295	1.28404	0.208758	0.998689	-4.59298	NA	NA	NA	NA	NA	NA	NA	NA	NA	NA	NA	NA	NA	NA	NA	NA	NA	NA	-3.68785	20.9414	-0.859697	0.40127	0.998007	-4.59822	2.98	20.9414	0.828359	0.418324	0.987817	-4.60042	-6.66786
P49773	-0.28336	21.3077	-0.131164	0.896503	0.964497	-4.59877	-2.22395	21.3077	-1.37259	0.179849	0.924868	-4.58971	1.94059	21.3077	0.87146	0.390284	0.998689	-4.59595	NA	NA	NA	NA	NA	NA	NA	NA	NA	NA	NA	NA	NA	NA	NA	NA	NA	NA	-0.31906	24.5222	-0.714982	0.483798	0.998007	-4.60087	-0.254119	24.5222	-0.679033	0.505762	0.987817	-4.60414	-0.064941
P16035	0.340473	21.3266	0.119297	0.905819	0.964497	-4.59878	-4.02292	21.3266	-1.87944	0.0697298	0.924868	-4.58029	4.36339	21.3266	1.48323	0.148233	0.998689	-4.59123	NA	NA	NA	NA	NA	NA	NA	NA	NA	NA	NA	NA	NA	NA	NA	NA	NA	NA	5.78638	15.251	1.06539	0.300791	0.998007	-4.59375	0.599251	15.251	0.131566	0.896788	0.990664	-4.61173	5.18713
P19021	-0.0891085	22.2496	-0.117932	0.906892	0.964497	-4.59878	-0.398354	22.2496	-0.70294	0.487403	0.927831	-4.59842	0.309245	22.2496	0.397054	0.694082	0.998689	-4.59805	NA	NA	NA	NA	NA	NA	NA	NA	NA	NA	NA	NA	NA	NA	NA	NA	NA	NA	NA	NA	NA	NA	NA	NA	NA	NA	NA	NA	NA	NA	NA
Q06481	0.0452349	22.3177	0.0760152	0.939901	0.972014	-4.59881	-0.528343	22.3177	-1.18381	0.245596	0.924868	-4.59265	0.573578	22.3177	0.935094	0.357055	0.998689	-4.59556	NA	NA	NA	NA	NA	NA	NA	NA	NA	NA	NA	NA	NA	NA	NA	NA	NA	NA	NA	NA	NA	NA	NA	NA	NA	NA	NA	NA	NA	NA	NA
P63313	0.205019	20.8145	0.0752435	0.94051	0.972014	-4.59881	-4.44276	20.8145	-2.17403	0.0375556	0.924868	-4.57401	4.64778	20.8145	1.65484	0.108172	0.998689	-4.58957	NA	NA	NA	NA	NA	NA	NA	NA	NA	NA	NA	NA	NA	NA	NA	NA	NA	NA	-0.0845095	27.9221	-0.152113	0.880791	0.998007	-4.60678	-0.028375	27.9221	-0.0609014	0.952109	0.994936	-4.61197	-0.0561345
O43505	0.0723611	24.4023	0.0721515	0.942951	0.972014	-4.59882	-1.02468	24.4023	-1.36228	0.183045	0.924868	-4.58988	1.09704	24.4023	1.0612	0.296895	0.998689	-4.59471	NA	NA	NA	NA	NA	NA	NA	NA	NA	NA	NA	NA	NA	NA	NA	NA	NA	NA	NA	NA	NA	NA	NA	NA	NA	NA	NA	NA	NA	NA	NA
P0DJI8	0.268098	17.9715	0.0579359	0.954176	0.972749	-4.59882	1.21034	17.9715	0.348738	0.729673	0.96045	-4.60089	-0.942238	17.9715	-0.197538	0.844712	0.998689	-4.59848	NA	NA	NA	NA	NA	NA	NA	NA	NA	NA	NA	NA	NA	NA	NA	NA	NA	NA	NA	NA	NA	NA	NA	NA	NA	NA	NA	NA	NA	NA	NA
P01033	0.0704741	21.92	0.0335639	0.973443	0.986319	-4.59883	-2.59901	21.92	-1.6504	0.109081	0.924868	-4.58479	2.66948	21.92	1.23341	0.226808	0.998689	-4.5934	NA	NA	NA	NA	NA	NA	NA	NA	NA	NA	NA	NA	NA	NA	NA	NA	NA	NA	1.65002	13.5814	0.262952	0.795576	0.998007	-4.60621	-1.74415	13.5814	-0.331437	0.744145	0.987817	-4.61011	3.39417
O60888	0.0396064	20.9054	0.0141692	0.988787	0.988787	-4.59884	-4.16933	20.9054	-1.98878	0.0557243	0.924868	-4.57801	4.20894	20.9054	1.4608	0.154256	0.998689	-4.59143	NA	NA	NA	NA	NA	NA	NA	NA	NA	NA	NA	NA	NA	NA	NA	NA	NA	NA	1.09248	22.8037	1.67215	0.111799	0.998007	-4.57685	-0.357262	22.8037	-0.65205	0.522615	0.987817	-4.60474	1.44974
Q8TCZ2	NA	NA	NA	NA	NA	NA	NA	NA	NA	NA	NA	NA	NA	NA	NA	NA	NA	NA	NA	NA	NA	NA	NA	NA	NA	NA	NA	NA	NA	NA	NA	NA	NA	NA	NA	NA	-1.49827	21.8642	-3.63479	0.00189658	0.998007	-4.51163	-0.370947	21.8642	-1.07308	0.297422	0.987817	-4.59302	-1.12732
P25686	NA	NA	NA	NA	NA	NA	NA	NA	NA	NA	NA	NA	NA	NA	NA	NA	NA	NA	NA	NA	NA	NA	NA	NA	NA	NA	NA	NA	NA	NA	NA	NA	NA	NA	NA	NA	-10.4923	19.002	-3.48012	0.00267445	0.998007	-4.5164	0.217214	19.002	0.08591	0.932487	0.994936	-4.6119	-10.7095
P35244	NA	NA	NA	NA	NA	NA	NA	NA	NA	NA	NA	NA	NA	NA	NA	NA	NA	NA	NA	NA	NA	NA	NA	NA	NA	NA	NA	NA	NA	NA	NA	NA	NA	NA	NA	NA	1.17162	21.2229	3.36194	0.00347485	0.998007	-4.52014	-0.0796382	21.2229	-0.272494	0.788346	0.987817	-4.61073	1.25126
O94903	NA	NA	NA	NA	NA	NA	NA	NA	NA	NA	NA	NA	NA	NA	NA	NA	NA	NA	NA	NA	NA	NA	NA	NA	NA	NA	NA	NA	NA	NA	NA	NA	NA	NA	NA	NA	-1.20966	21.6714	-3.20353	0.00492761	0.998007	-4.52525	-1.1046	21.6714	-3.4882	0.00262692	0.987817	-4.48377	-0.10506
P49354	NA	NA	NA	NA	NA	NA	NA	NA	NA	NA	NA	NA	NA	NA	NA	NA	NA	NA	NA	NA	NA	NA	NA	NA	NA	NA	NA	NA	NA	NA	NA	NA	NA	NA	NA	NA	1.33389	21.9121	3.16363	0.00537886	0.998007	-4.52656	-0.117074	21.9121	-0.331099	0.744396	0.987817	-4.61012	1.45096
O00303	NA	NA	NA	NA	NA	NA	NA	NA	NA	NA	NA	NA	NA	NA	NA	NA	NA	NA	NA	NA	NA	NA	NA	NA	NA	NA	NA	NA	NA	NA	NA	NA	NA	NA	NA	NA	0.921571	21.6277	2.97827	0.0080618	0.998007	-4.53272	-0.146596	21.6277	-0.564922	0.579105	0.987817	-4.60653	1.06817
Q9Y520	NA	NA	NA	NA	NA	NA	NA	NA	NA	NA	NA	NA	NA	NA	NA	NA	NA	NA	NA	NA	NA	NA	NA	NA	NA	NA	NA	NA	NA	NA	NA	NA	NA	NA	NA	NA	-2.58754	22.127	-2.96555	0.00828729	0.998007	-4.53314	-1.38055	22.127	-1.88669	0.0754519	0.987817	-4.55973	-1.20699
Q9NVJ2	NA	NA	NA	NA	NA	NA	NA	NA	NA	NA	NA	NA	NA	NA	NA	NA	NA	NA	NA	NA	NA	NA	NA	NA	NA	NA	NA	NA	NA	NA	NA	NA	NA	NA	NA	NA	1.29937	22.1036	2.94251	0.00871174	0.998007	-4.53392	0.39896	22.1036	1.07732	0.295573	0.987817	-4.59287	0.900408
P28161	NA	NA	NA	NA	NA	NA	NA	NA	NA	NA	NA	NA	NA	NA	NA	NA	NA	NA	NA	NA	NA	NA	NA	NA	NA	NA	NA	NA	NA	NA	NA	NA	NA	NA	NA	NA	-1.36038	23.9505	-2.77939	0.0123767	0.998007	-4.53946	0.233769	23.9505	0.569516	0.57605	0.987817	-4.60644	-1.59415
O75340	NA	NA	NA	NA	NA	NA	NA	NA	NA	NA	NA	NA	NA	NA	NA	NA	NA	NA	NA	NA	NA	NA	NA	NA	NA	NA	NA	NA	NA	NA	NA	NA	NA	NA	NA	NA	1.25323	21.9502	2.75405	0.013065	0.998007	-4.54032	0.026243	21.9502	0.0687679	0.945933	0.994936	-4.61195	1.22699
P48047	NA	NA	NA	NA	NA	NA	NA	NA	NA	NA	NA	NA	NA	NA	NA	NA	NA	NA	NA	NA	NA	NA	NA	NA	NA	NA	NA	NA	NA	NA	NA	NA	NA	NA	NA	NA	-1.21664	23.4706	-2.75269	0.0131031	0.998007	-4.54037	0.0752297	23.4706	0.202963	0.841442	0.987817	-4.61131	-1.29187
P55795	NA	NA	NA	NA	NA	NA	NA	NA	NA	NA	NA	NA	NA	NA	NA	NA	NA	NA	NA	NA	NA	NA	NA	NA	NA	NA	NA	NA	NA	NA	NA	NA	NA	NA	NA	NA	-1.06669	22.3437	-2.70802	0.0144105	0.998007	-4.5419	-0.193676	22.3437	-0.586299	0.564961	0.987817	-4.60611	-0.873018
O60262	NA	NA	NA	NA	NA	NA	NA	NA	NA	NA	NA	NA	NA	NA	NA	NA	NA	NA	NA	NA	NA	NA	NA	NA	NA	NA	NA	NA	NA	NA	NA	NA	NA	NA	NA	NA	11.7428	15.349	2.70052	0.0146421	0.998007	-4.54216	11.21	15.349	3.07405	0.00654412	0.987817	-4.50266	0.532815
P54920	NA	NA	NA	NA	NA	NA	NA	NA	NA	NA	NA	NA	NA	NA	NA	NA	NA	NA	NA	NA	NA	NA	NA	NA	NA	NA	NA	NA	NA	NA	NA	NA	NA	NA	NA	NA	0.764827	23.3569	2.68464	0.0151438	0.998007	-4.5427	0.44614	23.3569	1.86734	0.0782382	0.987817	-4.56062	0.318688
Q99523	NA	NA	NA	NA	NA	NA	NA	NA	NA	NA	NA	NA	NA	NA	NA	NA	NA	NA	NA	NA	NA	NA	NA	NA	NA	NA	NA	NA	NA	NA	NA	NA	NA	NA	NA	NA	0.893364	21.5592	2.63626	0.0167753	0.998007	-4.54437	0.158817	21.5592	0.558842	0.583161	0.987817	-4.60664	0.734547
Q12768	NA	NA	NA	NA	NA	NA	NA	NA	NA	NA	NA	NA	NA	NA	NA	NA	NA	NA	NA	NA	NA	NA	NA	NA	NA	NA	NA	NA	NA	NA	NA	NA	NA	NA	NA	NA	1.72024	20.8011	2.52457	0.0212035	0.998007	-4.54822	-0.0287206	20.8011	-0.0502601	0.960469	0.995503	-4.61199	1.74896
O60925	NA	NA	NA	NA	NA	NA	NA	NA	NA	NA	NA	NA	NA	NA	NA	NA	NA	NA	NA	NA	NA	NA	NA	NA	NA	NA	NA	NA	NA	NA	NA	NA	NA	NA	NA	NA	1.15517	21.8051	2.48919	0.0228229	0.998007	-4.54944	-0.257551	21.8051	-0.661767	0.51651	0.987817	-4.60452	1.41272
Q96F85	NA	NA	NA	NA	NA	NA	NA	NA	NA	NA	NA	NA	NA	NA	NA	NA	NA	NA	NA	NA	NA	NA	NA	NA	NA	NA	NA	NA	NA	NA	NA	NA	NA	NA	NA	NA	-6.32825	20.0979	-2.47289	0.0236073	0.998007	-4.55	-0.566946	20.0979	-0.264176	0.794648	0.987817	-4.61081	-5.76131
Q8N0W4	NA	NA	NA	NA	NA	NA	NA	NA	NA	NA	NA	NA	NA	NA	NA	NA	NA	NA	NA	NA	NA	NA	NA	NA	NA	NA	NA	NA	NA	NA	NA	NA	NA	NA	NA	NA	-0.90299	21.4461	-2.44939	0.0247829	0.998007	-4.55081	0.0959809	21.4461	0.310449	0.759788	0.987817	-4.61035	-0.998971
Q8NDI1	NA	NA	NA	NA	NA	NA	NA	NA	NA	NA	NA	NA	NA	NA	NA	NA	NA	NA	NA	NA	NA	NA	NA	NA	NA	NA	NA	NA	NA	NA	NA	NA	NA	NA	NA	NA	1.20629	22.0347	2.4466	0.0249265	0.998007	-4.55091	0.0203506	22.0347	0.0492172	0.961289	0.995887	-4.61199	1.18594
O15143	NA	NA	NA	NA	NA	NA	NA	NA	NA	NA	NA	NA	NA	NA	NA	NA	NA	NA	NA	NA	NA	NA	NA	NA	NA	NA	NA	NA	NA	NA	NA	NA	NA	NA	NA	NA	0.599223	24.0567	2.43809	0.0253679	0.998007	-4.55121	0.131045	24.0567	0.635788	0.532921	0.987817	-4.60509	0.468178
Q14195	NA	NA	NA	NA	NA	NA	NA	NA	NA	NA	NA	NA	NA	NA	NA	NA	NA	NA	NA	NA	NA	NA	NA	NA	NA	NA	NA	NA	NA	NA	NA	NA	NA	NA	NA	NA	-6.78085	21.4681	-2.37806	0.0286972	0.998007	-4.55328	-1.44515	21.4681	-0.604341	0.553164	0.987817	-4.60575	-5.3357
O00499	NA	NA	NA	NA	NA	NA	NA	NA	NA	NA	NA	NA	NA	NA	NA	NA	NA	NA	NA	NA	NA	NA	NA	NA	NA	NA	NA	NA	NA	NA	NA	NA	NA	NA	NA	NA	-1.65612	23.833	-2.34246	0.03086	0.998007	-4.55451	0.115187	23.833	0.194273	0.848139	0.987817	-4.61137	-1.77131
Q6ZVM7	NA	NA	NA	NA	NA	NA	NA	NA	NA	NA	NA	NA	NA	NA	NA	NA	NA	NA	NA	NA	NA	NA	NA	NA	NA	NA	NA	NA	NA	NA	NA	NA	NA	NA	NA	NA	1.59477	21.9618	2.31991	0.0323076	0.998007	-4.55528	-0.510701	21.9618	-0.885868	0.387379	0.987817	-4.59882	2.10547
Q6UVK1	NA	NA	NA	NA	NA	NA	NA	NA	NA	NA	NA	NA	NA	NA	NA	NA	NA	NA	NA	NA	NA	NA	NA	NA	NA	NA	NA	NA	NA	NA	NA	NA	NA	NA	NA	NA	-6.21101	21.0867	-2.31039	0.0329371	0.998007	-4.55561	0.415042	21.0867	0.184097	0.855997	0.987817	-4.61144	-6.62605
Q7Z4I7	NA	NA	NA	NA	NA	NA	NA	NA	NA	NA	NA	NA	NA	NA	NA	NA	NA	NA	NA	NA	NA	NA	NA	NA	NA	NA	NA	NA	NA	NA	NA	NA	NA	NA	NA	NA	-10.5379	16.6081	-2.30864	0.0330543	0.998007	-4.55567	-6.72693	16.6081	-1.75731	0.0958726	0.987817	-4.56566	-3.811
P09913	NA	NA	NA	NA	NA	NA	NA	NA	NA	NA	NA	NA	NA	NA	NA	NA	NA	NA	NA	NA	NA	NA	NA	NA	NA	NA	NA	NA	NA	NA	NA	NA	NA	NA	NA	NA	1.26861	22.2718	2.29061	0.0342824	0.998007	-4.55629	0.479386	22.2718	1.03214	0.315684	0.987817	-4.59436	0.789221
O43772	NA	NA	NA	NA	NA	NA	NA	NA	NA	NA	NA	NA	NA	NA	NA	NA	NA	NA	NA	NA	NA	NA	NA	NA	NA	NA	NA	NA	NA	NA	NA	NA	NA	NA	NA	NA	12.0266	14.7809	2.28216	0.0348724	0.998007	-4.55658	8.33331	14.7809	1.88561	0.0756047	0.987817	-4.55978	3.69327
Q13938	NA	NA	NA	NA	NA	NA	NA	NA	NA	NA	NA	NA	NA	NA	NA	NA	NA	NA	NA	NA	NA	NA	NA	NA	NA	NA	NA	NA	NA	NA	NA	NA	NA	NA	NA	NA	-1.65645	22.5001	-2.27481	0.0353935	0.998007	-4.55684	-1.55647	22.5001	-2.5488	0.0201577	0.987817	-4.52789	-0.0999844
P49023	NA	NA	NA	NA	NA	NA	NA	NA	NA	NA	NA	NA	NA	NA	NA	NA	NA	NA	NA	NA	NA	NA	NA	NA	NA	NA	NA	NA	NA	NA	NA	NA	NA	NA	NA	NA	-10.4351	16.6041	-2.27351	0.0354862	0.998007	-4.55688	-6.50316	16.6041	-1.68949	0.108383	0.987817	-4.56869	-3.93191
Q93008	NA	NA	NA	NA	NA	NA	NA	NA	NA	NA	NA	NA	NA	NA	NA	NA	NA	NA	NA	NA	NA	NA	NA	NA	NA	NA	NA	NA	NA	NA	NA	NA	NA	NA	NA	NA	0.813931	22.119	2.27141	0.0356364	0.998007	-4.55695	0.212641	22.119	0.707598	0.488263	0.987817	-4.60348	0.60129
Q14315	NA	NA	NA	NA	NA	NA	NA	NA	NA	NA	NA	NA	NA	NA	NA	NA	NA	NA	NA	NA	NA	NA	NA	NA	NA	NA	NA	NA	NA	NA	NA	NA	NA	NA	NA	NA	-6.30384	21.3161	-2.25982	0.0364777	0.998007	-4.55735	-0.518817	21.3161	-0.221776	0.826987	0.987817	-4.61117	-5.78502
Q13325	NA	NA	NA	NA	NA	NA	NA	NA	NA	NA	NA	NA	NA	NA	NA	NA	NA	NA	NA	NA	NA	NA	NA	NA	NA	NA	NA	NA	NA	NA	NA	NA	NA	NA	NA	NA	-5.87552	20.3529	-2.24992	0.0372109	0.998007	-4.55769	-0.207998	20.3529	-0.0949754	0.925384	0.994936	-4.61187	-5.66752
P39019	NA	NA	NA	NA	NA	NA	NA	NA	NA	NA	NA	NA	NA	NA	NA	NA	NA	NA	NA	NA	NA	NA	NA	NA	NA	NA	NA	NA	NA	NA	NA	NA	NA	NA	NA	NA	-1.11587	23.6337	-2.24945	0.0372461	0.998007	-4.55771	-0.387012	23.6337	-0.930292	0.364538	0.987817	-4.59753	-0.728855
P09417	NA	NA	NA	NA	NA	NA	NA	NA	NA	NA	NA	NA	NA	NA	NA	NA	NA	NA	NA	NA	NA	NA	NA	NA	NA	NA	NA	NA	NA	NA	NA	NA	NA	NA	NA	NA	1.35943	23.1595	2.24802	0.0373533	0.998007	-4.55776	0.13727	23.1595	0.270675	0.789722	0.987817	-4.61075	1.22216
P25787	NA	NA	NA	NA	NA	NA	NA	NA	NA	NA	NA	NA	NA	NA	NA	NA	NA	NA	NA	NA	NA	NA	NA	NA	NA	NA	NA	NA	NA	NA	NA	NA	NA	NA	NA	NA	0.648502	23.0587	2.24558	0.0375367	0.998007	-4.55784	0.405088	23.0587	1.67262	0.111706	0.987817	-4.56944	0.243414
Q16531	NA	NA	NA	NA	NA	NA	NA	NA	NA	NA	NA	NA	NA	NA	NA	NA	NA	NA	NA	NA	NA	NA	NA	NA	NA	NA	NA	NA	NA	NA	NA	NA	NA	NA	NA	NA	0.946025	22.4261	2.24424	0.0376374	0.998007	-4.55789	-0.00171651	22.4261	-0.00485561	0.996179	0.9991	-4.61203	0.947742
P36404	NA	NA	NA	NA	NA	NA	NA	NA	NA	NA	NA	NA	NA	NA	NA	NA	NA	NA	NA	NA	NA	NA	NA	NA	NA	NA	NA	NA	NA	NA	NA	NA	NA	NA	NA	NA	-10.2789	16.6278	-2.22121	0.0394146	0.998007	-4.55868	-6.07868	16.6278	-1.56632	0.134697	0.987817	-4.57406	-4.20026
O75954	NA	NA	NA	NA	NA	NA	NA	NA	NA	NA	NA	NA	NA	NA	NA	NA	NA	NA	NA	NA	NA	NA	NA	NA	NA	NA	NA	NA	NA	NA	NA	NA	NA	NA	NA	NA	-9.9679	16.1504	-2.21784	0.0396805	0.998007	-4.55879	-6.73173	16.1504	-1.78601	0.090967	0.987817	-4.56435	-3.23618
Q9H0W9	NA	NA	NA	NA	NA	NA	NA	NA	NA	NA	NA	NA	NA	NA	NA	NA	NA	NA	NA	NA	NA	NA	NA	NA	NA	NA	NA	NA	NA	NA	NA	NA	NA	NA	NA	NA	-0.782853	21.3899	-2.21547	0.039869	0.998007	-4.55887	-0.322466	21.3899	-1.08818	0.290882	0.987817	-4.59251	-0.460387
O00571	NA	NA	NA	NA	NA	NA	NA	NA	NA	NA	NA	NA	NA	NA	NA	NA	NA	NA	NA	NA	NA	NA	NA	NA	NA	NA	NA	NA	NA	NA	NA	NA	NA	NA	NA	NA	-0.651423	21.4972	-2.20699	0.04055	0.998007	-4.55916	0.00576353	21.4972	0.0232839	0.98168	0.9991	-4.61202	-0.657186
P52735	NA	NA	NA	NA	NA	NA	NA	NA	NA	NA	NA	NA	NA	NA	NA	NA	NA	NA	NA	NA	NA	NA	NA	NA	NA	NA	NA	NA	NA	NA	NA	NA	NA	NA	NA	NA	11.3332	16.0064	2.2024	0.0409229	0.998007	-4.55932	7.66045	16.0064	1.77512	0.092803	0.987817	-4.56485	3.67278
O75323	NA	NA	NA	NA	NA	NA	NA	NA	NA	NA	NA	NA	NA	NA	NA	NA	NA	NA	NA	NA	NA	NA	NA	NA	NA	NA	NA	NA	NA	NA	NA	NA	NA	NA	NA	NA	-5.8189	20.69	-2.19688	0.0413753	0.998007	-4.55951	0.00271361	20.69	0.00122164	0.999039	0.9991	-4.61203	-5.82162
Q8IVM0	NA	NA	NA	NA	NA	NA	NA	NA	NA	NA	NA	NA	NA	NA	NA	NA	NA	NA	NA	NA	NA	NA	NA	NA	NA	NA	NA	NA	NA	NA	NA	NA	NA	NA	NA	NA	-5.62099	19.9667	-2.1876	0.0421462	0.998007	-4.55983	-0.3892	19.9667	-0.180617	0.858688	0.987817	-4.61146	-5.23179
Q13162	NA	NA	NA	NA	NA	NA	NA	NA	NA	NA	NA	NA	NA	NA	NA	NA	NA	NA	NA	NA	NA	NA	NA	NA	NA	NA	NA	NA	NA	NA	NA	NA	NA	NA	NA	NA	2.22712	22.3966	2.16813	0.0438069	0.998007	-4.56049	0.114128	22.3966	0.132485	0.896072	0.990457	-4.61172	2.11299
Q12888	NA	NA	NA	NA	NA	NA	NA	NA	NA	NA	NA	NA	NA	NA	NA	NA	NA	NA	NA	NA	NA	NA	NA	NA	NA	NA	NA	NA	NA	NA	NA	NA	NA	NA	NA	NA	11.0278	14.0787	2.16806	0.0438131	0.998007	-4.5605	7.98903	14.0787	1.87287	0.0774324	0.987817	-4.56037	3.03874
P35080	NA	NA	NA	NA	NA	NA	NA	NA	NA	NA	NA	NA	NA	NA	NA	NA	NA	NA	NA	NA	NA	NA	NA	NA	NA	NA	NA	NA	NA	NA	NA	NA	NA	NA	NA	NA	0.963981	23.4378	2.15434	0.0450193	0.998007	-4.56096	0.16712	23.4378	0.445353	0.661378	0.987817	-4.60859	0.796862
P21810	NA	NA	NA	NA	NA	NA	NA	NA	NA	NA	NA	NA	NA	NA	NA	NA	NA	NA	NA	NA	NA	NA	NA	NA	NA	NA	NA	NA	NA	NA	NA	NA	NA	NA	NA	NA	-1.70647	25.5751	-2.13511	0.0467614	0.998007	-4.56162	-0.4866	25.5751	-0.725979	0.477193	0.987817	-4.60304	-1.21987
Q13214	NA	NA	NA	NA	NA	NA	NA	NA	NA	NA	NA	NA	NA	NA	NA	NA	NA	NA	NA	NA	NA	NA	NA	NA	NA	NA	NA	NA	NA	NA	NA	NA	NA	NA	NA	NA	-1.1343	21.0001	-2.11854	0.0483115	0.998007	-4.56218	0.453819	21.0001	1.0107	0.325565	0.987817	-4.59505	-1.58812
P43007	NA	NA	NA	NA	NA	NA	NA	NA	NA	NA	NA	NA	NA	NA	NA	NA	NA	NA	NA	NA	NA	NA	NA	NA	NA	NA	NA	NA	NA	NA	NA	NA	NA	NA	NA	NA	-5.65122	19.8273	-2.10286	0.0498211	0.998007	-4.56272	-0.715754	19.8273	-0.317587	0.754455	0.987817	-4.61027	-4.93547
P15289	NA	NA	NA	NA	NA	NA	NA	NA	NA	NA	NA	NA	NA	NA	NA	NA	NA	NA	NA	NA	NA	NA	NA	NA	NA	NA	NA	NA	NA	NA	NA	NA	NA	NA	NA	NA	11.1137	14.7801	2.09466	0.0506275	0.998007	-4.56299	8.8315	14.7801	1.98482	0.062632	0.987817	-4.55514	2.28221
Q13435	NA	NA	NA	NA	NA	NA	NA	NA	NA	NA	NA	NA	NA	NA	NA	NA	NA	NA	NA	NA	NA	NA	NA	NA	NA	NA	NA	NA	NA	NA	NA	NA	NA	NA	NA	NA	-0.818838	21.5666	-2.08911	0.0511803	0.998007	-4.56318	-0.428803	21.5666	-1.30453	0.208501	0.987817	-4.5847	-0.390034
Q9NZJ9	NA	NA	NA	NA	NA	NA	NA	NA	NA	NA	NA	NA	NA	NA	NA	NA	NA	NA	NA	NA	NA	NA	NA	NA	NA	NA	NA	NA	NA	NA	NA	NA	NA	NA	NA	NA	-5.7819	21.2286	-2.0788	0.0522212	0.998007	-4.56353	0.0346821	21.2286	0.0148689	0.9883	0.9991	-4.61203	-5.81658
P43686	NA	NA	NA	NA	NA	NA	NA	NA	NA	NA	NA	NA	NA	NA	NA	NA	NA	NA	NA	NA	NA	NA	NA	NA	NA	NA	NA	NA	NA	NA	NA	NA	NA	NA	NA	NA	1.02315	21.9048	2.0774	0.0523644	0.998007	-4.56358	0.49626	21.9048	1.20149	0.245144	0.987817	-4.58855	0.526892
Q9NR45	NA	NA	NA	NA	NA	NA	NA	NA	NA	NA	NA	NA	NA	NA	NA	NA	NA	NA	NA	NA	NA	NA	NA	NA	NA	NA	NA	NA	NA	NA	NA	NA	NA	NA	NA	NA	-1.02812	22.7786	-2.04837	0.0554072	0.998007	-4.56456	0.0121414	22.7786	0.0288447	0.977306	0.9991	-4.61202	-1.04026
P48643	NA	NA	NA	NA	NA	NA	NA	NA	NA	NA	NA	NA	NA	NA	NA	NA	NA	NA	NA	NA	NA	NA	NA	NA	NA	NA	NA	NA	NA	NA	NA	NA	NA	NA	NA	NA	0.83497	23.6952	2.0445	0.0558243	0.998007	-4.56469	-0.0150085	23.6952	-0.0438213	0.96553	0.9983	-4.612	0.849978
P35052	NA	NA	NA	NA	NA	NA	NA	NA	NA	NA	NA	NA	NA	NA	NA	NA	NA	NA	NA	NA	NA	NA	NA	NA	NA	NA	NA	NA	NA	NA	NA	NA	NA	NA	NA	NA	-5.43475	20.1359	-2.02892	0.0575342	0.998007	-4.56522	-0.149437	20.1359	-0.0665234	0.947695	0.994936	-4.61195	-5.28531
P49585	NA	NA	NA	NA	NA	NA	NA	NA	NA	NA	NA	NA	NA	NA	NA	NA	NA	NA	NA	NA	NA	NA	NA	NA	NA	NA	NA	NA	NA	NA	NA	NA	NA	NA	NA	NA	-5.18439	20.0854	-1.98709	0.0623596	0.998007	-4.56662	0.733333	20.0854	0.33516	0.741381	0.987817	-4.61007	-5.91772
Q15836	NA	NA	NA	NA	NA	NA	NA	NA	NA	NA	NA	NA	NA	NA	NA	NA	NA	NA	NA	NA	NA	NA	NA	NA	NA	NA	NA	NA	NA	NA	NA	NA	NA	NA	NA	NA	1.13404	23.2301	1.98556	0.0625435	0.998007	-4.56667	-0.41521	23.2301	-0.866867	0.397432	0.987817	-4.59936	1.54925
Q8IY17	NA	NA	NA	NA	NA	NA	NA	NA	NA	NA	NA	NA	NA	NA	NA	NA	NA	NA	NA	NA	NA	NA	NA	NA	NA	NA	NA	NA	NA	NA	NA	NA	NA	NA	NA	NA	10.1108	15.5558	1.98018	0.0631912	0.998007	-4.56685	6.40176	15.5558	1.49503	0.152244	0.987817	-4.57707	3.70899
O43760	NA	NA	NA	NA	NA	NA	NA	NA	NA	NA	NA	NA	NA	NA	NA	NA	NA	NA	NA	NA	NA	NA	NA	NA	NA	NA	NA	NA	NA	NA	NA	NA	NA	NA	NA	NA	10.128	15.6363	1.976	0.0636991	0.998007	-4.56699	6.66789	15.6363	1.55126	0.138257	0.987817	-4.5747	3.46006
P07741	NA	NA	NA	NA	NA	NA	NA	NA	NA	NA	NA	NA	NA	NA	NA	NA	NA	NA	NA	NA	NA	NA	NA	NA	NA	NA	NA	NA	NA	NA	NA	NA	NA	NA	NA	NA	-1.01218	22.3624	-1.97186	0.0642044	0.998007	-4.56713	-0.550308	22.3624	-1.27837	0.217369	0.987817	-4.5857	-0.461869
Q8TC12	NA	NA	NA	NA	NA	NA	NA	NA	NA	NA	NA	NA	NA	NA	NA	NA	NA	NA	NA	NA	NA	NA	NA	NA	NA	NA	NA	NA	NA	NA	NA	NA	NA	NA	NA	NA	-5.3045	20.2298	-1.97182	0.0642098	0.998007	-4.56713	-0.0177304	20.2298	-0.00785911	0.993816	0.9991	-4.61203	-5.28677
P06737	NA	NA	NA	NA	NA	NA	NA	NA	NA	NA	NA	NA	NA	NA	NA	NA	NA	NA	NA	NA	NA	NA	NA	NA	NA	NA	NA	NA	NA	NA	NA	NA	NA	NA	NA	NA	-1.04057	24.106	-1.96912	0.0645423	0.998007	-4.56722	-0.120744	24.106	-0.272456	0.788374	0.987817	-4.61073	-0.919826
P78536	NA	NA	NA	NA	NA	NA	NA	NA	NA	NA	NA	NA	NA	NA	NA	NA	NA	NA	NA	NA	NA	NA	NA	NA	NA	NA	NA	NA	NA	NA	NA	NA	NA	NA	NA	NA	1.54924	22.1503	1.95601	0.0661767	0.998007	-4.56766	0.80022	22.1503	1.20474	0.243917	0.987817	-4.58843	0.74902
P68363	NA	NA	NA	NA	NA	NA	NA	NA	NA	NA	NA	NA	NA	NA	NA	NA	NA	NA	NA	NA	NA	NA	NA	NA	NA	NA	NA	NA	NA	NA	NA	NA	NA	NA	NA	NA	0.771284	26.4178	1.95428	0.066395	0.998007	-4.56771	-0.3751	26.4178	-1.13332	0.271962	0.987817	-4.59097	1.14638
Q01995	NA	NA	NA	NA	NA	NA	NA	NA	NA	NA	NA	NA	NA	NA	NA	NA	NA	NA	NA	NA	NA	NA	NA	NA	NA	NA	NA	NA	NA	NA	NA	NA	NA	NA	NA	NA	-5.66069	21.1915	-1.95401	0.0664294	0.998007	-4.56772	-0.786484	21.1915	-0.323727	0.749879	0.987817	-4.6102	-4.87421
O75525	NA	NA	NA	NA	NA	NA	NA	NA	NA	NA	NA	NA	NA	NA	NA	NA	NA	NA	NA	NA	NA	NA	NA	NA	NA	NA	NA	NA	NA	NA	NA	NA	NA	NA	NA	NA	-8.06651	17.8237	-1.95103	0.0668084	0.998007	-4.56782	2.39522	17.8237	0.690801	0.49851	0.987817	-4.60387	-10.4617
P55265	NA	NA	NA	NA	NA	NA	NA	NA	NA	NA	NA	NA	NA	NA	NA	NA	NA	NA	NA	NA	NA	NA	NA	NA	NA	NA	NA	NA	NA	NA	NA	NA	NA	NA	NA	NA	9.90533	15.5325	1.94937	0.0670191	0.998007	-4.56788	6.88623	15.5325	1.61599	0.123501	0.987817	-4.57192	3.0191
Q8IWA5	NA	NA	NA	NA	NA	NA	NA	NA	NA	NA	NA	NA	NA	NA	NA	NA	NA	NA	NA	NA	NA	NA	NA	NA	NA	NA	NA	NA	NA	NA	NA	NA	NA	NA	NA	NA	-8.67471	19.2228	-1.94372	0.0677431	0.998007	-4.56807	2.30251	19.2228	0.615192	0.546133	0.987817	-4.60552	-10.9772
P55160	NA	NA	NA	NA	NA	NA	NA	NA	NA	NA	NA	NA	NA	NA	NA	NA	NA	NA	NA	NA	NA	NA	NA	NA	NA	NA	NA	NA	NA	NA	NA	NA	NA	NA	NA	NA	8.16854	17.7245	1.93036	0.0694836	0.998007	-4.56851	6.75694	17.7245	1.90403	0.0730292	0.987817	-4.55892	1.4116
P51648	NA	NA	NA	NA	NA	NA	NA	NA	NA	NA	NA	NA	NA	NA	NA	NA	NA	NA	NA	NA	NA	NA	NA	NA	NA	NA	NA	NA	NA	NA	NA	NA	NA	NA	NA	NA	-0.899111	22.8885	-1.92319	0.0704338	0.998007	-4.56875	0.0788919	22.8885	0.20122	0.842784	0.987817	-4.61132	-0.978003
P12110	NA	NA	NA	NA	NA	NA	NA	NA	NA	NA	NA	NA	NA	NA	NA	NA	NA	NA	NA	NA	NA	NA	NA	NA	NA	NA	NA	NA	NA	NA	NA	NA	NA	NA	NA	NA	-1.0197	25.5044	-1.92246	0.070531	0.998007	-4.56877	-0.256835	25.5044	-0.57739	0.570834	0.987817	-4.60628	-0.762866
O94911	NA	NA	NA	NA	NA	NA	NA	NA	NA	NA	NA	NA	NA	NA	NA	NA	NA	NA	NA	NA	NA	NA	NA	NA	NA	NA	NA	NA	NA	NA	NA	NA	NA	NA	NA	NA	-5.69339	22.0803	-1.90829	0.0724451	0.998007	-4.56924	0.25175	22.0803	0.100617	0.920967	0.994936	-4.61185	-5.94514
O95786	NA	NA	NA	NA	NA	NA	NA	NA	NA	NA	NA	NA	NA	NA	NA	NA	NA	NA	NA	NA	NA	NA	NA	NA	NA	NA	NA	NA	NA	NA	NA	NA	NA	NA	NA	NA	-4.98172	19.9925	-1.90775	0.0725197	0.998007	-4.56926	0.527029	19.9925	0.240661	0.812539	0.987817	-4.61102	-5.50875
Q9BX66	NA	NA	NA	NA	NA	NA	NA	NA	NA	NA	NA	NA	NA	NA	NA	NA	NA	NA	NA	NA	NA	NA	NA	NA	NA	NA	NA	NA	NA	NA	NA	NA	NA	NA	NA	NA	-1.0159	22.9601	-1.90192	0.0733212	0.998007	-4.56945	0.44846	22.9601	1.00114	0.330038	0.987817	-4.59535	-1.46436
Q9Y6C2	NA	NA	NA	NA	NA	NA	NA	NA	NA	NA	NA	NA	NA	NA	NA	NA	NA	NA	NA	NA	NA	NA	NA	NA	NA	NA	NA	NA	NA	NA	NA	NA	NA	NA	NA	NA	-0.974708	22.0003	-1.89915	0.0737047	0.998007	-4.56954	-0.111933	22.0003	-0.26006	0.797771	0.987817	-4.61085	-0.862775
Q9Y2J8	NA	NA	NA	NA	NA	NA	NA	NA	NA	NA	NA	NA	NA	NA	NA	NA	NA	NA	NA	NA	NA	NA	NA	NA	NA	NA	NA	NA	NA	NA	NA	NA	NA	NA	NA	NA	1.13441	22.295	1.89343	0.0745014	0.998007	-4.56973	0.339492	22.295	0.675679	0.507839	0.987817	-4.60421	0.794919
Q9NYW8	NA	NA	NA	NA	NA	NA	NA	NA	NA	NA	NA	NA	NA	NA	NA	NA	NA	NA	NA	NA	NA	NA	NA	NA	NA	NA	NA	NA	NA	NA	NA	NA	NA	NA	NA	NA	-12.1425	18.296	-1.88929	0.0750839	0.998007	-4.56987	-5.57163	18.296	-1.03373	0.314964	0.987817	-4.59431	-6.57083
Q9P253	NA	NA	NA	NA	NA	NA	NA	NA	NA	NA	NA	NA	NA	NA	NA	NA	NA	NA	NA	NA	NA	NA	NA	NA	NA	NA	NA	NA	NA	NA	NA	NA	NA	NA	NA	NA	10.6627	13.2724	1.88842	0.0752075	0.998007	-4.56989	4.99564	13.2724	1.055	0.305392	0.987817	-4.59361	5.66707
Q9UBS4	NA	NA	NA	NA	NA	NA	NA	NA	NA	NA	NA	NA	NA	NA	NA	NA	NA	NA	NA	NA	NA	NA	NA	NA	NA	NA	NA	NA	NA	NA	NA	NA	NA	NA	NA	NA	-0.545821	21.3799	-1.88708	0.0753967	0.998007	-4.56994	-0.149239	21.3799	-0.615254	0.546094	0.987817	-4.60552	-0.396581
P38606	NA	NA	NA	NA	NA	NA	NA	NA	NA	NA	NA	NA	NA	NA	NA	NA	NA	NA	NA	NA	NA	NA	NA	NA	NA	NA	NA	NA	NA	NA	NA	NA	NA	NA	NA	NA	1.09379	23.0374	1.87469	0.07717	0.998007	-4.57035	-0.141992	23.0374	-0.290195	0.774987	0.987817	-4.61056	1.23578
Q9NRQ2	NA	NA	NA	NA	NA	NA	NA	NA	NA	NA	NA	NA	NA	NA	NA	NA	NA	NA	NA	NA	NA	NA	NA	NA	NA	NA	NA	NA	NA	NA	NA	NA	NA	NA	NA	NA	-5.03619	20.1697	-1.87442	0.0772092	0.998007	-4.57036	0.263578	20.1697	0.116978	0.908174	0.994274	-4.61179	-5.29977
Q96JJ7	NA	NA	NA	NA	NA	NA	NA	NA	NA	NA	NA	NA	NA	NA	NA	NA	NA	NA	NA	NA	NA	NA	NA	NA	NA	NA	NA	NA	NA	NA	NA	NA	NA	NA	NA	NA	9.51221	15.4003	1.87397	0.0772741	0.998007	-4.57037	6.59234	15.4003	1.54864	0.138883	0.987817	-4.57481	2.91987
P56385	NA	NA	NA	NA	NA	NA	NA	NA	NA	NA	NA	NA	NA	NA	NA	NA	NA	NA	NA	NA	NA	NA	NA	NA	NA	NA	NA	NA	NA	NA	NA	NA	NA	NA	NA	NA	-5.66257	21.5339	-1.87369	0.077314	0.998007	-4.57038	-0.196102	21.5339	-0.0773742	0.93918	0.994936	-4.61193	-5.46647
O15511	NA	NA	NA	NA	NA	NA	NA	NA	NA	NA	NA	NA	NA	NA	NA	NA	NA	NA	NA	NA	NA	NA	NA	NA	NA	NA	NA	NA	NA	NA	NA	NA	NA	NA	NA	NA	-0.944612	24.0055	-1.86485	0.0786033	0.998007	-4.57067	-0.0225208	24.0055	-0.0530158	0.958304	0.994936	-4.61198	-0.922092
Q9HCC0	NA	NA	NA	NA	NA	NA	NA	NA	NA	NA	NA	NA	NA	NA	NA	NA	NA	NA	NA	NA	NA	NA	NA	NA	NA	NA	NA	NA	NA	NA	NA	NA	NA	NA	NA	NA	9.48956	15.3508	1.86416	0.078705	0.998007	-4.57069	6.03836	15.3508	1.41445	0.174308	0.987817	-4.58038	3.45119
Q99729	NA	NA	NA	NA	NA	NA	NA	NA	NA	NA	NA	NA	NA	NA	NA	NA	NA	NA	NA	NA	NA	NA	NA	NA	NA	NA	NA	NA	NA	NA	NA	NA	NA	NA	NA	NA	0.703921	21.5921	1.86345	0.0788097	0.998007	-4.57071	-0.238155	21.5921	-0.751768	0.461915	0.987817	-4.60241	0.942076
Q92896	NA	NA	NA	NA	NA	NA	NA	NA	NA	NA	NA	NA	NA	NA	NA	NA	NA	NA	NA	NA	NA	NA	NA	NA	NA	NA	NA	NA	NA	NA	NA	NA	NA	NA	NA	NA	-0.969305	22.3613	-1.86008	0.0793068	0.998007	-4.57083	-0.525049	22.3613	-1.20144	0.245162	0.987817	-4.58855	-0.444257
P21333	NA	NA	NA	NA	NA	NA	NA	NA	NA	NA	NA	NA	NA	NA	NA	NA	NA	NA	NA	NA	NA	NA	NA	NA	NA	NA	NA	NA	NA	NA	NA	NA	NA	NA	NA	NA	0.536468	26.5818	1.85338	0.0803053	0.998007	-4.57104	0.00303117	26.5818	0.0124871	0.990174	0.9991	-4.61203	0.533437
Q9ULV4	NA	NA	NA	NA	NA	NA	NA	NA	NA	NA	NA	NA	NA	NA	NA	NA	NA	NA	NA	NA	NA	NA	NA	NA	NA	NA	NA	NA	NA	NA	NA	NA	NA	NA	NA	NA	0.8557	23.0581	1.85099	0.0806631	0.998007	-4.57112	-0.267725	23.0581	-0.690563	0.498656	0.987817	-4.60387	1.12342
Q96CC6	NA	NA	NA	NA	NA	NA	NA	NA	NA	NA	NA	NA	NA	NA	NA	NA	NA	NA	NA	NA	NA	NA	NA	NA	NA	NA	NA	NA	NA	NA	NA	NA	NA	NA	NA	NA	-4.94946	19.8985	-1.84929	0.0809201	0.998007	-4.57118	0.241021	19.8985	0.107382	0.915675	0.994936	-4.61183	-5.19048
Q969Z3	NA	NA	NA	NA	NA	NA	NA	NA	NA	NA	NA	NA	NA	NA	NA	NA	NA	NA	NA	NA	NA	NA	NA	NA	NA	NA	NA	NA	NA	NA	NA	NA	NA	NA	NA	NA	-4.92373	19.7651	-1.84578	0.08145	0.998007	-4.57129	-0.137706	19.7651	-0.0615559	0.951595	0.994936	-4.61196	-4.78602
P15311	NA	NA	NA	NA	NA	NA	NA	NA	NA	NA	NA	NA	NA	NA	NA	NA	NA	NA	NA	NA	NA	NA	NA	NA	NA	NA	NA	NA	NA	NA	NA	NA	NA	NA	NA	NA	-1.49608	22.4783	-1.83301	0.0834061	0.998007	-4.57171	-0.810643	22.4783	-1.18432	0.251699	0.987817	-4.58916	-0.68544
Q9BWD1	NA	NA	NA	NA	NA	NA	NA	NA	NA	NA	NA	NA	NA	NA	NA	NA	NA	NA	NA	NA	NA	NA	NA	NA	NA	NA	NA	NA	NA	NA	NA	NA	NA	NA	NA	NA	-0.991991	21.4117	-1.82602	0.0844953	0.998007	-4.57194	-0.361844	21.4117	-0.794235	0.437413	0.987817	-4.60133	-0.630148
Q9BW30	NA	NA	NA	NA	NA	NA	NA	NA	NA	NA	NA	NA	NA	NA	NA	NA	NA	NA	NA	NA	NA	NA	NA	NA	NA	NA	NA	NA	NA	NA	NA	NA	NA	NA	NA	NA	1.30885	23.8206	1.81859	0.0856653	0.998007	-4.57218	0.266616	23.8206	0.441736	0.663945	0.987817	-4.60864	1.04223
P49593	NA	NA	NA	NA	NA	NA	NA	NA	NA	NA	NA	NA	NA	NA	NA	NA	NA	NA	NA	NA	NA	NA	NA	NA	NA	NA	NA	NA	NA	NA	NA	NA	NA	NA	NA	NA	-5.21874	21.0249	-1.8126	0.0866203	0.998007	-4.57237	-0.81612	21.0249	-0.338003	0.739274	0.987817	-4.61004	-4.40262
Q14956	NA	NA	NA	NA	NA	NA	NA	NA	NA	NA	NA	NA	NA	NA	NA	NA	NA	NA	NA	NA	NA	NA	NA	NA	NA	NA	NA	NA	NA	NA	NA	NA	NA	NA	NA	NA	-1.39831	23.9593	-1.80999	0.0870377	0.998007	-4.57246	0.2357	23.9593	0.363803	0.720247	0.987817	-4.60972	-1.63401
P60866	NA	NA	NA	NA	NA	NA	NA	NA	NA	NA	NA	NA	NA	NA	NA	NA	NA	NA	NA	NA	NA	NA	NA	NA	NA	NA	NA	NA	NA	NA	NA	NA	NA	NA	NA	NA	-1.06829	24.3501	-1.80703	0.0875145	0.998007	-4.57255	-0.361513	24.3501	-0.729177	0.475282	0.987817	-4.60296	-0.706774
Q9UNM6	NA	NA	NA	NA	NA	NA	NA	NA	NA	NA	NA	NA	NA	NA	NA	NA	NA	NA	NA	NA	NA	NA	NA	NA	NA	NA	NA	NA	NA	NA	NA	NA	NA	NA	NA	NA	0.693115	21.6734	1.80459	0.0879092	0.998007	-4.57263	-0.11722	21.6734	-0.363921	0.72016	0.987817	-4.60972	0.810335
O43598	NA	NA	NA	NA	NA	NA	NA	NA	NA	NA	NA	NA	NA	NA	NA	NA	NA	NA	NA	NA	NA	NA	NA	NA	NA	NA	NA	NA	NA	NA	NA	NA	NA	NA	NA	NA	-0.817903	21.8838	-1.79793	0.0889952	0.998007	-4.57285	-0.210823	21.8838	-0.552612	0.587332	0.987817	-4.60676	-0.60708
Q5SSJ5	NA	NA	NA	NA	NA	NA	NA	NA	NA	NA	NA	NA	NA	NA	NA	NA	NA	NA	NA	NA	NA	NA	NA	NA	NA	NA	NA	NA	NA	NA	NA	NA	NA	NA	NA	NA	1.03145	22.3524	1.7946	0.0895425	0.998007	-4.57296	-0.131983	22.3524	-0.273821	0.787342	0.987817	-4.61072	1.16344
P27708	NA	NA	NA	NA	NA	NA	NA	NA	NA	NA	NA	NA	NA	NA	NA	NA	NA	NA	NA	NA	NA	NA	NA	NA	NA	NA	NA	NA	NA	NA	NA	NA	NA	NA	NA	NA	-4.67767	19.3294	-1.78795	0.0906447	0.998007	-4.57317	-0.0860703	19.3294	-0.0392291	0.96914	0.9983	-4.612	-4.5916
Q92556	NA	NA	NA	NA	NA	NA	NA	NA	NA	NA	NA	NA	NA	NA	NA	NA	NA	NA	NA	NA	NA	NA	NA	NA	NA	NA	NA	NA	NA	NA	NA	NA	NA	NA	NA	NA	0.732179	21.8293	1.78681	0.0908334	0.998007	-4.57321	0.20926	21.8293	0.608946	0.550175	0.987817	-4.60565	0.522919
P07585	NA	NA	NA	NA	NA	NA	NA	NA	NA	NA	NA	NA	NA	NA	NA	NA	NA	NA	NA	NA	NA	NA	NA	NA	NA	NA	NA	NA	NA	NA	NA	NA	NA	NA	NA	NA	-5.66857	22.1601	-1.77954	0.0920535	0.998007	-4.57344	0.0823272	22.1601	0.0308183	0.975754	0.9991	-4.61201	-5.7509
P08758	NA	NA	NA	NA	NA	NA	NA	NA	NA	NA	NA	NA	NA	NA	NA	NA	NA	NA	NA	NA	NA	NA	NA	NA	NA	NA	NA	NA	NA	NA	NA	NA	NA	NA	NA	NA	0.469255	28.0996	1.77422	0.0929559	0.998007	-4.57361	0.400626	28.0996	1.80621	0.0876481	0.987817	-4.56343	0.0686292
Q13557	NA	NA	NA	NA	NA	NA	NA	NA	NA	NA	NA	NA	NA	NA	NA	NA	NA	NA	NA	NA	NA	NA	NA	NA	NA	NA	NA	NA	NA	NA	NA	NA	NA	NA	NA	NA	0.675631	23.2079	1.76591	0.0943799	0.998007	-4.57388	0.490566	23.2079	1.52893	0.143679	0.987817	-4.57565	0.185065
P25786	NA	NA	NA	NA	NA	NA	NA	NA	NA	NA	NA	NA	NA	NA	NA	NA	NA	NA	NA	NA	NA	NA	NA	NA	NA	NA	NA	NA	NA	NA	NA	NA	NA	NA	NA	NA	-0.895169	24.0694	-1.76392	0.0947225	0.998007	-4.57394	-0.180548	24.0694	-0.424227	0.676431	0.987817	-4.6089	-0.714621
P09601	NA	NA	NA	NA	NA	NA	NA	NA	NA	NA	NA	NA	NA	NA	NA	NA	NA	NA	NA	NA	NA	NA	NA	NA	NA	NA	NA	NA	NA	NA	NA	NA	NA	NA	NA	NA	9.28277	15.8083	1.75879	0.095614	0.998007	-4.57411	6.15935	15.8083	1.39156	0.181027	0.987817	-4.58129	3.12342
P38571	NA	NA	NA	NA	NA	NA	NA	NA	NA	NA	NA	NA	NA	NA	NA	NA	NA	NA	NA	NA	NA	NA	NA	NA	NA	NA	NA	NA	NA	NA	NA	NA	NA	NA	NA	NA	7.56434	18.136	1.75555	0.0961811	0.998007	-4.57421	6.65529	18.136	1.84179	0.0820577	0.987817	-4.5618	0.909051
P50416	NA	NA	NA	NA	NA	NA	NA	NA	NA	NA	NA	NA	NA	NA	NA	NA	NA	NA	NA	NA	NA	NA	NA	NA	NA	NA	NA	NA	NA	NA	NA	NA	NA	NA	NA	NA	0.736711	22.2475	1.75231	0.0967502	0.998007	-4.57432	0.497961	22.2475	1.41234	0.174917	0.987817	-4.58046	0.238749
P46459	NA	NA	NA	NA	NA	NA	NA	NA	NA	NA	NA	NA	NA	NA	NA	NA	NA	NA	NA	NA	NA	NA	NA	NA	NA	NA	NA	NA	NA	NA	NA	NA	NA	NA	NA	NA	0.733744	22.2571	1.74383	0.0982543	0.998007	-4.57459	-0.0867016	22.2571	-0.245707	0.808691	0.987817	-4.61097	0.820446
Q9Y2V2	NA	NA	NA	NA	NA	NA	NA	NA	NA	NA	NA	NA	NA	NA	NA	NA	NA	NA	NA	NA	NA	NA	NA	NA	NA	NA	NA	NA	NA	NA	NA	NA	NA	NA	NA	NA	-1.08815	22.7575	-1.733	0.100206	0.998007	-4.57493	-0.110241	22.7575	-0.209356	0.836523	0.987817	-4.61126	-0.977904
Q15046	NA	NA	NA	NA	NA	NA	NA	NA	NA	NA	NA	NA	NA	NA	NA	NA	NA	NA	NA	NA	NA	NA	NA	NA	NA	NA	NA	NA	NA	NA	NA	NA	NA	NA	NA	NA	0.576725	21.8966	1.73287	0.10023	0.998007	-4.57494	-0.361761	21.8966	-1.29613	0.211315	0.987817	-4.58502	0.938486
O14639	NA	NA	NA	NA	NA	NA	NA	NA	NA	NA	NA	NA	NA	NA	NA	NA	NA	NA	NA	NA	NA	NA	NA	NA	NA	NA	NA	NA	NA	NA	NA	NA	NA	NA	NA	NA	-8.7401	17.0305	-1.73282	0.100238	0.998007	-4.57494	-1.41075	17.0305	-0.333518	0.7426	0.987817	-4.61009	-7.32934
Q8N1B4	NA	NA	NA	NA	NA	NA	NA	NA	NA	NA	NA	NA	NA	NA	NA	NA	NA	NA	NA	NA	NA	NA	NA	NA	NA	NA	NA	NA	NA	NA	NA	NA	NA	NA	NA	NA	10.1903	13.7718	1.73219	0.100353	0.998007	-4.57496	-0.0574248	13.7718	-0.0116396	0.990841	0.9991	-4.61203	10.2477
Q96GK7	NA	NA	NA	NA	NA	NA	NA	NA	NA	NA	NA	NA	NA	NA	NA	NA	NA	NA	NA	NA	NA	NA	NA	NA	NA	NA	NA	NA	NA	NA	NA	NA	NA	NA	NA	NA	8.84948	15.3573	1.71811	0.102943	0.998007	-4.5754	5.88267	15.3573	1.36188	0.190051	0.987817	-4.58247	2.96681
P15374	NA	NA	NA	NA	NA	NA	NA	NA	NA	NA	NA	NA	NA	NA	NA	NA	NA	NA	NA	NA	NA	NA	NA	NA	NA	NA	NA	NA	NA	NA	NA	NA	NA	NA	NA	NA	0.93449	22.0457	1.71616	0.103306	0.998007	-4.57547	0.031949	22.0457	0.0699635	0.944995	0.994936	-4.61195	0.902541
P05161	NA	NA	NA	NA	NA	NA	NA	NA	NA	NA	NA	NA	NA	NA	NA	NA	NA	NA	NA	NA	NA	NA	NA	NA	NA	NA	NA	NA	NA	NA	NA	NA	NA	NA	NA	NA	-4.97453	21.737	-1.70548	0.105314	0.998007	-4.5758	1.06607	21.737	0.435824	0.66815	0.987817	-4.60873	-6.0406
P13498	NA	NA	NA	NA	NA	NA	NA	NA	NA	NA	NA	NA	NA	NA	NA	NA	NA	NA	NA	NA	NA	NA	NA	NA	NA	NA	NA	NA	NA	NA	NA	NA	NA	NA	NA	NA	7.39943	18.6417	1.69809	0.106724	0.998007	-4.57604	8.33056	18.6417	2.27964	0.0350501	0.987817	-4.541	-0.931133
Q96TC7	NA	NA	NA	NA	NA	NA	NA	NA	NA	NA	NA	NA	NA	NA	NA	NA	NA	NA	NA	NA	NA	NA	NA	NA	NA	NA	NA	NA	NA	NA	NA	NA	NA	NA	NA	NA	1.55116	21.652	1.69338	0.10763	0.998007	-4.57619	-0.385872	21.652	-0.50231	0.621544	0.987817	-4.60766	1.93703
Q03154	NA	NA	NA	NA	NA	NA	NA	NA	NA	NA	NA	NA	NA	NA	NA	NA	NA	NA	NA	NA	NA	NA	NA	NA	NA	NA	NA	NA	NA	NA	NA	NA	NA	NA	NA	NA	-7.34809	18.0753	-1.69133	0.108027	0.998007	-4.57625	1.94456	18.0753	0.533709	0.600077	0.987817	-4.60711	-9.29265
P11766	NA	NA	NA	NA	NA	NA	NA	NA	NA	NA	NA	NA	NA	NA	NA	NA	NA	NA	NA	NA	NA	NA	NA	NA	NA	NA	NA	NA	NA	NA	NA	NA	NA	NA	NA	NA	0.897405	24.7361	1.69074	0.108141	0.998007	-4.57627	0.671548	24.7361	1.50868	0.148746	0.987817	-4.5765	0.225857
Q5T1M5	NA	NA	NA	NA	NA	NA	NA	NA	NA	NA	NA	NA	NA	NA	NA	NA	NA	NA	NA	NA	NA	NA	NA	NA	NA	NA	NA	NA	NA	NA	NA	NA	NA	NA	NA	NA	9.37152	14.3855	1.68234	0.109781	0.998007	-4.57653	2.96667	14.3855	0.635046	0.533395	0.987817	-4.6051	6.40484
P29317	NA	NA	NA	NA	NA	NA	NA	NA	NA	NA	NA	NA	NA	NA	NA	NA	NA	NA	NA	NA	NA	NA	NA	NA	NA	NA	NA	NA	NA	NA	NA	NA	NA	NA	NA	NA	7.05211	17.615	1.68198	0.109853	0.998007	-4.57655	6.7939	17.615	1.93219	0.0692424	0.987817	-4.55761	0.258207
Q92598	NA	NA	NA	NA	NA	NA	NA	NA	NA	NA	NA	NA	NA	NA	NA	NA	NA	NA	NA	NA	NA	NA	NA	NA	NA	NA	NA	NA	NA	NA	NA	NA	NA	NA	NA	NA	7.17899	17.8747	1.68149	0.109949	0.998007	-4.57656	7.11137	17.8747	1.98616	0.0624706	0.987817	-4.55507	0.0676163
Q8IY33	NA	NA	NA	NA	NA	NA	NA	NA	NA	NA	NA	NA	NA	NA	NA	NA	NA	NA	NA	NA	NA	NA	NA	NA	NA	NA	NA	NA	NA	NA	NA	NA	NA	NA	NA	NA	-7.24905	18.2554	-1.68108	0.110029	0.998007	-4.57657	2.84256	18.2554	0.786045	0.442074	0.987817	-4.60154	-10.0916
P09497	NA	NA	NA	NA	NA	NA	NA	NA	NA	NA	NA	NA	NA	NA	NA	NA	NA	NA	NA	NA	NA	NA	NA	NA	NA	NA	NA	NA	NA	NA	NA	NA	NA	NA	NA	NA	0.889114	23.0999	1.67951	0.110338	0.998007	-4.57662	-0.327432	23.0999	-0.737526	0.470315	0.987817	-4.60276	1.21655
Q96BM9	NA	NA	NA	NA	NA	NA	NA	NA	NA	NA	NA	NA	NA	NA	NA	NA	NA	NA	NA	NA	NA	NA	NA	NA	NA	NA	NA	NA	NA	NA	NA	NA	NA	NA	NA	NA	0.528074	23.4169	1.67926	0.110389	0.998007	-4.57663	0.171694	23.4169	0.651039	0.523252	0.987817	-4.60476	0.356381
Q12841	NA	NA	NA	NA	NA	NA	NA	NA	NA	NA	NA	NA	NA	NA	NA	NA	NA	NA	NA	NA	NA	NA	NA	NA	NA	NA	NA	NA	NA	NA	NA	NA	NA	NA	NA	NA	-4.49857	19.5467	-1.67899	0.110441	0.998007	-4.57664	0.203093	19.5467	0.0903854	0.92898	0.994936	-4.61189	-4.70167
Q9UJ70	NA	NA	NA	NA	NA	NA	NA	NA	NA	NA	NA	NA	NA	NA	NA	NA	NA	NA	NA	NA	NA	NA	NA	NA	NA	NA	NA	NA	NA	NA	NA	NA	NA	NA	NA	NA	-0.856033	23.988	-1.67672	0.110891	0.998007	-4.57671	-0.23071	23.988	-0.538848	0.596599	0.987817	-4.60701	-0.625323
P43405	NA	NA	NA	NA	NA	NA	NA	NA	NA	NA	NA	NA	NA	NA	NA	NA	NA	NA	NA	NA	NA	NA	NA	NA	NA	NA	NA	NA	NA	NA	NA	NA	NA	NA	NA	NA	7.12557	18.0923	1.66649	0.112934	0.998007	-4.57703	7.04502	18.0923	1.96471	0.0650885	0.987817	-4.55608	0.0805424
P50238	NA	NA	NA	NA	NA	NA	NA	NA	NA	NA	NA	NA	NA	NA	NA	NA	NA	NA	NA	NA	NA	NA	NA	NA	NA	NA	NA	NA	NA	NA	NA	NA	NA	NA	NA	NA	-9.78898	15.4344	-1.66036	0.114175	0.998007	-4.57722	-8.36827	15.4344	-1.69251	0.107799	0.987817	-4.56856	-1.42071
O95865	NA	NA	NA	NA	NA	NA	NA	NA	NA	NA	NA	NA	NA	NA	NA	NA	NA	NA	NA	NA	NA	NA	NA	NA	NA	NA	NA	NA	NA	NA	NA	NA	NA	NA	NA	NA	-0.707152	24.3384	-1.65746	0.114765	0.998007	-4.57731	-0.239923	24.3384	-0.670552	0.511025	0.987817	-4.60433	-0.467229
Q96C23	NA	NA	NA	NA	NA	NA	NA	NA	NA	NA	NA	NA	NA	NA	NA	NA	NA	NA	NA	NA	NA	NA	NA	NA	NA	NA	NA	NA	NA	NA	NA	NA	NA	NA	NA	NA	9.52333	14.8829	1.65356	0.115563	0.998007	-4.57743	3.27399	14.8829	0.67786	0.506488	0.987817	-4.60416	6.24934
Q9Y342	NA	NA	NA	NA	NA	NA	NA	NA	NA	NA	NA	NA	NA	NA	NA	NA	NA	NA	NA	NA	NA	NA	NA	NA	NA	NA	NA	NA	NA	NA	NA	NA	NA	NA	NA	NA	-8.44366	17.3127	-1.64544	0.117241	0.998007	-4.57769	0.073275	17.3127	0.017027	0.986603	0.9991	-4.61203	-8.51693
Q8IXF0	NA	NA	NA	NA	NA	NA	NA	NA	NA	NA	NA	NA	NA	NA	NA	NA	NA	NA	NA	NA	NA	NA	NA	NA	NA	NA	NA	NA	NA	NA	NA	NA	NA	NA	NA	NA	10.079	15.6499	1.64522	0.117288	0.998007	-4.57769	3.04664	15.6499	0.593002	0.560562	0.987817	-4.60597	7.03239
O15173	NA	NA	NA	NA	NA	NA	NA	NA	NA	NA	NA	NA	NA	NA	NA	NA	NA	NA	NA	NA	NA	NA	NA	NA	NA	NA	NA	NA	NA	NA	NA	NA	NA	NA	NA	NA	0.682033	22.2487	1.64451	0.117435	0.998007	-4.57772	-0.252314	22.2487	-0.725443	0.477514	0.987817	-4.60305	0.934348
Q9Y4W6	NA	NA	NA	NA	NA	NA	NA	NA	NA	NA	NA	NA	NA	NA	NA	NA	NA	NA	NA	NA	NA	NA	NA	NA	NA	NA	NA	NA	NA	NA	NA	NA	NA	NA	NA	NA	9.14102	14.2924	1.64418	0.117504	0.998007	-4.57773	3.12526	14.2924	0.670301	0.511181	0.987817	-4.60433	6.01577
P55010	NA	NA	NA	NA	NA	NA	NA	NA	NA	NA	NA	NA	NA	NA	NA	NA	NA	NA	NA	NA	NA	NA	NA	NA	NA	NA	NA	NA	NA	NA	NA	NA	NA	NA	NA	NA	-0.61842	21.3998	-1.64126	0.118113	0.998007	-4.57782	-0.798839	21.3998	-2.52804	0.0210508	0.987817	-4.5289	0.18042
O14879	NA	NA	NA	NA	NA	NA	NA	NA	NA	NA	NA	NA	NA	NA	NA	NA	NA	NA	NA	NA	NA	NA	NA	NA	NA	NA	NA	NA	NA	NA	NA	NA	NA	NA	NA	NA	1.13216	23.9949	1.64075	0.11822	0.998007	-4.57783	1.21603	23.9949	2.1014	0.049964	0.987817	-4.54959	-0.0838705
Q06210	NA	NA	NA	NA	NA	NA	NA	NA	NA	NA	NA	NA	NA	NA	NA	NA	NA	NA	NA	NA	NA	NA	NA	NA	NA	NA	NA	NA	NA	NA	NA	NA	NA	NA	NA	NA	8.56219	15.4883	1.63787	0.118824	0.998007	-4.57792	5.95702	15.4883	1.35879	0.191009	0.987817	-4.58259	2.60517
Q9H4M7	NA	NA	NA	NA	NA	NA	NA	NA	NA	NA	NA	NA	NA	NA	NA	NA	NA	NA	NA	NA	NA	NA	NA	NA	NA	NA	NA	NA	NA	NA	NA	NA	NA	NA	NA	NA	-8.20912	16.9368	-1.63338	0.119771	0.998007	-4.57806	-0.464663	16.9368	-0.110245	0.913436	0.994936	-4.61182	-7.74446
Q9Y4G6	NA	NA	NA	NA	NA	NA	NA	NA	NA	NA	NA	NA	NA	NA	NA	NA	NA	NA	NA	NA	NA	NA	NA	NA	NA	NA	NA	NA	NA	NA	NA	NA	NA	NA	NA	NA	-0.868883	22.4254	-1.63087	0.120304	0.998007	-4.57814	0.127753	22.4254	0.28593	0.778199	0.987817	-4.6106	-0.996636
Q9Y3Z3	NA	NA	NA	NA	NA	NA	NA	NA	NA	NA	NA	NA	NA	NA	NA	NA	NA	NA	NA	NA	NA	NA	NA	NA	NA	NA	NA	NA	NA	NA	NA	NA	NA	NA	NA	NA	1.21902	25.7493	1.62966	0.120561	0.998007	-4.57818	0.457954	25.7493	0.730023	0.474777	0.987817	-4.60294	0.76107
P48426	NA	NA	NA	NA	NA	NA	NA	NA	NA	NA	NA	NA	NA	NA	NA	NA	NA	NA	NA	NA	NA	NA	NA	NA	NA	NA	NA	NA	NA	NA	NA	NA	NA	NA	NA	NA	0.997508	21.3028	1.62272	0.122045	0.998007	-4.57839	-0.2334	21.3028	-0.452752	0.656141	0.987817	-4.60847	1.23091
Q14165	NA	NA	NA	NA	NA	NA	NA	NA	NA	NA	NA	NA	NA	NA	NA	NA	NA	NA	NA	NA	NA	NA	NA	NA	NA	NA	NA	NA	NA	NA	NA	NA	NA	NA	NA	NA	0.596447	22.0618	1.6218	0.122244	0.998007	-4.57842	-0.00677569	22.0618	-0.0219689	0.982715	0.9991	-4.61202	0.603223
Q8N264	NA	NA	NA	NA	NA	NA	NA	NA	NA	NA	NA	NA	NA	NA	NA	NA	NA	NA	NA	NA	NA	NA	NA	NA	NA	NA	NA	NA	NA	NA	NA	NA	NA	NA	NA	NA	6.72886	17.4433	1.62102	0.122412	0.998007	-4.57844	6.87373	17.4433	1.97456	0.0638749	0.987817	-4.55562	-0.144872
Q12756	NA	NA	NA	NA	NA	NA	NA	NA	NA	NA	NA	NA	NA	NA	NA	NA	NA	NA	NA	NA	NA	NA	NA	NA	NA	NA	NA	NA	NA	NA	NA	NA	NA	NA	NA	NA	9.04991	14.397	1.61729	0.123217	0.998007	-4.57856	2.9343	14.397	0.625287	0.539636	0.987817	-4.60531	6.11562
P62495	NA	NA	NA	NA	NA	NA	NA	NA	NA	NA	NA	NA	NA	NA	NA	NA	NA	NA	NA	NA	NA	NA	NA	NA	NA	NA	NA	NA	NA	NA	NA	NA	NA	NA	NA	NA	-0.433646	21.6036	-1.61675	0.123335	0.998007	-4.57858	-0.133754	21.6036	-0.594629	0.559498	0.987817	-4.60594	-0.299892
Q93050	NA	NA	NA	NA	NA	NA	NA	NA	NA	NA	NA	NA	NA	NA	NA	NA	NA	NA	NA	NA	NA	NA	NA	NA	NA	NA	NA	NA	NA	NA	NA	NA	NA	NA	NA	NA	6.84519	17.5697	1.61456	0.123812	0.998007	-4.57864	6.31998	17.5697	1.77752	0.0923948	0.987817	-4.56474	0.525201
O75367	NA	NA	NA	NA	NA	NA	NA	NA	NA	NA	NA	NA	NA	NA	NA	NA	NA	NA	NA	NA	NA	NA	NA	NA	NA	NA	NA	NA	NA	NA	NA	NA	NA	NA	NA	NA	9.98116	13.0958	1.61243	0.124275	0.998007	-4.57871	-3.06927	13.0958	-0.591245	0.561714	0.987817	-4.60601	13.0504
Q9UDT6	NA	NA	NA	NA	NA	NA	NA	NA	NA	NA	NA	NA	NA	NA	NA	NA	NA	NA	NA	NA	NA	NA	NA	NA	NA	NA	NA	NA	NA	NA	NA	NA	NA	NA	NA	NA	0.667779	22.1068	1.61173	0.124428	0.998007	-4.57873	0.286789	22.1068	0.825378	0.41997	0.987817	-4.6005	0.38099
Q7LG56	NA	NA	NA	NA	NA	NA	NA	NA	NA	NA	NA	NA	NA	NA	NA	NA	NA	NA	NA	NA	NA	NA	NA	NA	NA	NA	NA	NA	NA	NA	NA	NA	NA	NA	NA	NA	-0.355502	21.2751	-1.60919	0.124984	0.998007	-4.57881	0.150052	21.2751	0.809915	0.428575	0.987817	-4.60092	-0.505554
O14735	NA	NA	NA	NA	NA	NA	NA	NA	NA	NA	NA	NA	NA	NA	NA	NA	NA	NA	NA	NA	NA	NA	NA	NA	NA	NA	NA	NA	NA	NA	NA	NA	NA	NA	NA	NA	-0.818661	21.9594	-1.60891	0.125046	0.998007	-4.57882	-0.497551	21.9594	-1.166	0.258845	0.987817	-4.58982	-0.32111
Q7Z6Z7	NA	NA	NA	NA	NA	NA	NA	NA	NA	NA	NA	NA	NA	NA	NA	NA	NA	NA	NA	NA	NA	NA	NA	NA	NA	NA	NA	NA	NA	NA	NA	NA	NA	NA	NA	NA	1.28142	21.7333	1.60632	0.125617	0.998007	-4.5789	0.130805	21.7333	0.195521	0.847177	0.987817	-4.61136	1.15062
Q7Z4W1	NA	NA	NA	NA	NA	NA	NA	NA	NA	NA	NA	NA	NA	NA	NA	NA	NA	NA	NA	NA	NA	NA	NA	NA	NA	NA	NA	NA	NA	NA	NA	NA	NA	NA	NA	NA	6.64994	17.4314	1.59753	0.127566	0.998007	-4.57917	6.91114	17.4314	1.97976	0.0632423	0.987817	-4.55537	-0.261193
P62753	NA	NA	NA	NA	NA	NA	NA	NA	NA	NA	NA	NA	NA	NA	NA	NA	NA	NA	NA	NA	NA	NA	NA	NA	NA	NA	NA	NA	NA	NA	NA	NA	NA	NA	NA	NA	9.59266	13.7559	1.59721	0.127637	0.998007	-4.57918	0.460767	13.7559	0.0914821	0.928121	0.994936	-4.61188	9.13189
Q08211	NA	NA	NA	NA	NA	NA	NA	NA	NA	NA	NA	NA	NA	NA	NA	NA	NA	NA	NA	NA	NA	NA	NA	NA	NA	NA	NA	NA	NA	NA	NA	NA	NA	NA	NA	NA	0.667053	22.9745	1.59568	0.127981	0.998007	-4.57922	0.123795	22.9745	0.353116	0.728106	0.987817	-4.60986	0.543258
O43809	NA	NA	NA	NA	NA	NA	NA	NA	NA	NA	NA	NA	NA	NA	NA	NA	NA	NA	NA	NA	NA	NA	NA	NA	NA	NA	NA	NA	NA	NA	NA	NA	NA	NA	NA	NA	-6.35788	19.1159	-1.59531	0.128063	0.998007	-4.57923	-4.96352	19.1159	-1.48509	0.154835	0.987817	-4.57748	-1.39436
Q99613	NA	NA	NA	NA	NA	NA	NA	NA	NA	NA	NA	NA	NA	NA	NA	NA	NA	NA	NA	NA	NA	NA	NA	NA	NA	NA	NA	NA	NA	NA	NA	NA	NA	NA	NA	NA	-2.24409	22.2536	-1.57265	0.133224	0.998007	-4.57993	-1.47425	22.2536	-1.23196	0.233829	0.987817	-4.58743	-0.769834
P51452	NA	NA	NA	NA	NA	NA	NA	NA	NA	NA	NA	NA	NA	NA	NA	NA	NA	NA	NA	NA	NA	NA	NA	NA	NA	NA	NA	NA	NA	NA	NA	NA	NA	NA	NA	NA	-4.46439	20.4596	-1.56994	0.133853	0.998007	-4.58001	-0.302154	20.4596	-0.126701	0.900583	0.990664	-4.61175	-4.16224
Q53T59	NA	NA	NA	NA	NA	NA	NA	NA	NA	NA	NA	NA	NA	NA	NA	NA	NA	NA	NA	NA	NA	NA	NA	NA	NA	NA	NA	NA	NA	NA	NA	NA	NA	NA	NA	NA	-6.09366	19.1168	-1.56954	0.133946	0.998007	-4.58002	-2.12285	19.1168	-0.651996	0.522649	0.987817	-4.60474	-3.97081
P18621	NA	NA	NA	NA	NA	NA	NA	NA	NA	NA	NA	NA	NA	NA	NA	NA	NA	NA	NA	NA	NA	NA	NA	NA	NA	NA	NA	NA	NA	NA	NA	NA	NA	NA	NA	NA	6.12265	20.0013	1.56927	0.13401	0.998007	-4.58003	4.98391	20.0013	1.5232	0.145096	0.987817	-4.57589	1.13875
Q13332	NA	NA	NA	NA	NA	NA	NA	NA	NA	NA	NA	NA	NA	NA	NA	NA	NA	NA	NA	NA	NA	NA	NA	NA	NA	NA	NA	NA	NA	NA	NA	NA	NA	NA	NA	NA	-8.52668	15.8506	-1.56907	0.134057	0.998007	-4.58003	-4.29409	15.8506	-0.942244	0.358552	0.987817	-4.59717	-4.23259
Q96FS4	NA	NA	NA	NA	NA	NA	NA	NA	NA	NA	NA	NA	NA	NA	NA	NA	NA	NA	NA	NA	NA	NA	NA	NA	NA	NA	NA	NA	NA	NA	NA	NA	NA	NA	NA	NA	-7.70787	16.5728	-1.56679	0.134587	0.998007	-4.5801	-0.358953	16.5728	-0.0870053	0.931629	0.994936	-4.6119	-7.34892
P41226	NA	NA	NA	NA	NA	NA	NA	NA	NA	NA	NA	NA	NA	NA	NA	NA	NA	NA	NA	NA	NA	NA	NA	NA	NA	NA	NA	NA	NA	NA	NA	NA	NA	NA	NA	NA	7.22465	18.0435	1.5651	0.134983	0.998007	-4.58015	1.74836	18.0435	0.451633	0.656932	0.987817	-4.60849	5.47629
Q16543	NA	NA	NA	NA	NA	NA	NA	NA	NA	NA	NA	NA	NA	NA	NA	NA	NA	NA	NA	NA	NA	NA	NA	NA	NA	NA	NA	NA	NA	NA	NA	NA	NA	NA	NA	NA	-0.839644	23.2796	-1.56486	0.135038	0.998007	-4.58016	-0.204755	23.2796	-0.455036	0.654528	0.987817	-4.60844	-0.634889
Q96C19	NA	NA	NA	NA	NA	NA	NA	NA	NA	NA	NA	NA	NA	NA	NA	NA	NA	NA	NA	NA	NA	NA	NA	NA	NA	NA	NA	NA	NA	NA	NA	NA	NA	NA	NA	NA	-0.682156	21.4562	-1.56422	0.135189	0.998007	-4.58018	-0.262109	21.4562	-0.716683	0.482773	0.987817	-4.60326	-0.420046
Q9H4G4	NA	NA	NA	NA	NA	NA	NA	NA	NA	NA	NA	NA	NA	NA	NA	NA	NA	NA	NA	NA	NA	NA	NA	NA	NA	NA	NA	NA	NA	NA	NA	NA	NA	NA	NA	NA	-6.20652	19.9411	-1.56406	0.135227	0.998007	-4.58019	-3.09374	19.9411	-0.929648	0.364863	0.987817	-4.59755	-3.11278
Q9NQ88	NA	NA	NA	NA	NA	NA	NA	NA	NA	NA	NA	NA	NA	NA	NA	NA	NA	NA	NA	NA	NA	NA	NA	NA	NA	NA	NA	NA	NA	NA	NA	NA	NA	NA	NA	NA	-0.443049	21.4064	-1.56348	0.135364	0.998007	-4.5802	0.0721846	21.4064	0.303749	0.764805	0.987817	-4.61042	-0.515233
Q96CS3	NA	NA	NA	NA	NA	NA	NA	NA	NA	NA	NA	NA	NA	NA	NA	NA	NA	NA	NA	NA	NA	NA	NA	NA	NA	NA	NA	NA	NA	NA	NA	NA	NA	NA	NA	NA	7.79227	16.7291	1.55964	0.136267	0.998007	-4.58032	3.80525	16.7291	0.908184	0.375789	0.987817	-4.59818	3.98702
Q99572	NA	NA	NA	NA	NA	NA	NA	NA	NA	NA	NA	NA	NA	NA	NA	NA	NA	NA	NA	NA	NA	NA	NA	NA	NA	NA	NA	NA	NA	NA	NA	NA	NA	NA	NA	NA	5.95198	19.2541	1.55707	0.136875	0.998007	-4.5804	4.55472	19.2541	1.42081	0.172475	0.987817	-4.58012	1.39726
Q9NZL9	NA	NA	NA	NA	NA	NA	NA	NA	NA	NA	NA	NA	NA	NA	NA	NA	NA	NA	NA	NA	NA	NA	NA	NA	NA	NA	NA	NA	NA	NA	NA	NA	NA	NA	NA	NA	-1.46375	22.5947	-1.55636	0.137042	0.998007	-4.58042	-0.989349	22.5947	-1.25436	0.225766	0.987817	-4.5866	-0.474402
Q9HAV7	NA	NA	NA	NA	NA	NA	NA	NA	NA	NA	NA	NA	NA	NA	NA	NA	NA	NA	NA	NA	NA	NA	NA	NA	NA	NA	NA	NA	NA	NA	NA	NA	NA	NA	NA	NA	-5.84809	18.4289	-1.55636	0.137042	0.998007	-4.58042	-3.57612	18.4289	-1.13485	0.271335	0.987817	-4.59091	-2.27197
P08238	NA	NA	NA	NA	NA	NA	NA	NA	NA	NA	NA	NA	NA	NA	NA	NA	NA	NA	NA	NA	NA	NA	NA	NA	NA	NA	NA	NA	NA	NA	NA	NA	NA	NA	NA	NA	0.390038	25.8653	1.55361	0.137695	0.998007	-4.5805	-0.00784528	25.8653	-0.0372628	0.970686	0.9983	-4.61201	0.397883
Q8TE77	NA	NA	NA	NA	NA	NA	NA	NA	NA	NA	NA	NA	NA	NA	NA	NA	NA	NA	NA	NA	NA	NA	NA	NA	NA	NA	NA	NA	NA	NA	NA	NA	NA	NA	NA	NA	-7.56085	16.3836	-1.55044	0.138452	0.998007	-4.5806	-0.563605	16.3836	-0.137813	0.891919	0.990241	-4.6117	-6.99725
Q05707	NA	NA	NA	NA	NA	NA	NA	NA	NA	NA	NA	NA	NA	NA	NA	NA	NA	NA	NA	NA	NA	NA	NA	NA	NA	NA	NA	NA	NA	NA	NA	NA	NA	NA	NA	NA	1.86549	26.7584	1.54137	0.140636	0.998007	-4.58087	0.425452	26.7584	0.419176	0.680051	0.987817	-4.60898	1.44004
O95967	NA	NA	NA	NA	NA	NA	NA	NA	NA	NA	NA	NA	NA	NA	NA	NA	NA	NA	NA	NA	NA	NA	NA	NA	NA	NA	NA	NA	NA	NA	NA	NA	NA	NA	NA	NA	-8.44728	15.9473	-1.54043	0.140864	0.998007	-4.5809	-3.83617	15.9473	-0.834168	0.415128	0.987817	-4.60026	-4.61111
P30038	NA	NA	NA	NA	NA	NA	NA	NA	NA	NA	NA	NA	NA	NA	NA	NA	NA	NA	NA	NA	NA	NA	NA	NA	NA	NA	NA	NA	NA	NA	NA	NA	NA	NA	NA	NA	0.815264	22.5204	1.53609	0.141921	0.998007	-4.58103	0.260308	22.5204	0.584838	0.565922	0.987817	-4.60614	0.554956
Q96LD4	NA	NA	NA	NA	NA	NA	NA	NA	NA	NA	NA	NA	NA	NA	NA	NA	NA	NA	NA	NA	NA	NA	NA	NA	NA	NA	NA	NA	NA	NA	NA	NA	NA	NA	NA	NA	-8.32189	15.7801	-1.53314	0.142643	0.998007	-4.58112	-4.02744	15.7801	-0.884746	0.387968	0.987817	-4.59885	-4.29444
Q92599	NA	NA	NA	NA	NA	NA	NA	NA	NA	NA	NA	NA	NA	NA	NA	NA	NA	NA	NA	NA	NA	NA	NA	NA	NA	NA	NA	NA	NA	NA	NA	NA	NA	NA	NA	NA	-1.32647	21.1576	-1.5318	0.142972	0.998007	-4.58116	-0.00514748	21.1576	-0.00708808	0.994423	0.9991	-4.61203	-1.32132
P31930	NA	NA	NA	NA	NA	NA	NA	NA	NA	NA	NA	NA	NA	NA	NA	NA	NA	NA	NA	NA	NA	NA	NA	NA	NA	NA	NA	NA	NA	NA	NA	NA	NA	NA	NA	NA	0.935534	23.5904	1.5307	0.143241	0.998007	-4.58119	-0.452745	23.5904	-0.883315	0.38872	0.987817	-4.5989	1.38828
O14617	NA	NA	NA	NA	NA	NA	NA	NA	NA	NA	NA	NA	NA	NA	NA	NA	NA	NA	NA	NA	NA	NA	NA	NA	NA	NA	NA	NA	NA	NA	NA	NA	NA	NA	NA	NA	7.58982	16.6473	1.52887	0.143691	0.998007	-4.58125	3.89389	16.6473	0.935307	0.362018	0.987817	-4.59738	3.69594
Q9NV70	NA	NA	NA	NA	NA	NA	NA	NA	NA	NA	NA	NA	NA	NA	NA	NA	NA	NA	NA	NA	NA	NA	NA	NA	NA	NA	NA	NA	NA	NA	NA	NA	NA	NA	NA	NA	7.53574	16.5304	1.52821	0.143856	0.998007	-4.58127	4.05166	16.5304	0.97976	0.3402	0.987817	-4.59602	3.48408
O60568	NA	NA	NA	NA	NA	NA	NA	NA	NA	NA	NA	NA	NA	NA	NA	NA	NA	NA	NA	NA	NA	NA	NA	NA	NA	NA	NA	NA	NA	NA	NA	NA	NA	NA	NA	NA	-0.604475	21.2009	-1.52362	0.144993	0.998007	-4.5814	0.0176648	21.2009	0.0530932	0.958243	0.994936	-4.61198	-0.62214
P04181	NA	NA	NA	NA	NA	NA	NA	NA	NA	NA	NA	NA	NA	NA	NA	NA	NA	NA	NA	NA	NA	NA	NA	NA	NA	NA	NA	NA	NA	NA	NA	NA	NA	NA	NA	NA	8.62969	14.4913	1.51685	0.146683	0.998007	-4.58161	2.86236	14.4913	0.599935	0.556033	0.987817	-4.60584	5.76732
P01889	NA	NA	NA	NA	NA	NA	NA	NA	NA	NA	NA	NA	NA	NA	NA	NA	NA	NA	NA	NA	NA	NA	NA	NA	NA	NA	NA	NA	NA	NA	NA	NA	NA	NA	NA	NA	0.700168	25.8441	1.51169	0.147984	0.998007	-4.58176	1.03853	25.8441	2.67368	0.0154996	0.987817	-4.52181	-0.338362
P05198	NA	NA	NA	NA	NA	NA	NA	NA	NA	NA	NA	NA	NA	NA	NA	NA	NA	NA	NA	NA	NA	NA	NA	NA	NA	NA	NA	NA	NA	NA	NA	NA	NA	NA	NA	NA	0.810674	22.3741	1.50662	0.149271	0.998007	-4.58191	0.704085	22.3741	1.56032	0.136107	0.987817	-4.57432	0.106589
Q9GZM7	NA	NA	NA	NA	NA	NA	NA	NA	NA	NA	NA	NA	NA	NA	NA	NA	NA	NA	NA	NA	NA	NA	NA	NA	NA	NA	NA	NA	NA	NA	NA	NA	NA	NA	NA	NA	-4.21313	19.9587	-1.50419	0.14989	0.998007	-4.58198	-0.0571374	19.9587	-0.0243248	0.980861	0.9991	-4.61202	-4.156
P50570	NA	NA	NA	NA	NA	NA	NA	NA	NA	NA	NA	NA	NA	NA	NA	NA	NA	NA	NA	NA	NA	NA	NA	NA	NA	NA	NA	NA	NA	NA	NA	NA	NA	NA	NA	NA	-0.742354	22.5042	-1.50228	0.150377	0.998007	-4.58204	0.2135	22.5042	0.515192	0.612693	0.987817	-4.60744	-0.955854
P10321	NA	NA	NA	NA	NA	NA	NA	NA	NA	NA	NA	NA	NA	NA	NA	NA	NA	NA	NA	NA	NA	NA	NA	NA	NA	NA	NA	NA	NA	NA	NA	NA	NA	NA	NA	NA	-1.33894	24.1046	-1.50225	0.150386	0.998007	-4.58204	0.475527	24.1046	0.636191	0.532665	0.987817	-4.60508	-1.81446
Q16864	NA	NA	NA	NA	NA	NA	NA	NA	NA	NA	NA	NA	NA	NA	NA	NA	NA	NA	NA	NA	NA	NA	NA	NA	NA	NA	NA	NA	NA	NA	NA	NA	NA	NA	NA	NA	8.9345	13.6577	1.50189	0.150477	0.998007	-4.58205	0.28386	13.6577	0.0568989	0.955253	0.994936	-4.61197	8.65064
P04062	NA	NA	NA	NA	NA	NA	NA	NA	NA	NA	NA	NA	NA	NA	NA	NA	NA	NA	NA	NA	NA	NA	NA	NA	NA	NA	NA	NA	NA	NA	NA	NA	NA	NA	NA	NA	8.22748	15.8053	1.50166	0.150536	0.998007	-4.58206	0.747968	15.8053	0.162787	0.872501	0.987817	-4.61157	7.47951
P41250	NA	NA	NA	NA	NA	NA	NA	NA	NA	NA	NA	NA	NA	NA	NA	NA	NA	NA	NA	NA	NA	NA	NA	NA	NA	NA	NA	NA	NA	NA	NA	NA	NA	NA	NA	NA	0.733966	21.552	1.50013	0.150929	0.998007	-4.5821	0.55233	21.552	1.34612	0.194986	0.987817	-4.58309	0.181636
Q9ULC4	NA	NA	NA	NA	NA	NA	NA	NA	NA	NA	NA	NA	NA	NA	NA	NA	NA	NA	NA	NA	NA	NA	NA	NA	NA	NA	NA	NA	NA	NA	NA	NA	NA	NA	NA	NA	7.68076	17.0833	1.49873	0.15129	0.998007	-4.58214	4.3354	17.0833	1.00874	0.326478	0.987817	-4.59511	3.34536
Q13617	NA	NA	NA	NA	NA	NA	NA	NA	NA	NA	NA	NA	NA	NA	NA	NA	NA	NA	NA	NA	NA	NA	NA	NA	NA	NA	NA	NA	NA	NA	NA	NA	NA	NA	NA	NA	7.3401	16.4205	1.497	0.151737	0.998007	-4.5822	4.20542	16.4205	1.02273	0.319997	0.987817	-4.59466	3.13468
P78371	NA	NA	NA	NA	NA	NA	NA	NA	NA	NA	NA	NA	NA	NA	NA	NA	NA	NA	NA	NA	NA	NA	NA	NA	NA	NA	NA	NA	NA	NA	NA	NA	NA	NA	NA	NA	0.624651	23.7094	1.49567	0.152079	0.998007	-4.58223	0.176736	23.7094	0.50461	0.619959	0.987817	-4.60762	0.447915
Q8WWP7	NA	NA	NA	NA	NA	NA	NA	NA	NA	NA	NA	NA	NA	NA	NA	NA	NA	NA	NA	NA	NA	NA	NA	NA	NA	NA	NA	NA	NA	NA	NA	NA	NA	NA	NA	NA	7.4913	16.6281	1.49237	0.152936	0.998007	-4.58233	3.66448	16.6281	0.870484	0.395505	0.987817	-4.59926	3.82682
P18206	NA	NA	NA	NA	NA	NA	NA	NA	NA	NA	NA	NA	NA	NA	NA	NA	NA	NA	NA	NA	NA	NA	NA	NA	NA	NA	NA	NA	NA	NA	NA	NA	NA	NA	NA	NA	0.535023	25.139	1.48409	0.155097	0.998007	-4.58258	-0.20859	25.139	-0.689942	0.499037	0.987817	-4.60389	0.743613
O43491	NA	NA	NA	NA	NA	NA	NA	NA	NA	NA	NA	NA	NA	NA	NA	NA	NA	NA	NA	NA	NA	NA	NA	NA	NA	NA	NA	NA	NA	NA	NA	NA	NA	NA	NA	NA	0.501929	27.0238	1.48246	0.155528	0.998007	-4.58262	-0.00756039	27.0238	-0.0266265	0.979051	0.9991	-4.61202	0.509489
O00423	NA	NA	NA	NA	NA	NA	NA	NA	NA	NA	NA	NA	NA	NA	NA	NA	NA	NA	NA	NA	NA	NA	NA	NA	NA	NA	NA	NA	NA	NA	NA	NA	NA	NA	NA	NA	6.134	16.9341	1.48179	0.155704	0.998007	-4.58264	6.06244	16.9341	1.74631	0.0978132	0.987817	-4.56615	0.071564
O95487	NA	NA	NA	NA	NA	NA	NA	NA	NA	NA	NA	NA	NA	NA	NA	NA	NA	NA	NA	NA	NA	NA	NA	NA	NA	NA	NA	NA	NA	NA	NA	NA	NA	NA	NA	NA	-7.99808	15.5987	-1.47949	0.156311	0.998007	-4.58271	-3.80552	15.5987	-0.839403	0.412262	0.987817	-4.60012	-4.19257
P16615	NA	NA	NA	NA	NA	NA	NA	NA	NA	NA	NA	NA	NA	NA	NA	NA	NA	NA	NA	NA	NA	NA	NA	NA	NA	NA	NA	NA	NA	NA	NA	NA	NA	NA	NA	NA	0.460814	23.1535	1.47537	0.157404	0.998007	-4.58283	0.311139	23.1535	1.18785	0.250342	0.987817	-4.58904	0.149674
O14828	NA	NA	NA	NA	NA	NA	NA	NA	NA	NA	NA	NA	NA	NA	NA	NA	NA	NA	NA	NA	NA	NA	NA	NA	NA	NA	NA	NA	NA	NA	NA	NA	NA	NA	NA	NA	7.37657	16.7773	1.4713	0.15849	0.998007	-4.58295	4.28959	16.7773	1.02022	0.321152	0.987817	-4.59474	3.08697
Q13185	NA	NA	NA	NA	NA	NA	NA	NA	NA	NA	NA	NA	NA	NA	NA	NA	NA	NA	NA	NA	NA	NA	NA	NA	NA	NA	NA	NA	NA	NA	NA	NA	NA	NA	NA	NA	0.526208	23.1125	1.47046	0.158716	0.998007	-4.58298	0.33781	23.1125	1.12563	0.275116	0.987817	-4.59123	0.188398
Q9BTT0	NA	NA	NA	NA	NA	NA	NA	NA	NA	NA	NA	NA	NA	NA	NA	NA	NA	NA	NA	NA	NA	NA	NA	NA	NA	NA	NA	NA	NA	NA	NA	NA	NA	NA	NA	NA	-5.57289	18.8042	-1.46821	0.159317	0.998007	-4.58304	-3.21322	18.8042	-1.00944	0.326152	0.987817	-4.59509	-2.35967
Q16851	NA	NA	NA	NA	NA	NA	NA	NA	NA	NA	NA	NA	NA	NA	NA	NA	NA	NA	NA	NA	NA	NA	NA	NA	NA	NA	NA	NA	NA	NA	NA	NA	NA	NA	NA	NA	1.102	22.9072	1.46523	0.160121	0.998007	-4.58313	0.332912	22.9072	0.527817	0.604077	0.987817	-4.60721	0.769086
P24557	NA	NA	NA	NA	NA	NA	NA	NA	NA	NA	NA	NA	NA	NA	NA	NA	NA	NA	NA	NA	NA	NA	NA	NA	NA	NA	NA	NA	NA	NA	NA	NA	NA	NA	NA	NA	5.47671	19.0318	1.46459	0.160293	0.998007	-4.58315	4.80132	19.0318	1.53104	0.143158	0.987817	-4.57556	0.675398
P53992	NA	NA	NA	NA	NA	NA	NA	NA	NA	NA	NA	NA	NA	NA	NA	NA	NA	NA	NA	NA	NA	NA	NA	NA	NA	NA	NA	NA	NA	NA	NA	NA	NA	NA	NA	NA	0.478977	21.291	1.46372	0.160527	0.998007	-4.58317	0.109876	21.291	0.400384	0.693589	0.987817	-4.60924	0.369101
P40763	NA	NA	NA	NA	NA	NA	NA	NA	NA	NA	NA	NA	NA	NA	NA	NA	NA	NA	NA	NA	NA	NA	NA	NA	NA	NA	NA	NA	NA	NA	NA	NA	NA	NA	NA	NA	-0.735601	21.9909	-1.46216	0.160952	0.998007	-4.58322	-0.629552	21.9909	-1.49215	0.152991	0.987817	-4.57719	-0.106049
O14773	NA	NA	NA	NA	NA	NA	NA	NA	NA	NA	NA	NA	NA	NA	NA	NA	NA	NA	NA	NA	NA	NA	NA	NA	NA	NA	NA	NA	NA	NA	NA	NA	NA	NA	NA	NA	0.679749	25.7346	1.45881	0.16186	0.998007	-4.58332	-0.322837	25.7346	-0.82616	0.419538	0.987817	-4.60048	1.00259
P36954	NA	NA	NA	NA	NA	NA	NA	NA	NA	NA	NA	NA	NA	NA	NA	NA	NA	NA	NA	NA	NA	NA	NA	NA	NA	NA	NA	NA	NA	NA	NA	NA	NA	NA	NA	NA	7.67551	15.118	1.45659	0.162464	0.998007	-4.58338	0.0739947	15.118	0.0167441	0.986825	0.9991	-4.61203	7.60152
P84085	NA	NA	NA	NA	NA	NA	NA	NA	NA	NA	NA	NA	NA	NA	NA	NA	NA	NA	NA	NA	NA	NA	NA	NA	NA	NA	NA	NA	NA	NA	NA	NA	NA	NA	NA	NA	-8.23948	16.2223	-1.45621	0.162568	0.998007	-4.58339	-3.65877	16.2223	-0.771066	0.450679	0.987817	-4.60192	-4.5807
P04083	NA	NA	NA	NA	NA	NA	NA	NA	NA	NA	NA	NA	NA	NA	NA	NA	NA	NA	NA	NA	NA	NA	NA	NA	NA	NA	NA	NA	NA	NA	NA	NA	NA	NA	NA	NA	0.498166	28.7391	1.4542	0.163119	0.998007	-4.58345	0.33143	28.7391	1.15365	0.263745	0.987817	-4.59025	0.166736
P55809	NA	NA	NA	NA	NA	NA	NA	NA	NA	NA	NA	NA	NA	NA	NA	NA	NA	NA	NA	NA	NA	NA	NA	NA	NA	NA	NA	NA	NA	NA	NA	NA	NA	NA	NA	NA	-5.52273	18.9267	-1.4527	0.163529	0.998007	-4.58349	-3.04204	18.9267	-0.954155	0.352653	0.987817	-4.59681	-2.48069
Q9Y6W5	NA	NA	NA	NA	NA	NA	NA	NA	NA	NA	NA	NA	NA	NA	NA	NA	NA	NA	NA	NA	NA	NA	NA	NA	NA	NA	NA	NA	NA	NA	NA	NA	NA	NA	NA	NA	8.02883	15.8341	1.4525	0.163585	0.998007	-4.5835	1.08032	15.8341	0.233049	0.818355	0.987817	-4.61108	6.94851
Q96BJ3	NA	NA	NA	NA	NA	NA	NA	NA	NA	NA	NA	NA	NA	NA	NA	NA	NA	NA	NA	NA	NA	NA	NA	NA	NA	NA	NA	NA	NA	NA	NA	NA	NA	NA	NA	NA	-5.41358	18.7227	-1.45249	0.163588	0.998007	-4.5835	-3.44204	18.7227	-1.10122	0.285319	0.987817	-4.59207	-1.97154
P25685	NA	NA	NA	NA	NA	NA	NA	NA	NA	NA	NA	NA	NA	NA	NA	NA	NA	NA	NA	NA	NA	NA	NA	NA	NA	NA	NA	NA	NA	NA	NA	NA	NA	NA	NA	NA	0.678804	21.0149	1.45039	0.164166	0.998007	-4.58356	0.0265687	21.0149	0.0676925	0.946777	0.994936	-4.61195	0.652236
P46777	NA	NA	NA	NA	NA	NA	NA	NA	NA	NA	NA	NA	NA	NA	NA	NA	NA	NA	NA	NA	NA	NA	NA	NA	NA	NA	NA	NA	NA	NA	NA	NA	NA	NA	NA	NA	0.737894	22.6806	1.4483	0.164743	0.998007	-4.58362	-0.162443	22.6806	-0.380185	0.70826	0.987817	-4.60951	0.900337
O15061	NA	NA	NA	NA	NA	NA	NA	NA	NA	NA	NA	NA	NA	NA	NA	NA	NA	NA	NA	NA	NA	NA	NA	NA	NA	NA	NA	NA	NA	NA	NA	NA	NA	NA	NA	NA	-1.23005	21.7166	-1.44756	0.164946	0.998007	-4.58364	-0.440711	21.7166	-0.61844	0.544038	0.987817	-4.60546	-0.78934
P05388	NA	NA	NA	NA	NA	NA	NA	NA	NA	NA	NA	NA	NA	NA	NA	NA	NA	NA	NA	NA	NA	NA	NA	NA	NA	NA	NA	NA	NA	NA	NA	NA	NA	NA	NA	NA	-0.617786	24.4463	-1.44632	0.165289	0.998007	-4.58368	-0.114078	24.4463	-0.318462	0.753802	0.987817	-4.61026	-0.503708
P08754	NA	NA	NA	NA	NA	NA	NA	NA	NA	NA	NA	NA	NA	NA	NA	NA	NA	NA	NA	NA	NA	NA	NA	NA	NA	NA	NA	NA	NA	NA	NA	NA	NA	NA	NA	NA	-0.712148	21.9759	-1.44334	0.166116	0.998007	-4.58377	0.240158	21.9759	0.580398	0.568847	0.987817	-4.60623	-0.952307
P42025	NA	NA	NA	NA	NA	NA	NA	NA	NA	NA	NA	NA	NA	NA	NA	NA	NA	NA	NA	NA	NA	NA	NA	NA	NA	NA	NA	NA	NA	NA	NA	NA	NA	NA	NA	NA	-0.730965	22.0678	-1.44006	0.167029	0.998007	-4.58386	0.0448933	22.0678	0.105462	0.917176	0.994936	-4.61184	-0.775859
O43665	NA	NA	NA	NA	NA	NA	NA	NA	NA	NA	NA	NA	NA	NA	NA	NA	NA	NA	NA	NA	NA	NA	NA	NA	NA	NA	NA	NA	NA	NA	NA	NA	NA	NA	NA	NA	-0.63542	21.6126	-1.43586	0.168207	0.998007	-4.58398	0.297799	21.6126	0.802425	0.432782	0.987817	-4.60111	-0.93322
Q00169	NA	NA	NA	NA	NA	NA	NA	NA	NA	NA	NA	NA	NA	NA	NA	NA	NA	NA	NA	NA	NA	NA	NA	NA	NA	NA	NA	NA	NA	NA	NA	NA	NA	NA	NA	NA	-0.751102	22.3174	-1.43553	0.1683	0.998007	-4.58399	-0.072255	22.3174	-0.164669	0.871041	0.987817	-4.61156	-0.678847
Q96CT7	NA	NA	NA	NA	NA	NA	NA	NA	NA	NA	NA	NA	NA	NA	NA	NA	NA	NA	NA	NA	NA	NA	NA	NA	NA	NA	NA	NA	NA	NA	NA	NA	NA	NA	NA	NA	-7.79327	15.6174	-1.43291	0.169036	0.998007	-4.58407	-3.28391	15.6174	-0.719983	0.480788	0.987817	-4.60318	-4.50936
P61019	NA	NA	NA	NA	NA	NA	NA	NA	NA	NA	NA	NA	NA	NA	NA	NA	NA	NA	NA	NA	NA	NA	NA	NA	NA	NA	NA	NA	NA	NA	NA	NA	NA	NA	NA	NA	0.325122	23.7455	1.43256	0.169136	0.998007	-4.58408	-0.174029	23.7455	-0.91436	0.372623	0.987817	-4.598	0.499151
Q7Z406	NA	NA	NA	NA	NA	NA	NA	NA	NA	NA	NA	NA	NA	NA	NA	NA	NA	NA	NA	NA	NA	NA	NA	NA	NA	NA	NA	NA	NA	NA	NA	NA	NA	NA	NA	NA	-0.98136	22.9293	-1.43024	0.169792	0.998007	-4.58415	-1.18736	22.9293	-2.06345	0.053807	0.987817	-4.55141	0.206004
P20036	NA	NA	NA	NA	NA	NA	NA	NA	NA	NA	NA	NA	NA	NA	NA	NA	NA	NA	NA	NA	NA	NA	NA	NA	NA	NA	NA	NA	NA	NA	NA	NA	NA	NA	NA	NA	-1.17103	23.2805	-1.43009	0.169833	0.998007	-4.58415	0.392188	23.2805	0.571111	0.574991	0.987817	-4.60641	-1.56322
P10586	NA	NA	NA	NA	NA	NA	NA	NA	NA	NA	NA	NA	NA	NA	NA	NA	NA	NA	NA	NA	NA	NA	NA	NA	NA	NA	NA	NA	NA	NA	NA	NA	NA	NA	NA	NA	-7.74369	15.593	-1.42876	0.170209	0.998007	-4.58419	-3.24035	15.593	-0.71291	0.485048	0.987817	-4.60335	-4.50334
P83111	NA	NA	NA	NA	NA	NA	NA	NA	NA	NA	NA	NA	NA	NA	NA	NA	NA	NA	NA	NA	NA	NA	NA	NA	NA	NA	NA	NA	NA	NA	NA	NA	NA	NA	NA	NA	7.31754	17.0711	1.42848	0.17029	0.998007	-4.5842	4.27665	17.0711	0.995504	0.332696	0.987817	-4.59553	3.04088
P62424	NA	NA	NA	NA	NA	NA	NA	NA	NA	NA	NA	NA	NA	NA	NA	NA	NA	NA	NA	NA	NA	NA	NA	NA	NA	NA	NA	NA	NA	NA	NA	NA	NA	NA	NA	NA	1.00994	22.3224	1.42807	0.170407	0.998007	-4.58421	-0.518249	22.3224	-0.873821	0.393733	0.987817	-4.59917	1.52819
P51572	NA	NA	NA	NA	NA	NA	NA	NA	NA	NA	NA	NA	NA	NA	NA	NA	NA	NA	NA	NA	NA	NA	NA	NA	NA	NA	NA	NA	NA	NA	NA	NA	NA	NA	NA	NA	-0.998623	24.1917	-1.4238	0.171621	0.998007	-4.58433	0.315147	24.1917	0.535787	0.598669	0.987817	-4.60707	-1.31377
O00567	NA	NA	NA	NA	NA	NA	NA	NA	NA	NA	NA	NA	NA	NA	NA	NA	NA	NA	NA	NA	NA	NA	NA	NA	NA	NA	NA	NA	NA	NA	NA	NA	NA	NA	NA	NA	6.904	16.1309	1.42341	0.171732	0.998007	-4.58434	3.91286	16.1309	0.961955	0.348827	0.987817	-4.59657	2.99114
Q2TAY7	NA	NA	NA	NA	NA	NA	NA	NA	NA	NA	NA	NA	NA	NA	NA	NA	NA	NA	NA	NA	NA	NA	NA	NA	NA	NA	NA	NA	NA	NA	NA	NA	NA	NA	NA	NA	6.89161	16.081	1.42326	0.171775	0.998007	-4.58435	3.80538	16.081	0.937116	0.361112	0.987817	-4.59732	3.08622
Q4G0F5	NA	NA	NA	NA	NA	NA	NA	NA	NA	NA	NA	NA	NA	NA	NA	NA	NA	NA	NA	NA	NA	NA	NA	NA	NA	NA	NA	NA	NA	NA	NA	NA	NA	NA	NA	NA	5.22887	18.5914	1.4206	0.172536	0.998007	-4.58442	4.5124	18.5914	1.46185	0.161034	0.987817	-4.57844	0.716464
Q15599	NA	NA	NA	NA	NA	NA	NA	NA	NA	NA	NA	NA	NA	NA	NA	NA	NA	NA	NA	NA	NA	NA	NA	NA	NA	NA	NA	NA	NA	NA	NA	NA	NA	NA	NA	NA	-0.613471	21.542	-1.4162	0.173801	0.998007	-4.58455	0.714145	21.542	1.96584	0.0649474	0.987817	-4.55603	-1.32762
Q9UKV3	NA	NA	NA	NA	NA	NA	NA	NA	NA	NA	NA	NA	NA	NA	NA	NA	NA	NA	NA	NA	NA	NA	NA	NA	NA	NA	NA	NA	NA	NA	NA	NA	NA	NA	NA	NA	7.03644	16.5185	1.41253	0.174864	0.998007	-4.58465	3.70229	16.5185	0.886227	0.387191	0.987817	-4.59881	3.33414
P25398	NA	NA	NA	NA	NA	NA	NA	NA	NA	NA	NA	NA	NA	NA	NA	NA	NA	NA	NA	NA	NA	NA	NA	NA	NA	NA	NA	NA	NA	NA	NA	NA	NA	NA	NA	NA	0.592578	23.7506	1.41174	0.175091	0.998007	-4.58468	0.211257	23.7506	0.600139	0.5559	0.987817	-4.60583	0.381321
Q9BT78	NA	NA	NA	NA	NA	NA	NA	NA	NA	NA	NA	NA	NA	NA	NA	NA	NA	NA	NA	NA	NA	NA	NA	NA	NA	NA	NA	NA	NA	NA	NA	NA	NA	NA	NA	NA	-6.99638	16.4445	-1.40719	0.176418	0.998007	-4.58481	-0.485282	16.4445	-0.116387	0.908636	0.994349	-4.61179	-6.5111
Q96A33	NA	NA	NA	NA	NA	NA	NA	NA	NA	NA	NA	NA	NA	NA	NA	NA	NA	NA	NA	NA	NA	NA	NA	NA	NA	NA	NA	NA	NA	NA	NA	NA	NA	NA	NA	NA	-0.63703	21.6238	-1.4064	0.176648	0.998007	-4.58483	0.351309	21.6238	0.924842	0.367291	0.987817	-4.59769	-0.988339
Q9H0R4	NA	NA	NA	NA	NA	NA	NA	NA	NA	NA	NA	NA	NA	NA	NA	NA	NA	NA	NA	NA	NA	NA	NA	NA	NA	NA	NA	NA	NA	NA	NA	NA	NA	NA	NA	NA	-0.840987	21.6339	-1.40583	0.176813	0.998007	-4.58485	-0.207906	21.6339	-0.414421	0.683466	0.987817	-4.60904	-0.633081
O75746	NA	NA	NA	NA	NA	NA	NA	NA	NA	NA	NA	NA	NA	NA	NA	NA	NA	NA	NA	NA	NA	NA	NA	NA	NA	NA	NA	NA	NA	NA	NA	NA	NA	NA	NA	NA	-7.45921	15.2106	-1.40582	0.176817	0.998007	-4.58485	-3.68257	15.2106	-0.827595	0.418745	0.987817	-4.60044	-3.77664
P04839	NA	NA	NA	NA	NA	NA	NA	NA	NA	NA	NA	NA	NA	NA	NA	NA	NA	NA	NA	NA	NA	NA	NA	NA	NA	NA	NA	NA	NA	NA	NA	NA	NA	NA	NA	NA	0.701495	22.1665	1.40399	0.177353	0.998007	-4.5849	0.241941	22.1665	0.577403	0.570825	0.987817	-4.60628	0.459554
Q9UI47	NA	NA	NA	NA	NA	NA	NA	NA	NA	NA	NA	NA	NA	NA	NA	NA	NA	NA	NA	NA	NA	NA	NA	NA	NA	NA	NA	NA	NA	NA	NA	NA	NA	NA	NA	NA	5.31976	19.2076	1.39777	0.179184	0.998007	-4.58507	5.26925	19.2076	1.65091	0.116108	0.987817	-4.57039	0.0505101
O95167	NA	NA	NA	NA	NA	NA	NA	NA	NA	NA	NA	NA	NA	NA	NA	NA	NA	NA	NA	NA	NA	NA	NA	NA	NA	NA	NA	NA	NA	NA	NA	NA	NA	NA	NA	NA	5.19574	18.9801	1.39094	0.181213	0.998007	-4.58527	4.99392	18.9801	1.59416	0.12832	0.987817	-4.57286	0.201822
Q9Y2S6	NA	NA	NA	NA	NA	NA	NA	NA	NA	NA	NA	NA	NA	NA	NA	NA	NA	NA	NA	NA	NA	NA	NA	NA	NA	NA	NA	NA	NA	NA	NA	NA	NA	NA	NA	NA	7.91799	16.2406	1.38899	0.181794	0.998007	-4.58532	1.13656	16.2406	0.237743	0.814768	0.987817	-4.61104	6.78144
Q6PI78	NA	NA	NA	NA	NA	NA	NA	NA	NA	NA	NA	NA	NA	NA	NA	NA	NA	NA	NA	NA	NA	NA	NA	NA	NA	NA	NA	NA	NA	NA	NA	NA	NA	NA	NA	NA	-5.08323	18.0295	-1.38718	0.182338	0.998007	-4.58538	-2.64667	18.0295	-0.861238	0.400443	0.987817	-4.59952	-2.43656
P61604	NA	NA	NA	NA	NA	NA	NA	NA	NA	NA	NA	NA	NA	NA	NA	NA	NA	NA	NA	NA	NA	NA	NA	NA	NA	NA	NA	NA	NA	NA	NA	NA	NA	NA	NA	NA	0.400401	25.6725	1.38608	0.182668	0.998007	-4.58541	-0.013214	25.6725	-0.0545454	0.957102	0.994936	-4.61198	0.413615
Q9UKY7	NA	NA	NA	NA	NA	NA	NA	NA	NA	NA	NA	NA	NA	NA	NA	NA	NA	NA	NA	NA	NA	NA	NA	NA	NA	NA	NA	NA	NA	NA	NA	NA	NA	NA	NA	NA	-0.934305	22.4103	-1.38596	0.182704	0.998007	-4.58541	-0.468622	22.4103	-0.828923	0.418013	0.987817	-4.60041	-0.465683
Q9H845	NA	NA	NA	NA	NA	NA	NA	NA	NA	NA	NA	NA	NA	NA	NA	NA	NA	NA	NA	NA	NA	NA	NA	NA	NA	NA	NA	NA	NA	NA	NA	NA	NA	NA	NA	NA	6.9922	16.8003	1.38503	0.182983	0.998007	-4.58544	4.28954	16.8003	1.01318	0.32441	0.987817	-4.59497	2.70266
P06753	NA	NA	NA	NA	NA	NA	NA	NA	NA	NA	NA	NA	NA	NA	NA	NA	NA	NA	NA	NA	NA	NA	NA	NA	NA	NA	NA	NA	NA	NA	NA	NA	NA	NA	NA	NA	0.366897	26.1698	1.38491	0.183019	0.998007	-4.58544	0.254555	26.1698	1.14575	0.266914	0.987817	-4.59053	0.112342
Q9UBX5	NA	NA	NA	NA	NA	NA	NA	NA	NA	NA	NA	NA	NA	NA	NA	NA	NA	NA	NA	NA	NA	NA	NA	NA	NA	NA	NA	NA	NA	NA	NA	NA	NA	NA	NA	NA	5.2477	18.7581	1.3843	0.183203	0.998007	-4.58546	4.164	18.7581	1.30979	0.20675	0.987817	-4.5845	1.0837
O14920	NA	NA	NA	NA	NA	NA	NA	NA	NA	NA	NA	NA	NA	NA	NA	NA	NA	NA	NA	NA	NA	NA	NA	NA	NA	NA	NA	NA	NA	NA	NA	NA	NA	NA	NA	NA	6.82191	16.33	1.38375	0.183368	0.998007	-4.58547	3.66437	16.33	0.886301	0.387152	0.987817	-4.59881	3.15755
P35442	NA	NA	NA	NA	NA	NA	NA	NA	NA	NA	NA	NA	NA	NA	NA	NA	NA	NA	NA	NA	NA	NA	NA	NA	NA	NA	NA	NA	NA	NA	NA	NA	NA	NA	NA	NA	1.11201	23.8847	1.38158	0.184023	0.998007	-4.58553	0.18133	23.8847	0.268639	0.791265	0.987817	-4.61077	0.930677
Q9GZT8	NA	NA	NA	NA	NA	NA	NA	NA	NA	NA	NA	NA	NA	NA	NA	NA	NA	NA	NA	NA	NA	NA	NA	NA	NA	NA	NA	NA	NA	NA	NA	NA	NA	NA	NA	NA	7.39469	15.3704	1.37981	0.184557	0.998007	-4.58558	0.864431	15.3704	0.192336	0.849634	0.987817	-4.61138	6.53026
Q04323	NA	NA	NA	NA	NA	NA	NA	NA	NA	NA	NA	NA	NA	NA	NA	NA	NA	NA	NA	NA	NA	NA	NA	NA	NA	NA	NA	NA	NA	NA	NA	NA	NA	NA	NA	NA	-5.24562	18.8882	-1.37909	0.184777	0.998007	-4.5856	-3.39244	18.8882	-1.0635	0.301625	0.987817	-4.59333	-1.85318
P49750	NA	NA	NA	NA	NA	NA	NA	NA	NA	NA	NA	NA	NA	NA	NA	NA	NA	NA	NA	NA	NA	NA	NA	NA	NA	NA	NA	NA	NA	NA	NA	NA	NA	NA	NA	NA	6.75612	16.2508	1.37671	0.185498	0.998007	-4.58567	3.65776	16.2508	0.888773	0.385857	0.987817	-4.59874	3.09836
P35659	NA	NA	NA	NA	NA	NA	NA	NA	NA	NA	NA	NA	NA	NA	NA	NA	NA	NA	NA	NA	NA	NA	NA	NA	NA	NA	NA	NA	NA	NA	NA	NA	NA	NA	NA	NA	-0.381261	20.9871	-1.37667	0.185509	0.998007	-4.58567	-0.148708	20.9871	-0.640286	0.53006	0.987817	-4.60499	-0.232553
P09914	NA	NA	NA	NA	NA	NA	NA	NA	NA	NA	NA	NA	NA	NA	NA	NA	NA	NA	NA	NA	NA	NA	NA	NA	NA	NA	NA	NA	NA	NA	NA	NA	NA	NA	NA	NA	0.932321	23.6061	1.37654	0.185551	0.998007	-4.58568	1.27756	23.6061	2.24924	0.037262	0.987817	-4.54247	-0.345243
P61009	NA	NA	NA	NA	NA	NA	NA	NA	NA	NA	NA	NA	NA	NA	NA	NA	NA	NA	NA	NA	NA	NA	NA	NA	NA	NA	NA	NA	NA	NA	NA	NA	NA	NA	NA	NA	8.14198	15.0989	1.37441	0.1862	0.998007	-4.58574	-0.97101	15.0989	-0.195452	0.84723	0.987817	-4.61136	9.11299
P48729	NA	NA	NA	NA	NA	NA	NA	NA	NA	NA	NA	NA	NA	NA	NA	NA	NA	NA	NA	NA	NA	NA	NA	NA	NA	NA	NA	NA	NA	NA	NA	NA	NA	NA	NA	NA	6.60812	15.9004	1.36973	0.187631	0.998007	-4.58587	3.48252	15.9004	0.860755	0.400702	0.987817	-4.59953	3.1256
Q9UPN7	NA	NA	NA	NA	NA	NA	NA	NA	NA	NA	NA	NA	NA	NA	NA	NA	NA	NA	NA	NA	NA	NA	NA	NA	NA	NA	NA	NA	NA	NA	NA	NA	NA	NA	NA	NA	4.9708	18.5224	1.36817	0.188108	0.998007	-4.58591	4.79168	18.5224	1.57265	0.133224	0.987817	-4.57379	0.179118
P00390	NA	NA	NA	NA	NA	NA	NA	NA	NA	NA	NA	NA	NA	NA	NA	NA	NA	NA	NA	NA	NA	NA	NA	NA	NA	NA	NA	NA	NA	NA	NA	NA	NA	NA	NA	NA	0.741389	22.1447	1.36712	0.188432	0.998007	-4.58594	-0.668686	22.1447	-1.47032	0.158751	0.987817	-4.5781	1.41008
Q9BQI9	NA	NA	NA	NA	NA	NA	NA	NA	NA	NA	NA	NA	NA	NA	NA	NA	NA	NA	NA	NA	NA	NA	NA	NA	NA	NA	NA	NA	NA	NA	NA	NA	NA	NA	NA	NA	0.952216	21.7948	1.36642	0.188649	0.998007	-4.58596	0.10231	21.7948	0.175063	0.862986	0.987817	-4.61149	0.849907
Q92820	NA	NA	NA	NA	NA	NA	NA	NA	NA	NA	NA	NA	NA	NA	NA	NA	NA	NA	NA	NA	NA	NA	NA	NA	NA	NA	NA	NA	NA	NA	NA	NA	NA	NA	NA	NA	0.752898	20.9698	1.3663	0.188683	0.998007	-4.58596	0.245467	20.9698	0.531172	0.601798	0.987817	-4.60715	0.507431
Q96LJ7	NA	NA	NA	NA	NA	NA	NA	NA	NA	NA	NA	NA	NA	NA	NA	NA	NA	NA	NA	NA	NA	NA	NA	NA	NA	NA	NA	NA	NA	NA	NA	NA	NA	NA	NA	NA	6.99605	16.9766	1.36593	0.188798	0.998007	-4.58597	3.72724	16.9766	0.867751	0.396961	0.987817	-4.59934	3.2688
P49458	NA	NA	NA	NA	NA	NA	NA	NA	NA	NA	NA	NA	NA	NA	NA	NA	NA	NA	NA	NA	NA	NA	NA	NA	NA	NA	NA	NA	NA	NA	NA	NA	NA	NA	NA	NA	7.79734	16.3242	1.36527	0.189	0.998007	-4.58599	1.39845	16.3242	0.29198	0.773643	0.987817	-4.61054	6.39889
O15212	NA	NA	NA	NA	NA	NA	NA	NA	NA	NA	NA	NA	NA	NA	NA	NA	NA	NA	NA	NA	NA	NA	NA	NA	NA	NA	NA	NA	NA	NA	NA	NA	NA	NA	NA	NA	7.01196	16.8929	1.35937	0.190831	0.998007	-4.58616	3.40468	16.8929	0.787053	0.441499	0.987817	-4.60151	3.60728
Q9Y237	NA	NA	NA	NA	NA	NA	NA	NA	NA	NA	NA	NA	NA	NA	NA	NA	NA	NA	NA	NA	NA	NA	NA	NA	NA	NA	NA	NA	NA	NA	NA	NA	NA	NA	NA	NA	-5.1585	18.7428	-1.35674	0.19165	0.998007	-4.58623	-2.72167	18.7428	-0.853568	0.404569	0.987817	-4.59973	-2.43683
Q8WW12	NA	NA	NA	NA	NA	NA	NA	NA	NA	NA	NA	NA	NA	NA	NA	NA	NA	NA	NA	NA	NA	NA	NA	NA	NA	NA	NA	NA	NA	NA	NA	NA	NA	NA	NA	NA	-0.538833	21.7189	-1.35455	0.192332	0.998007	-4.58629	0.342088	21.7189	1.02544	0.31875	0.987817	-4.59458	-0.880921
Q9H3N1	NA	NA	NA	NA	NA	NA	NA	NA	NA	NA	NA	NA	NA	NA	NA	NA	NA	NA	NA	NA	NA	NA	NA	NA	NA	NA	NA	NA	NA	NA	NA	NA	NA	NA	NA	NA	3.77842	19.9783	1.35343	0.192684	0.998007	-4.58632	3.09192	19.9783	1.32064	0.203179	0.987817	-4.58408	0.686498
Q9NXG2	NA	NA	NA	NA	NA	NA	NA	NA	NA	NA	NA	NA	NA	NA	NA	NA	NA	NA	NA	NA	NA	NA	NA	NA	NA	NA	NA	NA	NA	NA	NA	NA	NA	NA	NA	NA	5.07634	18.9873	1.3517	0.193226	0.998007	-4.58637	4.81697	18.9873	1.52945	0.143549	0.987817	-4.57563	0.259362
P21266	NA	NA	NA	NA	NA	NA	NA	NA	NA	NA	NA	NA	NA	NA	NA	NA	NA	NA	NA	NA	NA	NA	NA	NA	NA	NA	NA	NA	NA	NA	NA	NA	NA	NA	NA	NA	-0.72185	23.2651	-1.34362	0.195779	0.998007	-4.5866	-0.707991	23.2651	-1.5714	0.133514	0.987817	-4.57384	-0.0138587
O60831	NA	NA	NA	NA	NA	NA	NA	NA	NA	NA	NA	NA	NA	NA	NA	NA	NA	NA	NA	NA	NA	NA	NA	NA	NA	NA	NA	NA	NA	NA	NA	NA	NA	NA	NA	NA	6.99466	17.2694	1.34254	0.196119	0.998007	-4.58663	4.71033	17.2694	1.07806	0.295252	0.987817	-4.59285	2.28433
P61421	NA	NA	NA	NA	NA	NA	NA	NA	NA	NA	NA	NA	NA	NA	NA	NA	NA	NA	NA	NA	NA	NA	NA	NA	NA	NA	NA	NA	NA	NA	NA	NA	NA	NA	NA	NA	6.89235	16.9821	1.34094	0.196631	0.998007	-4.58667	4.15917	16.9821	0.964891	0.347394	0.987817	-4.59648	2.73318
P21980	NA	NA	NA	NA	NA	NA	NA	NA	NA	NA	NA	NA	NA	NA	NA	NA	NA	NA	NA	NA	NA	NA	NA	NA	NA	NA	NA	NA	NA	NA	NA	NA	NA	NA	NA	NA	0.887819	22.1783	1.34019	0.196867	0.998007	-4.58669	0.369815	22.1783	0.665668	0.51407	0.987817	-4.60444	0.518004
Q9C005	NA	NA	NA	NA	NA	NA	NA	NA	NA	NA	NA	NA	NA	NA	NA	NA	NA	NA	NA	NA	NA	NA	NA	NA	NA	NA	NA	NA	NA	NA	NA	NA	NA	NA	NA	NA	-0.381453	21.3542	-1.33965	0.197042	0.998007	-4.58671	-0.0176522	21.3542	-0.073923	0.941888	0.994936	-4.61194	-0.363801
O95671	NA	NA	NA	NA	NA	NA	NA	NA	NA	NA	NA	NA	NA	NA	NA	NA	NA	NA	NA	NA	NA	NA	NA	NA	NA	NA	NA	NA	NA	NA	NA	NA	NA	NA	NA	NA	-0.423431	21.1842	-1.33961	0.197052	0.998007	-4.58671	0.352266	21.1842	1.32892	0.200488	0.987817	-4.58376	-0.775697
Q6GMV3	NA	NA	NA	NA	NA	NA	NA	NA	NA	NA	NA	NA	NA	NA	NA	NA	NA	NA	NA	NA	NA	NA	NA	NA	NA	NA	NA	NA	NA	NA	NA	NA	NA	NA	NA	NA	7.36644	15.7435	1.33694	0.197906	0.998007	-4.58678	0.948382	15.7435	0.205243	0.839687	0.987817	-4.61129	6.41805
P16152	NA	NA	NA	NA	NA	NA	NA	NA	NA	NA	NA	NA	NA	NA	NA	NA	NA	NA	NA	NA	NA	NA	NA	NA	NA	NA	NA	NA	NA	NA	NA	NA	NA	NA	NA	NA	-0.542973	25.7604	-1.33526	0.198445	0.998007	-4.58683	0.189733	25.7604	0.556366	0.584817	0.987817	-4.60669	-0.732706
P51114	NA	NA	NA	NA	NA	NA	NA	NA	NA	NA	NA	NA	NA	NA	NA	NA	NA	NA	NA	NA	NA	NA	NA	NA	NA	NA	NA	NA	NA	NA	NA	NA	NA	NA	NA	NA	-0.372691	21.4034	-1.33367	0.198955	0.998007	-4.58687	0.0211955	21.4034	0.090443	0.928935	0.994936	-4.61189	-0.393886
P98095	NA	NA	NA	NA	NA	NA	NA	NA	NA	NA	NA	NA	NA	NA	NA	NA	NA	NA	NA	NA	NA	NA	NA	NA	NA	NA	NA	NA	NA	NA	NA	NA	NA	NA	NA	NA	7.87819	15.1657	1.3264	0.201305	0.998007	-4.58707	-1.17625	15.1657	-0.236144	0.815989	0.987817	-4.61106	9.05444
Q8IZ83	NA	NA	NA	NA	NA	NA	NA	NA	NA	NA	NA	NA	NA	NA	NA	NA	NA	NA	NA	NA	NA	NA	NA	NA	NA	NA	NA	NA	NA	NA	NA	NA	NA	NA	NA	NA	6.79262	16.8292	1.32466	0.201869	0.998007	-4.58712	3.56766	16.8292	0.829625	0.417626	0.987817	-4.60039	3.22496
P25774	NA	NA	NA	NA	NA	NA	NA	NA	NA	NA	NA	NA	NA	NA	NA	NA	NA	NA	NA	NA	NA	NA	NA	NA	NA	NA	NA	NA	NA	NA	NA	NA	NA	NA	NA	NA	7.43612	16.0924	1.32427	0.201995	0.998007	-4.58713	0.987456	16.0924	0.209691	0.836266	0.987817	-4.61126	6.44866
Q8TCD5	NA	NA	NA	NA	NA	NA	NA	NA	NA	NA	NA	NA	NA	NA	NA	NA	NA	NA	NA	NA	NA	NA	NA	NA	NA	NA	NA	NA	NA	NA	NA	NA	NA	NA	NA	NA	-5.06383	18.8736	-1.32172	0.202828	0.998007	-4.5872	-2.9529	18.8736	-0.919051	0.37023	0.987817	-4.59786	-2.11092
P57764	NA	NA	NA	NA	NA	NA	NA	NA	NA	NA	NA	NA	NA	NA	NA	NA	NA	NA	NA	NA	NA	NA	NA	NA	NA	NA	NA	NA	NA	NA	NA	NA	NA	NA	NA	NA	7.56154	14.6296	1.32137	0.20294	0.998007	-4.58721	-1.28414	14.6296	-0.267584	0.792064	0.987817	-4.61078	8.84568
Q53FA7	NA	NA	NA	NA	NA	NA	NA	NA	NA	NA	NA	NA	NA	NA	NA	NA	NA	NA	NA	NA	NA	NA	NA	NA	NA	NA	NA	NA	NA	NA	NA	NA	NA	NA	NA	NA	-0.738268	20.6669	-1.32035	0.203274	0.998007	-4.58724	-0.677925	20.6669	-1.44573	0.165452	0.987817	-4.57911	-0.0603423
P80404	NA	NA	NA	NA	NA	NA	NA	NA	NA	NA	NA	NA	NA	NA	NA	NA	NA	NA	NA	NA	NA	NA	NA	NA	NA	NA	NA	NA	NA	NA	NA	NA	NA	NA	NA	NA	7.206	15.5835	1.31979	0.203458	0.998007	-4.58725	1.11221	15.5835	0.242901	0.810831	0.987817	-4.611	6.09379
P25189	NA	NA	NA	NA	NA	NA	NA	NA	NA	NA	NA	NA	NA	NA	NA	NA	NA	NA	NA	NA	NA	NA	NA	NA	NA	NA	NA	NA	NA	NA	NA	NA	NA	NA	NA	NA	1.37397	26.6655	1.31977	0.203465	0.998007	-4.58725	1.24228	26.6655	1.42288	0.171883	0.987817	-4.58004	0.131693
Q5SW79	NA	NA	NA	NA	NA	NA	NA	NA	NA	NA	NA	NA	NA	NA	NA	NA	NA	NA	NA	NA	NA	NA	NA	NA	NA	NA	NA	NA	NA	NA	NA	NA	NA	NA	NA	NA	-0.621766	20.9734	-1.31728	0.204281	0.998007	-4.58732	-0.473469	20.9734	-1.19611	0.247183	0.987817	-4.58874	-0.148297
O75380	NA	NA	NA	NA	NA	NA	NA	NA	NA	NA	NA	NA	NA	NA	NA	NA	NA	NA	NA	NA	NA	NA	NA	NA	NA	NA	NA	NA	NA	NA	NA	NA	NA	NA	NA	NA	7.48804	16.1796	1.31532	0.204925	0.998007	-4.58737	0.416036	16.1796	0.0871414	0.931522	0.994936	-4.6119	7.072
Q4G0X9	NA	NA	NA	NA	NA	NA	NA	NA	NA	NA	NA	NA	NA	NA	NA	NA	NA	NA	NA	NA	NA	NA	NA	NA	NA	NA	NA	NA	NA	NA	NA	NA	NA	NA	NA	NA	-6.05528	18.3223	-1.31523	0.204953	0.998007	-4.58738	-6.55628	18.3223	-1.69807	0.106727	0.987817	-4.56831	0.501
Q58FF8	NA	NA	NA	NA	NA	NA	NA	NA	NA	NA	NA	NA	NA	NA	NA	NA	NA	NA	NA	NA	NA	NA	NA	NA	NA	NA	NA	NA	NA	NA	NA	NA	NA	NA	NA	NA	5.28118	20.3171	1.31431	0.205256	0.998007	-4.5874	5.10202	20.3171	1.51405	0.147387	0.987817	-4.57627	0.179155
Q07157	NA	NA	NA	NA	NA	NA	NA	NA	NA	NA	NA	NA	NA	NA	NA	NA	NA	NA	NA	NA	NA	NA	NA	NA	NA	NA	NA	NA	NA	NA	NA	NA	NA	NA	NA	NA	0.59926	21.9671	1.31399	0.205361	0.998007	-4.58741	-0.43611	21.9671	-1.14026	0.269133	0.987817	-4.59072	1.03537
O43678	NA	NA	NA	NA	NA	NA	NA	NA	NA	NA	NA	NA	NA	NA	NA	NA	NA	NA	NA	NA	NA	NA	NA	NA	NA	NA	NA	NA	NA	NA	NA	NA	NA	NA	NA	NA	6.7436	16.8735	1.31335	0.205573	0.998007	-4.58743	3.77523	16.8735	0.876723	0.392196	0.987817	-4.59908	2.96837
Q16774	NA	NA	NA	NA	NA	NA	NA	NA	NA	NA	NA	NA	NA	NA	NA	NA	NA	NA	NA	NA	NA	NA	NA	NA	NA	NA	NA	NA	NA	NA	NA	NA	NA	NA	NA	NA	-4.88536	18.4059	-1.31298	0.205695	0.998007	-4.58744	-3.09643	18.4059	-0.992324	0.334202	0.987817	-4.59563	-1.78893
P31749	NA	NA	NA	NA	NA	NA	NA	NA	NA	NA	NA	NA	NA	NA	NA	NA	NA	NA	NA	NA	NA	NA	NA	NA	NA	NA	NA	NA	NA	NA	NA	NA	NA	NA	NA	NA	4.87211	18.639	1.31181	0.20608	0.998007	-4.58747	4.52462	18.639	1.45267	0.163538	0.987817	-4.57882	0.347494
P18583	NA	NA	NA	NA	NA	NA	NA	NA	NA	NA	NA	NA	NA	NA	NA	NA	NA	NA	NA	NA	NA	NA	NA	NA	NA	NA	NA	NA	NA	NA	NA	NA	NA	NA	NA	NA	4.77005	17.8122	1.3093	0.206912	0.998007	-4.58754	4.11809	17.8122	1.34786	0.194437	0.987817	-4.58302	0.651962
Q9Y673	NA	NA	NA	NA	NA	NA	NA	NA	NA	NA	NA	NA	NA	NA	NA	NA	NA	NA	NA	NA	NA	NA	NA	NA	NA	NA	NA	NA	NA	NA	NA	NA	NA	NA	NA	NA	7.26792	15.8159	1.30854	0.207166	0.998007	-4.58756	1.03666	15.8159	0.222558	0.826387	0.987817	-4.61116	6.23126
P10619	NA	NA	NA	NA	NA	NA	NA	NA	NA	NA	NA	NA	NA	NA	NA	NA	NA	NA	NA	NA	NA	NA	NA	NA	NA	NA	NA	NA	NA	NA	NA	NA	NA	NA	NA	NA	7.3044	15.9749	1.30852	0.20717	0.998007	-4.58756	0.365475	15.9749	0.0780701	0.938634	0.994936	-4.61192	6.93893
Q9UBC2	NA	NA	NA	NA	NA	NA	NA	NA	NA	NA	NA	NA	NA	NA	NA	NA	NA	NA	NA	NA	NA	NA	NA	NA	NA	NA	NA	NA	NA	NA	NA	NA	NA	NA	NA	NA	0.868599	21.0421	1.30809	0.207315	0.998007	-4.58757	0.0822297	21.0421	0.147665	0.88425	0.990241	-4.61165	0.786369
P10606	NA	NA	NA	NA	NA	NA	NA	NA	NA	NA	NA	NA	NA	NA	NA	NA	NA	NA	NA	NA	NA	NA	NA	NA	NA	NA	NA	NA	NA	NA	NA	NA	NA	NA	NA	NA	0.705061	24.0768	1.30769	0.207446	0.998007	-4.58758	0.0774252	24.0768	0.171235	0.865951	0.987817	-4.61152	0.627635
P25940	NA	NA	NA	NA	NA	NA	NA	NA	NA	NA	NA	NA	NA	NA	NA	NA	NA	NA	NA	NA	NA	NA	NA	NA	NA	NA	NA	NA	NA	NA	NA	NA	NA	NA	NA	NA	-1.39293	23.3481	-1.307	0.207676	0.998007	-4.5876	0.521052	23.3481	0.582986	0.567141	0.987817	-4.60617	-1.91398
P53999	NA	NA	NA	NA	NA	NA	NA	NA	NA	NA	NA	NA	NA	NA	NA	NA	NA	NA	NA	NA	NA	NA	NA	NA	NA	NA	NA	NA	NA	NA	NA	NA	NA	NA	NA	NA	-0.83335	22.9132	-1.30644	0.207861	0.998007	-4.58762	0.26987	22.9132	0.504485	0.620045	0.987817	-4.60762	-1.10322
Q8WVI7	NA	NA	NA	NA	NA	NA	NA	NA	NA	NA	NA	NA	NA	NA	NA	NA	NA	NA	NA	NA	NA	NA	NA	NA	NA	NA	NA	NA	NA	NA	NA	NA	NA	NA	NA	NA	6.12682	18.1785	1.30456	0.208488	0.998007	-4.58767	2.02301	18.1785	0.51364	0.613756	0.987817	-4.60747	4.1038
O75643	NA	NA	NA	NA	NA	NA	NA	NA	NA	NA	NA	NA	NA	NA	NA	NA	NA	NA	NA	NA	NA	NA	NA	NA	NA	NA	NA	NA	NA	NA	NA	NA	NA	NA	NA	NA	6.38589	16.1463	1.30248	0.209183	0.998007	-4.58772	3.93798	16.1463	0.957756	0.350883	0.987817	-4.5967	2.44791
Q15843	NA	NA	NA	NA	NA	NA	NA	NA	NA	NA	NA	NA	NA	NA	NA	NA	NA	NA	NA	NA	NA	NA	NA	NA	NA	NA	NA	NA	NA	NA	NA	NA	NA	NA	NA	NA	0.806638	23.4461	1.3006	0.209812	0.998007	-4.58778	0.599247	23.4461	1.15213	0.26435	0.987817	-4.59031	0.207391
Q9NPJ3	NA	NA	NA	NA	NA	NA	NA	NA	NA	NA	NA	NA	NA	NA	NA	NA	NA	NA	NA	NA	NA	NA	NA	NA	NA	NA	NA	NA	NA	NA	NA	NA	NA	NA	NA	NA	4.8876	19.278	1.30005	0.209998	0.998007	-4.58779	5.23788	19.278	1.66131	0.113982	0.987817	-4.56994	-0.350272
P11137	NA	NA	NA	NA	NA	NA	NA	NA	NA	NA	NA	NA	NA	NA	NA	NA	NA	NA	NA	NA	NA	NA	NA	NA	NA	NA	NA	NA	NA	NA	NA	NA	NA	NA	NA	NA	-5.35721	20.1633	-1.29921	0.210279	0.998007	-4.58781	-2.54052	20.1633	-0.734674	0.472009	0.987817	-4.60283	-2.81669
P51970	NA	NA	NA	NA	NA	NA	NA	NA	NA	NA	NA	NA	NA	NA	NA	NA	NA	NA	NA	NA	NA	NA	NA	NA	NA	NA	NA	NA	NA	NA	NA	NA	NA	NA	NA	NA	7.20012	15.7861	1.29771	0.210784	0.998007	-4.58785	1.08343	15.7861	0.232847	0.818509	0.987817	-4.61108	6.11668
P62249	NA	NA	NA	NA	NA	NA	NA	NA	NA	NA	NA	NA	NA	NA	NA	NA	NA	NA	NA	NA	NA	NA	NA	NA	NA	NA	NA	NA	NA	NA	NA	NA	NA	NA	NA	NA	-0.586313	22.1177	-1.29369	0.212141	0.998007	-4.58796	0.0989147	22.1177	0.26025	0.797627	0.987817	-4.61085	-0.685228
O94979	NA	NA	NA	NA	NA	NA	NA	NA	NA	NA	NA	NA	NA	NA	NA	NA	NA	NA	NA	NA	NA	NA	NA	NA	NA	NA	NA	NA	NA	NA	NA	NA	NA	NA	NA	NA	-0.608363	22.0856	-1.29352	0.212198	0.998007	-4.58797	-0.322753	22.0856	-0.818296	0.423897	0.987817	-4.60069	-0.28561
Q16204	NA	NA	NA	NA	NA	NA	NA	NA	NA	NA	NA	NA	NA	NA	NA	NA	NA	NA	NA	NA	NA	NA	NA	NA	NA	NA	NA	NA	NA	NA	NA	NA	NA	NA	NA	NA	4.77842	18.563	1.29196	0.212725	0.998007	-4.58801	4.35571	18.563	1.40428	0.177267	0.987817	-4.58079	0.422713
Q8NC56	NA	NA	NA	NA	NA	NA	NA	NA	NA	NA	NA	NA	NA	NA	NA	NA	NA	NA	NA	NA	NA	NA	NA	NA	NA	NA	NA	NA	NA	NA	NA	NA	NA	NA	NA	NA	-0.421849	21.3206	-1.29048	0.213226	0.998007	-4.58805	0.0473378	21.3206	0.172677	0.864834	0.987817	-4.61151	-0.469187
P49748	NA	NA	NA	NA	NA	NA	NA	NA	NA	NA	NA	NA	NA	NA	NA	NA	NA	NA	NA	NA	NA	NA	NA	NA	NA	NA	NA	NA	NA	NA	NA	NA	NA	NA	NA	NA	0.430084	23.6313	1.28744	0.21426	0.998007	-4.58813	0.218455	23.6313	0.779773	0.445664	0.987817	-4.6017	0.211628
Q9UBI1	NA	NA	NA	NA	NA	NA	NA	NA	NA	NA	NA	NA	NA	NA	NA	NA	NA	NA	NA	NA	NA	NA	NA	NA	NA	NA	NA	NA	NA	NA	NA	NA	NA	NA	NA	NA	7.05863	15.6207	1.28718	0.214351	0.998007	-4.58814	1.34708	15.6207	0.292915	0.772939	0.987817	-4.61053	5.71155
Q92597	NA	NA	NA	NA	NA	NA	NA	NA	NA	NA	NA	NA	NA	NA	NA	NA	NA	NA	NA	NA	NA	NA	NA	NA	NA	NA	NA	NA	NA	NA	NA	NA	NA	NA	NA	NA	-0.596425	25.6048	-1.28692	0.214437	0.998007	-4.58815	-0.184044	25.6048	-0.473533	0.641529	0.987817	-4.60814	-0.412381
P35754	NA	NA	NA	NA	NA	NA	NA	NA	NA	NA	NA	NA	NA	NA	NA	NA	NA	NA	NA	NA	NA	NA	NA	NA	NA	NA	NA	NA	NA	NA	NA	NA	NA	NA	NA	NA	0.633684	21.7824	1.28582	0.214814	0.998007	-4.58818	0.449376	21.7824	1.0873	0.291262	0.987817	-4.59254	0.184308
P52907	NA	NA	NA	NA	NA	NA	NA	NA	NA	NA	NA	NA	NA	NA	NA	NA	NA	NA	NA	NA	NA	NA	NA	NA	NA	NA	NA	NA	NA	NA	NA	NA	NA	NA	NA	NA	0.401241	24.7163	1.284	0.215435	0.998007	-4.58822	-0.00996396	24.7163	-0.038021	0.97009	0.9983	-4.61201	0.411205
P84098	NA	NA	NA	NA	NA	NA	NA	NA	NA	NA	NA	NA	NA	NA	NA	NA	NA	NA	NA	NA	NA	NA	NA	NA	NA	NA	NA	NA	NA	NA	NA	NA	NA	NA	NA	NA	-5.20503	19.9175	-1.28388	0.215476	0.998007	-4.58823	-2.44608	19.9175	-0.719456	0.481104	0.987817	-4.6032	-2.75895
Q9Y5U9	NA	NA	NA	NA	NA	NA	NA	NA	NA	NA	NA	NA	NA	NA	NA	NA	NA	NA	NA	NA	NA	NA	NA	NA	NA	NA	NA	NA	NA	NA	NA	NA	NA	NA	NA	NA	4.75191	18.5054	1.28377	0.215514	0.998007	-4.58823	4.16532	18.5054	1.34183	0.196346	0.987817	-4.58326	0.586597
Q9Y5M8	NA	NA	NA	NA	NA	NA	NA	NA	NA	NA	NA	NA	NA	NA	NA	NA	NA	NA	NA	NA	NA	NA	NA	NA	NA	NA	NA	NA	NA	NA	NA	NA	NA	NA	NA	NA	-0.477231	21.6059	-1.28166	0.216238	0.998007	-4.58829	0.204477	21.6059	0.654815	0.520873	0.987817	-4.60468	-0.681709
O95373	NA	NA	NA	NA	NA	NA	NA	NA	NA	NA	NA	NA	NA	NA	NA	NA	NA	NA	NA	NA	NA	NA	NA	NA	NA	NA	NA	NA	NA	NA	NA	NA	NA	NA	NA	NA	-0.423191	21.6144	-1.28126	0.216376	0.998007	-4.5883	-0.407264	21.6144	-1.4703	0.158756	0.987817	-4.5781	-0.0159268
P52209	NA	NA	NA	NA	NA	NA	NA	NA	NA	NA	NA	NA	NA	NA	NA	NA	NA	NA	NA	NA	NA	NA	NA	NA	NA	NA	NA	NA	NA	NA	NA	NA	NA	NA	NA	NA	-0.344612	24.3242	-1.28124	0.216382	0.998007	-4.5883	-0.170271	24.3242	-0.754869	0.460098	0.987817	-4.60233	-0.174341
Q9HA64	NA	NA	NA	NA	NA	NA	NA	NA	NA	NA	NA	NA	NA	NA	NA	NA	NA	NA	NA	NA	NA	NA	NA	NA	NA	NA	NA	NA	NA	NA	NA	NA	NA	NA	NA	NA	0.466234	21.4094	1.2808	0.216533	0.998007	-4.58831	0.129635	21.4094	0.42465	0.676128	0.987817	-4.6089	0.336599
Q9H4A3	NA	NA	NA	NA	NA	NA	NA	NA	NA	NA	NA	NA	NA	NA	NA	NA	NA	NA	NA	NA	NA	NA	NA	NA	NA	NA	NA	NA	NA	NA	NA	NA	NA	NA	NA	NA	0.805576	20.2848	1.28023	0.21673	0.998007	-4.58833	0.186281	20.2848	0.353006	0.728187	0.987817	-4.60986	0.619294
O95571	NA	NA	NA	NA	NA	NA	NA	NA	NA	NA	NA	NA	NA	NA	NA	NA	NA	NA	NA	NA	NA	NA	NA	NA	NA	NA	NA	NA	NA	NA	NA	NA	NA	NA	NA	NA	-4.77813	18.2979	-1.28012	0.216768	0.998007	-4.58833	-2.50833	18.2979	-0.801324	0.433403	0.987817	-4.60114	-2.26979
P22033	NA	NA	NA	NA	NA	NA	NA	NA	NA	NA	NA	NA	NA	NA	NA	NA	NA	NA	NA	NA	NA	NA	NA	NA	NA	NA	NA	NA	NA	NA	NA	NA	NA	NA	NA	NA	7.23672	14.5054	1.28007	0.216784	0.998007	-4.58833	-2.33412	14.5054	-0.492319	0.628449	0.987817	-4.60783	9.57084
A1L0T0	NA	NA	NA	NA	NA	NA	NA	NA	NA	NA	NA	NA	NA	NA	NA	NA	NA	NA	NA	NA	NA	NA	NA	NA	NA	NA	NA	NA	NA	NA	NA	NA	NA	NA	NA	NA	4.92156	19.2543	1.27908	0.217124	0.998007	-4.58836	4.65663	19.2543	1.44311	0.166181	0.987817	-4.57921	0.264934
O96011	NA	NA	NA	NA	NA	NA	NA	NA	NA	NA	NA	NA	NA	NA	NA	NA	NA	NA	NA	NA	NA	NA	NA	NA	NA	NA	NA	NA	NA	NA	NA	NA	NA	NA	NA	NA	7.37927	16.3594	1.27762	0.217628	0.998007	-4.5884	1.50269	16.3594	0.310234	0.759949	0.987817	-4.61035	5.87658
Q15404	NA	NA	NA	NA	NA	NA	NA	NA	NA	NA	NA	NA	NA	NA	NA	NA	NA	NA	NA	NA	NA	NA	NA	NA	NA	NA	NA	NA	NA	NA	NA	NA	NA	NA	NA	NA	-0.514242	23.4905	-1.27716	0.217788	0.998007	-4.58841	-0.157955	23.4905	-0.467778	0.645561	0.987817	-4.60824	-0.356287
Q9H2U2	NA	NA	NA	NA	NA	NA	NA	NA	NA	NA	NA	NA	NA	NA	NA	NA	NA	NA	NA	NA	NA	NA	NA	NA	NA	NA	NA	NA	NA	NA	NA	NA	NA	NA	NA	NA	-0.604628	22.0729	-1.27422	0.218805	0.998007	-4.58849	-0.230274	22.0729	-0.57867	0.569988	0.987817	-4.60626	-0.374354
P16949	NA	NA	NA	NA	NA	NA	NA	NA	NA	NA	NA	NA	NA	NA	NA	NA	NA	NA	NA	NA	NA	NA	NA	NA	NA	NA	NA	NA	NA	NA	NA	NA	NA	NA	NA	NA	0.447786	24.7296	1.27307	0.219201	0.998007	-4.58852	0.273571	24.7296	0.927434	0.36598	0.987817	-4.59761	0.174215
O94804	NA	NA	NA	NA	NA	NA	NA	NA	NA	NA	NA	NA	NA	NA	NA	NA	NA	NA	NA	NA	NA	NA	NA	NA	NA	NA	NA	NA	NA	NA	NA	NA	NA	NA	NA	NA	-0.480209	21.2368	-1.27102	0.219916	0.998007	-4.58857	-0.458345	21.2368	-1.44659	0.165215	0.987817	-4.57907	-0.0218635
Q9C0E8	NA	NA	NA	NA	NA	NA	NA	NA	NA	NA	NA	NA	NA	NA	NA	NA	NA	NA	NA	NA	NA	NA	NA	NA	NA	NA	NA	NA	NA	NA	NA	NA	NA	NA	NA	NA	7.02639	15.8248	1.26763	0.221094	0.998007	-4.58866	0.414438	15.8248	0.0891564	0.929943	0.994936	-4.61189	6.61195
P54727	NA	NA	NA	NA	NA	NA	NA	NA	NA	NA	NA	NA	NA	NA	NA	NA	NA	NA	NA	NA	NA	NA	NA	NA	NA	NA	NA	NA	NA	NA	NA	NA	NA	NA	NA	NA	-1.30567	24.2676	-1.26284	0.222773	0.998007	-4.58879	0.242774	24.2676	0.279994	0.782677	0.987817	-4.61066	-1.54845
Q96H20	NA	NA	NA	NA	NA	NA	NA	NA	NA	NA	NA	NA	NA	NA	NA	NA	NA	NA	NA	NA	NA	NA	NA	NA	NA	NA	NA	NA	NA	NA	NA	NA	NA	NA	NA	NA	6.80116	15.3127	1.26274	0.222809	0.998007	-4.58879	0.989734	15.3127	0.219119	0.829025	0.987817	-4.61119	5.81143
Q9H832	NA	NA	NA	NA	NA	NA	NA	NA	NA	NA	NA	NA	NA	NA	NA	NA	NA	NA	NA	NA	NA	NA	NA	NA	NA	NA	NA	NA	NA	NA	NA	NA	NA	NA	NA	NA	7.29822	14.899	1.26272	0.222815	0.998007	-4.58879	-2.49971	14.899	-0.515717	0.612333	0.987817	-4.60743	9.79794
Q9BZQ8	NA	NA	NA	NA	NA	NA	NA	NA	NA	NA	NA	NA	NA	NA	NA	NA	NA	NA	NA	NA	NA	NA	NA	NA	NA	NA	NA	NA	NA	NA	NA	NA	NA	NA	NA	NA	-0.727495	23.2106	-1.26038	0.223639	0.998007	-4.58886	-0.00377601	23.2106	-0.00780073	0.993862	0.9991	-4.61203	-0.723719
P11279	NA	NA	NA	NA	NA	NA	NA	NA	NA	NA	NA	NA	NA	NA	NA	NA	NA	NA	NA	NA	NA	NA	NA	NA	NA	NA	NA	NA	NA	NA	NA	NA	NA	NA	NA	NA	0.869288	24.2235	1.25681	0.224899	0.998007	-4.58895	0.149815	24.2235	0.258281	0.799123	0.987817	-4.61086	0.719473
P16278	NA	NA	NA	NA	NA	NA	NA	NA	NA	NA	NA	NA	NA	NA	NA	NA	NA	NA	NA	NA	NA	NA	NA	NA	NA	NA	NA	NA	NA	NA	NA	NA	NA	NA	NA	NA	4.61314	18.3802	1.25553	0.225353	0.998007	-4.58899	4.02045	18.3802	1.30477	0.208418	0.987817	-4.58469	0.592695
P04350	NA	NA	NA	NA	NA	NA	NA	NA	NA	NA	NA	NA	NA	NA	NA	NA	NA	NA	NA	NA	NA	NA	NA	NA	NA	NA	NA	NA	NA	NA	NA	NA	NA	NA	NA	NA	0.958713	23.2842	1.25222	0.226527	0.998007	-4.58907	-0.620422	23.2842	-0.966299	0.346709	0.987817	-4.59644	1.57913
Q9UL25	NA	NA	NA	NA	NA	NA	NA	NA	NA	NA	NA	NA	NA	NA	NA	NA	NA	NA	NA	NA	NA	NA	NA	NA	NA	NA	NA	NA	NA	NA	NA	NA	NA	NA	NA	NA	0.374581	22.4983	1.25218	0.226541	0.998007	-4.58907	0.268558	22.4983	1.07051	0.298544	0.987817	-4.5931	0.106023
O75494	NA	NA	NA	NA	NA	NA	NA	NA	NA	NA	NA	NA	NA	NA	NA	NA	NA	NA	NA	NA	NA	NA	NA	NA	NA	NA	NA	NA	NA	NA	NA	NA	NA	NA	NA	NA	-4.8028	18.9657	-1.25073	0.227059	0.998007	-4.58911	-3.0902	18.9657	-0.959591	0.349984	0.987817	-4.59664	-1.7126
Q6DD88	NA	NA	NA	NA	NA	NA	NA	NA	NA	NA	NA	NA	NA	NA	NA	NA	NA	NA	NA	NA	NA	NA	NA	NA	NA	NA	NA	NA	NA	NA	NA	NA	NA	NA	NA	NA	-0.552617	23.112	-1.24975	0.227408	0.998007	-4.58914	0.247251	23.112	0.666759	0.513389	0.987817	-4.60441	-0.799868
P08134	NA	NA	NA	NA	NA	NA	NA	NA	NA	NA	NA	NA	NA	NA	NA	NA	NA	NA	NA	NA	NA	NA	NA	NA	NA	NA	NA	NA	NA	NA	NA	NA	NA	NA	NA	NA	0.804261	23.9436	1.24952	0.22749	0.998007	-4.58914	0.329716	23.9436	0.610827	0.548956	0.987817	-4.60561	0.474545
O14745	NA	NA	NA	NA	NA	NA	NA	NA	NA	NA	NA	NA	NA	NA	NA	NA	NA	NA	NA	NA	NA	NA	NA	NA	NA	NA	NA	NA	NA	NA	NA	NA	NA	NA	NA	NA	-0.895767	23.1137	-1.24829	0.22793	0.998007	-4.58918	0.144269	23.1137	0.23973	0.81325	0.987817	-4.61103	-1.04004
Q13492	NA	NA	NA	NA	NA	NA	NA	NA	NA	NA	NA	NA	NA	NA	NA	NA	NA	NA	NA	NA	NA	NA	NA	NA	NA	NA	NA	NA	NA	NA	NA	NA	NA	NA	NA	NA	0.801226	22.0404	1.24714	0.228341	0.998007	-4.58921	-0.112888	22.0404	-0.209526	0.836393	0.987817	-4.61126	0.914113
Q01085	NA	NA	NA	NA	NA	NA	NA	NA	NA	NA	NA	NA	NA	NA	NA	NA	NA	NA	NA	NA	NA	NA	NA	NA	NA	NA	NA	NA	NA	NA	NA	NA	NA	NA	NA	NA	4.62123	18.8109	1.24529	0.229004	0.998007	-4.58926	4.58899	18.8109	1.47456	0.15762	0.987817	-4.57792	0.0322399
P07093	NA	NA	NA	NA	NA	NA	NA	NA	NA	NA	NA	NA	NA	NA	NA	NA	NA	NA	NA	NA	NA	NA	NA	NA	NA	NA	NA	NA	NA	NA	NA	NA	NA	NA	NA	NA	4.84074	19.6459	1.24283	0.22989	0.998007	-4.58932	4.95167	19.6459	1.51594	0.146912	0.987817	-4.5762	-0.110928
P61313	NA	NA	NA	NA	NA	NA	NA	NA	NA	NA	NA	NA	NA	NA	NA	NA	NA	NA	NA	NA	NA	NA	NA	NA	NA	NA	NA	NA	NA	NA	NA	NA	NA	NA	NA	NA	-5.2085	20.6632	-1.23932	0.231156	0.998007	-4.58941	-2.99803	20.6632	-0.85062	0.406162	0.987817	-4.59981	-2.21048
P49961	NA	NA	NA	NA	NA	NA	NA	NA	NA	NA	NA	NA	NA	NA	NA	NA	NA	NA	NA	NA	NA	NA	NA	NA	NA	NA	NA	NA	NA	NA	NA	NA	NA	NA	NA	NA	4.73701	19.4503	1.23913	0.231222	0.998007	-4.58942	5.00432	19.4503	1.56095	0.135957	0.987817	-4.57429	-0.267308
P27986	NA	NA	NA	NA	NA	NA	NA	NA	NA	NA	NA	NA	NA	NA	NA	NA	NA	NA	NA	NA	NA	NA	NA	NA	NA	NA	NA	NA	NA	NA	NA	NA	NA	NA	NA	NA	6.7256	15.4491	1.23908	0.231242	0.998007	-4.58942	0.826435	15.4491	0.181555	0.857962	0.987817	-4.61145	5.89917
Q12912	NA	NA	NA	NA	NA	NA	NA	NA	NA	NA	NA	NA	NA	NA	NA	NA	NA	NA	NA	NA	NA	NA	NA	NA	NA	NA	NA	NA	NA	NA	NA	NA	NA	NA	NA	NA	10.7056	15.1378	1.23881	0.231341	0.998007	-4.58943	1.92942	15.1378	0.266224	0.793094	0.987817	-4.61079	8.77621
Q3KQU3	NA	NA	NA	NA	NA	NA	NA	NA	NA	NA	NA	NA	NA	NA	NA	NA	NA	NA	NA	NA	NA	NA	NA	NA	NA	NA	NA	NA	NA	NA	NA	NA	NA	NA	NA	NA	0.737175	20.2601	1.23663	0.232131	0.998007	-4.58948	0.151954	20.2601	0.303956	0.76465	0.987817	-4.61042	0.585221
Q5JTV8	NA	NA	NA	NA	NA	NA	NA	NA	NA	NA	NA	NA	NA	NA	NA	NA	NA	NA	NA	NA	NA	NA	NA	NA	NA	NA	NA	NA	NA	NA	NA	NA	NA	NA	NA	NA	-0.550906	21.7574	-1.23509	0.232688	0.998007	-4.58952	-0.321643	21.7574	-0.859855	0.401185	0.987817	-4.59956	-0.229264
P49321	NA	NA	NA	NA	NA	NA	NA	NA	NA	NA	NA	NA	NA	NA	NA	NA	NA	NA	NA	NA	NA	NA	NA	NA	NA	NA	NA	NA	NA	NA	NA	NA	NA	NA	NA	NA	7.11129	14.687	1.23435	0.232956	0.998007	-4.58954	-1.70316	14.687	-0.352515	0.728549	0.987817	-4.60986	8.81445
P84095	NA	NA	NA	NA	NA	NA	NA	NA	NA	NA	NA	NA	NA	NA	NA	NA	NA	NA	NA	NA	NA	NA	NA	NA	NA	NA	NA	NA	NA	NA	NA	NA	NA	NA	NA	NA	-0.69108	23.7916	-1.23323	0.233364	0.998007	-4.58957	-0.0745718	23.7916	-0.15868	0.875689	0.987817	-4.61159	-0.616508
P09936	NA	NA	NA	NA	NA	NA	NA	NA	NA	NA	NA	NA	NA	NA	NA	NA	NA	NA	NA	NA	NA	NA	NA	NA	NA	NA	NA	NA	NA	NA	NA	NA	NA	NA	NA	NA	0.694859	27.0787	1.23122	0.234096	0.998007	-4.58963	0.371951	27.0787	0.78588	0.442168	0.987817	-4.60154	0.322908
Q99944	NA	NA	NA	NA	NA	NA	NA	NA	NA	NA	NA	NA	NA	NA	NA	NA	NA	NA	NA	NA	NA	NA	NA	NA	NA	NA	NA	NA	NA	NA	NA	NA	NA	NA	NA	NA	0.957969	22.8611	1.22947	0.234737	0.998007	-4.58967	1.01213	22.8611	1.54894	0.138812	0.987817	-4.5748	-0.0541638
Q96AG4	NA	NA	NA	NA	NA	NA	NA	NA	NA	NA	NA	NA	NA	NA	NA	NA	NA	NA	NA	NA	NA	NA	NA	NA	NA	NA	NA	NA	NA	NA	NA	NA	NA	NA	NA	NA	0.465298	21.3561	1.22945	0.234742	0.998007	-4.58967	0.0833515	21.3561	0.262618	0.795829	0.987817	-4.61082	0.381947
Q9NUY8	NA	NA	NA	NA	NA	NA	NA	NA	NA	NA	NA	NA	NA	NA	NA	NA	NA	NA	NA	NA	NA	NA	NA	NA	NA	NA	NA	NA	NA	NA	NA	NA	NA	NA	NA	NA	6.74839	14.0289	1.22852	0.235085	0.998007	-4.5897	-2.30459	14.0289	-0.500273	0.622948	0.987817	-4.6077	9.05298
Q15631	NA	NA	NA	NA	NA	NA	NA	NA	NA	NA	NA	NA	NA	NA	NA	NA	NA	NA	NA	NA	NA	NA	NA	NA	NA	NA	NA	NA	NA	NA	NA	NA	NA	NA	NA	NA	-0.562562	22.7388	-1.2279	0.235311	0.998007	-4.58971	-0.420418	22.7388	-1.09422	0.288296	0.987817	-4.59231	-0.142144
O00151	NA	NA	NA	NA	NA	NA	NA	NA	NA	NA	NA	NA	NA	NA	NA	NA	NA	NA	NA	NA	NA	NA	NA	NA	NA	NA	NA	NA	NA	NA	NA	NA	NA	NA	NA	NA	6.8765	15.9441	1.22757	0.235432	0.998007	-4.58972	0.757829	15.9441	0.161317	0.873642	0.987817	-4.61157	6.11867
Q9P0J1	NA	NA	NA	NA	NA	NA	NA	NA	NA	NA	NA	NA	NA	NA	NA	NA	NA	NA	NA	NA	NA	NA	NA	NA	NA	NA	NA	NA	NA	NA	NA	NA	NA	NA	NA	NA	6.71541	15.5099	1.22573	0.236108	0.998007	-4.58977	0.955479	15.5099	0.207957	0.837599	0.987817	-4.61127	5.75993
P34913	NA	NA	NA	NA	NA	NA	NA	NA	NA	NA	NA	NA	NA	NA	NA	NA	NA	NA	NA	NA	NA	NA	NA	NA	NA	NA	NA	NA	NA	NA	NA	NA	NA	NA	NA	NA	6.63509	15.2801	1.22459	0.236528	0.998007	-4.5898	0.858899	15.2801	0.189023	0.852191	0.987817	-4.61141	5.7762
Q16798	NA	NA	NA	NA	NA	NA	NA	NA	NA	NA	NA	NA	NA	NA	NA	NA	NA	NA	NA	NA	NA	NA	NA	NA	NA	NA	NA	NA	NA	NA	NA	NA	NA	NA	NA	NA	4.64693	19.2762	1.22296	0.237127	0.998007	-4.58984	4.72912	19.2762	1.48408	0.155101	0.987817	-4.57753	-0.0821896
Q15758	NA	NA	NA	NA	NA	NA	NA	NA	NA	NA	NA	NA	NA	NA	NA	NA	NA	NA	NA	NA	NA	NA	NA	NA	NA	NA	NA	NA	NA	NA	NA	NA	NA	NA	NA	NA	6.568	15.2211	1.22295	0.237132	0.998007	-4.58984	1.00165	15.2211	0.222393	0.826513	0.987817	-4.61117	5.56635
P49591	NA	NA	NA	NA	NA	NA	NA	NA	NA	NA	NA	NA	NA	NA	NA	NA	NA	NA	NA	NA	NA	NA	NA	NA	NA	NA	NA	NA	NA	NA	NA	NA	NA	NA	NA	NA	0.660585	22.9875	1.22253	0.237285	0.998007	-4.58985	-0.0612172	22.9875	-0.135094	0.894038	0.990241	-4.61171	0.721802
Q16555	NA	NA	NA	NA	NA	NA	NA	NA	NA	NA	NA	NA	NA	NA	NA	NA	NA	NA	NA	NA	NA	NA	NA	NA	NA	NA	NA	NA	NA	NA	NA	NA	NA	NA	NA	NA	0.508943	27.212	1.2223	0.237371	0.998007	-4.58986	-0.0438985	27.212	-0.125716	0.901352	0.990664	-4.61175	0.552842
Q6NYC8	NA	NA	NA	NA	NA	NA	NA	NA	NA	NA	NA	NA	NA	NA	NA	NA	NA	NA	NA	NA	NA	NA	NA	NA	NA	NA	NA	NA	NA	NA	NA	NA	NA	NA	NA	NA	-0.662955	22.224	-1.22099	0.237855	0.998007	-4.58989	-0.432104	22.224	-0.948955	0.355221	0.987817	-4.59697	-0.230852
Q12906	NA	NA	NA	NA	NA	NA	NA	NA	NA	NA	NA	NA	NA	NA	NA	NA	NA	NA	NA	NA	NA	NA	NA	NA	NA	NA	NA	NA	NA	NA	NA	NA	NA	NA	NA	NA	-0.547854	23.1129	-1.22	0.23822	0.998007	-4.58992	-0.116606	23.1129	-0.309632	0.760399	0.987817	-4.61036	-0.431248
Q14160	NA	NA	NA	NA	NA	NA	NA	NA	NA	NA	NA	NA	NA	NA	NA	NA	NA	NA	NA	NA	NA	NA	NA	NA	NA	NA	NA	NA	NA	NA	NA	NA	NA	NA	NA	NA	6.19329	16.5957	1.21944	0.238427	0.998007	-4.58993	3.78837	16.5957	0.889452	0.385502	0.987817	-4.59872	2.40492
P55263	NA	NA	NA	NA	NA	NA	NA	NA	NA	NA	NA	NA	NA	NA	NA	NA	NA	NA	NA	NA	NA	NA	NA	NA	NA	NA	NA	NA	NA	NA	NA	NA	NA	NA	NA	NA	-0.478032	21.8197	-1.21824	0.238872	0.998007	-4.58996	0.079495	21.8197	0.241572	0.811844	0.987817	-4.61101	-0.557527
Q9NRX4	NA	NA	NA	NA	NA	NA	NA	NA	NA	NA	NA	NA	NA	NA	NA	NA	NA	NA	NA	NA	NA	NA	NA	NA	NA	NA	NA	NA	NA	NA	NA	NA	NA	NA	NA	NA	0.591001	24.084	1.21742	0.239176	0.998007	-4.58999	0.494213	24.084	1.21394	0.24047	0.987817	-4.58809	0.0967882
Q9NZD4	NA	NA	NA	NA	NA	NA	NA	NA	NA	NA	NA	NA	NA	NA	NA	NA	NA	NA	NA	NA	NA	NA	NA	NA	NA	NA	NA	NA	NA	NA	NA	NA	NA	NA	NA	NA	6.92301	14.5011	1.21735	0.239204	0.998007	-4.58999	-1.74824	14.5011	-0.366565	0.71822	0.987817	-4.60969	8.67125
Q3ZCM7	NA	NA	NA	NA	NA	NA	NA	NA	NA	NA	NA	NA	NA	NA	NA	NA	NA	NA	NA	NA	NA	NA	NA	NA	NA	NA	NA	NA	NA	NA	NA	NA	NA	NA	NA	NA	1.2423	26.7587	1.21676	0.23942	0.998007	-4.59	0.441313	26.7587	0.515413	0.612541	0.987817	-4.60743	0.800991
P20618	NA	NA	NA	NA	NA	NA	NA	NA	NA	NA	NA	NA	NA	NA	NA	NA	NA	NA	NA	NA	NA	NA	NA	NA	NA	NA	NA	NA	NA	NA	NA	NA	NA	NA	NA	NA	-0.881394	23.4028	-1.21018	0.241872	0.998007	-4.59017	-0.0518679	23.4028	-0.0849202	0.933263	0.994936	-4.6119	-0.829526
P63244	NA	NA	NA	NA	NA	NA	NA	NA	NA	NA	NA	NA	NA	NA	NA	NA	NA	NA	NA	NA	NA	NA	NA	NA	NA	NA	NA	NA	NA	NA	NA	NA	NA	NA	NA	NA	0.34859	24.4879	1.20989	0.241982	0.998007	-4.59018	0.302748	24.4879	1.25298	0.226258	0.987817	-4.58665	0.0458421
Q14257	NA	NA	NA	NA	NA	NA	NA	NA	NA	NA	NA	NA	NA	NA	NA	NA	NA	NA	NA	NA	NA	NA	NA	NA	NA	NA	NA	NA	NA	NA	NA	NA	NA	NA	NA	NA	-0.791698	22.1714	-1.20774	0.242788	0.998007	-4.59024	0.0376991	22.1714	0.0685767	0.946083	0.994936	-4.61195	-0.829397
P06756	NA	NA	NA	NA	NA	NA	NA	NA	NA	NA	NA	NA	NA	NA	NA	NA	NA	NA	NA	NA	NA	NA	NA	NA	NA	NA	NA	NA	NA	NA	NA	NA	NA	NA	NA	NA	0.699121	22.9625	1.20768	0.242811	0.998007	-4.59024	0.509227	22.9625	1.04892	0.308106	0.987817	-4.59381	0.189894
P02724	NA	NA	NA	NA	NA	NA	NA	NA	NA	NA	NA	NA	NA	NA	NA	NA	NA	NA	NA	NA	NA	NA	NA	NA	NA	NA	NA	NA	NA	NA	NA	NA	NA	NA	NA	NA	5.74478	18.3326	1.20459	0.243972	0.998007	-4.59032	1.67853	18.3326	0.419688	0.679683	0.987817	-4.60897	4.06625
Q9UHB6	NA	NA	NA	NA	NA	NA	NA	NA	NA	NA	NA	NA	NA	NA	NA	NA	NA	NA	NA	NA	NA	NA	NA	NA	NA	NA	NA	NA	NA	NA	NA	NA	NA	NA	NA	NA	-0.673939	21.58	-1.2034	0.244421	0.998007	-4.59035	-0.223865	21.58	-0.476659	0.639345	0.987817	-4.60809	-0.450074
P68371	NA	NA	NA	NA	NA	NA	NA	NA	NA	NA	NA	NA	NA	NA	NA	NA	NA	NA	NA	NA	NA	NA	NA	NA	NA	NA	NA	NA	NA	NA	NA	NA	NA	NA	NA	NA	0.533933	28.2329	1.20183	0.245013	0.998007	-4.59039	0.0799569	28.2329	0.214607	0.832488	0.987817	-4.61122	0.453976
Q9UQ80	NA	NA	NA	NA	NA	NA	NA	NA	NA	NA	NA	NA	NA	NA	NA	NA	NA	NA	NA	NA	NA	NA	NA	NA	NA	NA	NA	NA	NA	NA	NA	NA	NA	NA	NA	NA	0.476083	23.377	1.20179	0.245031	0.998007	-4.59039	0.279399	23.377	0.841008	0.411385	0.987817	-4.60008	0.196684
P48735	NA	NA	NA	NA	NA	NA	NA	NA	NA	NA	NA	NA	NA	NA	NA	NA	NA	NA	NA	NA	NA	NA	NA	NA	NA	NA	NA	NA	NA	NA	NA	NA	NA	NA	NA	NA	0.683685	23.2011	1.19923	0.246	0.998007	-4.59046	0.267779	23.2011	0.560083	0.582332	0.987817	-4.60662	0.415906
Q9H479	NA	NA	NA	NA	NA	NA	NA	NA	NA	NA	NA	NA	NA	NA	NA	NA	NA	NA	NA	NA	NA	NA	NA	NA	NA	NA	NA	NA	NA	NA	NA	NA	NA	NA	NA	NA	5.58198	18.0617	1.19842	0.246306	0.998007	-4.59048	2.16646	18.0617	0.55463	0.585979	0.987817	-4.60672	3.41552
P36969	NA	NA	NA	NA	NA	NA	NA	NA	NA	NA	NA	NA	NA	NA	NA	NA	NA	NA	NA	NA	NA	NA	NA	NA	NA	NA	NA	NA	NA	NA	NA	NA	NA	NA	NA	NA	0.973183	22.2581	1.19784	0.246524	0.998007	-4.59049	0.479687	22.2581	0.704036	0.490425	0.987817	-4.60356	0.493495
Q9NYU2	NA	NA	NA	NA	NA	NA	NA	NA	NA	NA	NA	NA	NA	NA	NA	NA	NA	NA	NA	NA	NA	NA	NA	NA	NA	NA	NA	NA	NA	NA	NA	NA	NA	NA	NA	NA	0.640593	22.2854	1.19658	0.247004	0.998007	-4.59052	0.469198	22.2854	1.04508	0.309831	0.987817	-4.59394	0.171395
Q9UKK9	NA	NA	NA	NA	NA	NA	NA	NA	NA	NA	NA	NA	NA	NA	NA	NA	NA	NA	NA	NA	NA	NA	NA	NA	NA	NA	NA	NA	NA	NA	NA	NA	NA	NA	NA	NA	0.596587	22.6826	1.19619	0.247152	0.998007	-4.59053	-0.328682	22.6826	-0.78584	0.442191	0.987817	-4.60155	0.925268
Q68CZ2	NA	NA	NA	NA	NA	NA	NA	NA	NA	NA	NA	NA	NA	NA	NA	NA	NA	NA	NA	NA	NA	NA	NA	NA	NA	NA	NA	NA	NA	NA	NA	NA	NA	NA	NA	NA	1.06711	23.7803	1.1957	0.247341	0.998007	-4.59055	-0.0267242	23.7803	-0.0357065	0.97191	0.9983	-4.61201	1.09384
P49821	NA	NA	NA	NA	NA	NA	NA	NA	NA	NA	NA	NA	NA	NA	NA	NA	NA	NA	NA	NA	NA	NA	NA	NA	NA	NA	NA	NA	NA	NA	NA	NA	NA	NA	NA	NA	6.74433	15.9221	1.19209	0.248718	0.998007	-4.59064	0.983876	15.9221	0.207367	0.838053	0.987817	-4.61128	5.76045
Q13148	NA	NA	NA	NA	NA	NA	NA	NA	NA	NA	NA	NA	NA	NA	NA	NA	NA	NA	NA	NA	NA	NA	NA	NA	NA	NA	NA	NA	NA	NA	NA	NA	NA	NA	NA	NA	-0.55109	22.4956	-1.18991	0.24955	0.998007	-4.59069	-0.222725	22.4956	-0.573447	0.573443	0.987817	-4.60636	-0.328365
O95232	NA	NA	NA	NA	NA	NA	NA	NA	NA	NA	NA	NA	NA	NA	NA	NA	NA	NA	NA	NA	NA	NA	NA	NA	NA	NA	NA	NA	NA	NA	NA	NA	NA	NA	NA	NA	5.86099	16.1421	1.18794	0.250306	0.998007	-4.59074	3.95615	16.1421	0.956154	0.35167	0.987817	-4.59675	1.90484
Q8IWB9	NA	NA	NA	NA	NA	NA	NA	NA	NA	NA	NA	NA	NA	NA	NA	NA	NA	NA	NA	NA	NA	NA	NA	NA	NA	NA	NA	NA	NA	NA	NA	NA	NA	NA	NA	NA	8.12104	14.9355	1.18661	0.25082	0.998007	-4.59078	0.650363	14.9355	0.113314	0.911037	0.994936	-4.61181	7.47067
P09496	NA	NA	NA	NA	NA	NA	NA	NA	NA	NA	NA	NA	NA	NA	NA	NA	NA	NA	NA	NA	NA	NA	NA	NA	NA	NA	NA	NA	NA	NA	NA	NA	NA	NA	NA	NA	6.14816	20.1559	1.18609	0.251018	0.998007	-4.59079	2.58961	20.1559	0.595715	0.558788	0.987817	-4.60592	3.55854
P56134	NA	NA	NA	NA	NA	NA	NA	NA	NA	NA	NA	NA	NA	NA	NA	NA	NA	NA	NA	NA	NA	NA	NA	NA	NA	NA	NA	NA	NA	NA	NA	NA	NA	NA	NA	NA	-0.5073	21.7712	-1.18331	0.252091	0.998007	-4.59086	0.0522952	21.7712	0.145454	0.88597	0.990241	-4.61166	-0.559595
Q9UH99	NA	NA	NA	NA	NA	NA	NA	NA	NA	NA	NA	NA	NA	NA	NA	NA	NA	NA	NA	NA	NA	NA	NA	NA	NA	NA	NA	NA	NA	NA	NA	NA	NA	NA	NA	NA	-0.59472	21.9876	-1.18233	0.252471	0.998007	-4.59089	0.0518315	21.9876	0.122871	0.903572	0.991811	-4.61177	-0.646552
Q96MM6	NA	NA	NA	NA	NA	NA	NA	NA	NA	NA	NA	NA	NA	NA	NA	NA	NA	NA	NA	NA	NA	NA	NA	NA	NA	NA	NA	NA	NA	NA	NA	NA	NA	NA	NA	NA	4.76906	19.6591	1.18207	0.252571	0.998007	-4.59089	3.6983	19.6591	1.09305	0.288794	0.987817	-4.59235	1.07076
Q9H1E5	NA	NA	NA	NA	NA	NA	NA	NA	NA	NA	NA	NA	NA	NA	NA	NA	NA	NA	NA	NA	NA	NA	NA	NA	NA	NA	NA	NA	NA	NA	NA	NA	NA	NA	NA	NA	6.63969	15.9338	1.18084	0.253046	0.998007	-4.59092	0.771361	15.9338	0.163581	0.871885	0.987817	-4.61156	5.86832
Q7Z422	NA	NA	NA	NA	NA	NA	NA	NA	NA	NA	NA	NA	NA	NA	NA	NA	NA	NA	NA	NA	NA	NA	NA	NA	NA	NA	NA	NA	NA	NA	NA	NA	NA	NA	NA	NA	6.51118	15.5352	1.17991	0.253405	0.998007	-4.59095	0.832568	15.5352	0.179904	0.859239	0.987817	-4.61146	5.67862
Q15435	NA	NA	NA	NA	NA	NA	NA	NA	NA	NA	NA	NA	NA	NA	NA	NA	NA	NA	NA	NA	NA	NA	NA	NA	NA	NA	NA	NA	NA	NA	NA	NA	NA	NA	NA	NA	-0.493118	22.0603	-1.17925	0.253662	0.998007	-4.59097	-0.204918	22.0603	-0.584341	0.566249	0.987817	-4.60615	-0.2882
P18754	NA	NA	NA	NA	NA	NA	NA	NA	NA	NA	NA	NA	NA	NA	NA	NA	NA	NA	NA	NA	NA	NA	NA	NA	NA	NA	NA	NA	NA	NA	NA	NA	NA	NA	NA	NA	5.43803	17.8338	1.17734	0.254403	0.998007	-4.59101	1.49667	17.8338	0.386384	0.703745	0.987817	-4.60943	3.94135
Q14157	NA	NA	NA	NA	NA	NA	NA	NA	NA	NA	NA	NA	NA	NA	NA	NA	NA	NA	NA	NA	NA	NA	NA	NA	NA	NA	NA	NA	NA	NA	NA	NA	NA	NA	NA	NA	-0.309252	21.4119	-1.17674	0.254639	0.998007	-4.59103	-0.398251	21.4119	-1.80699	0.0875218	0.987817	-4.5634	0.0889995
P04275	NA	NA	NA	NA	NA	NA	NA	NA	NA	NA	NA	NA	NA	NA	NA	NA	NA	NA	NA	NA	NA	NA	NA	NA	NA	NA	NA	NA	NA	NA	NA	NA	NA	NA	NA	NA	0.669409	22.7012	1.17233	0.25636	0.998007	-4.59114	0.906627	22.7012	1.89329	0.0745222	0.987817	-4.55942	-0.237218
P50440	NA	NA	NA	NA	NA	NA	NA	NA	NA	NA	NA	NA	NA	NA	NA	NA	NA	NA	NA	NA	NA	NA	NA	NA	NA	NA	NA	NA	NA	NA	NA	NA	NA	NA	NA	NA	0.885223	25.1799	1.17212	0.256439	0.998007	-4.59115	0.753542	25.1799	1.18976	0.24961	0.987817	-4.58897	0.131681
P61326	NA	NA	NA	NA	NA	NA	NA	NA	NA	NA	NA	NA	NA	NA	NA	NA	NA	NA	NA	NA	NA	NA	NA	NA	NA	NA	NA	NA	NA	NA	NA	NA	NA	NA	NA	NA	-0.670794	21.5499	-1.1697	0.257387	0.998007	-4.59121	-0.685505	21.5499	-1.42537	0.171173	0.987817	-4.57993	0.0147112
Q15637	NA	NA	NA	NA	NA	NA	NA	NA	NA	NA	NA	NA	NA	NA	NA	NA	NA	NA	NA	NA	NA	NA	NA	NA	NA	NA	NA	NA	NA	NA	NA	NA	NA	NA	NA	NA	-0.420213	21.5382	-1.1697	0.257387	0.998007	-4.59121	0.122089	21.5382	0.405241	0.690079	0.987817	-4.60917	-0.542302
Q8NC51	NA	NA	NA	NA	NA	NA	NA	NA	NA	NA	NA	NA	NA	NA	NA	NA	NA	NA	NA	NA	NA	NA	NA	NA	NA	NA	NA	NA	NA	NA	NA	NA	NA	NA	NA	NA	-0.785647	22.89	-1.16782	0.258127	0.998007	-4.59125	-0.105186	22.89	-0.18644	0.854186	0.987817	-4.61142	-0.680461
Q14696	NA	NA	NA	NA	NA	NA	NA	NA	NA	NA	NA	NA	NA	NA	NA	NA	NA	NA	NA	NA	NA	NA	NA	NA	NA	NA	NA	NA	NA	NA	NA	NA	NA	NA	NA	NA	-0.520672	21.8819	-1.16722	0.258362	0.998007	-4.59127	-0.075894	21.8819	-0.202874	0.84151	0.987817	-4.61131	-0.444778
Q9NQE9	NA	NA	NA	NA	NA	NA	NA	NA	NA	NA	NA	NA	NA	NA	NA	NA	NA	NA	NA	NA	NA	NA	NA	NA	NA	NA	NA	NA	NA	NA	NA	NA	NA	NA	NA	NA	-5.53514	16.565	-1.16632	0.258719	0.998007	-4.59129	4.58483	16.565	1.15197	0.264415	0.987817	-4.59031	-10.12
P22570	NA	NA	NA	NA	NA	NA	NA	NA	NA	NA	NA	NA	NA	NA	NA	NA	NA	NA	NA	NA	NA	NA	NA	NA	NA	NA	NA	NA	NA	NA	NA	NA	NA	NA	NA	NA	0.761604	21.7663	1.16486	0.259293	0.998007	-4.59133	1.43238	21.7663	2.61237	0.0176417	0.987817	-4.52479	-0.670779
C4AMC7	NA	NA	NA	NA	NA	NA	NA	NA	NA	NA	NA	NA	NA	NA	NA	NA	NA	NA	NA	NA	NA	NA	NA	NA	NA	NA	NA	NA	NA	NA	NA	NA	NA	NA	NA	NA	6.38249	15.5052	1.16308	0.259996	0.998007	-4.59137	0.805189	15.5052	0.174964	0.863062	0.987817	-4.61149	5.5773
Q96S66	NA	NA	NA	NA	NA	NA	NA	NA	NA	NA	NA	NA	NA	NA	NA	NA	NA	NA	NA	NA	NA	NA	NA	NA	NA	NA	NA	NA	NA	NA	NA	NA	NA	NA	NA	NA	4.46829	19.1585	1.16145	0.260641	0.998007	-4.59141	4.10937	19.1585	1.27369	0.218987	0.987817	-4.58588	0.358928
P53634	NA	NA	NA	NA	NA	NA	NA	NA	NA	NA	NA	NA	NA	NA	NA	NA	NA	NA	NA	NA	NA	NA	NA	NA	NA	NA	NA	NA	NA	NA	NA	NA	NA	NA	NA	NA	0.724878	22.5102	1.15869	0.261735	0.998007	-4.59148	-0.187065	22.5102	-0.356556	0.725573	0.987817	-4.60981	0.911944
Q96PY5	NA	NA	NA	NA	NA	NA	NA	NA	NA	NA	NA	NA	NA	NA	NA	NA	NA	NA	NA	NA	NA	NA	NA	NA	NA	NA	NA	NA	NA	NA	NA	NA	NA	NA	NA	NA	-0.465139	21.5203	-1.15857	0.261785	0.998007	-4.59149	0.104703	21.5203	0.310976	0.759394	0.987817	-4.61034	-0.569842
Q15717	NA	NA	NA	NA	NA	NA	NA	NA	NA	NA	NA	NA	NA	NA	NA	NA	NA	NA	NA	NA	NA	NA	NA	NA	NA	NA	NA	NA	NA	NA	NA	NA	NA	NA	NA	NA	0.529501	22.6424	1.15546	0.26302	0.998007	-4.59156	-0.129076	22.6424	-0.335865	0.740859	0.987817	-4.61006	0.658576
P51808	NA	NA	NA	NA	NA	NA	NA	NA	NA	NA	NA	NA	NA	NA	NA	NA	NA	NA	NA	NA	NA	NA	NA	NA	NA	NA	NA	NA	NA	NA	NA	NA	NA	NA	NA	NA	-0.372705	21.5378	-1.15422	0.263516	0.998007	-4.5916	-0.252111	21.5378	-0.930992	0.364186	0.987817	-4.59751	-0.120594
P99999	NA	NA	NA	NA	NA	NA	NA	NA	NA	NA	NA	NA	NA	NA	NA	NA	NA	NA	NA	NA	NA	NA	NA	NA	NA	NA	NA	NA	NA	NA	NA	NA	NA	NA	NA	NA	-0.642561	22.8865	-1.15166	0.264539	0.998007	-4.59166	0.372076	22.8865	0.795194	0.436869	0.987817	-4.6013	-1.01464
Q8IWB7	NA	NA	NA	NA	NA	NA	NA	NA	NA	NA	NA	NA	NA	NA	NA	NA	NA	NA	NA	NA	NA	NA	NA	NA	NA	NA	NA	NA	NA	NA	NA	NA	NA	NA	NA	NA	4.35891	18.893	1.14993	0.265233	0.998007	-4.5917	4.07735	18.893	1.28264	0.215903	0.987817	-4.58554	0.281554
Q99536	NA	NA	NA	NA	NA	NA	NA	NA	NA	NA	NA	NA	NA	NA	NA	NA	NA	NA	NA	NA	NA	NA	NA	NA	NA	NA	NA	NA	NA	NA	NA	NA	NA	NA	NA	NA	0.394858	26.2444	1.14276	0.268121	0.998007	-4.59188	-0.136001	26.2444	-0.469341	0.644465	0.987817	-4.60821	0.530859
Q9BW60	NA	NA	NA	NA	NA	NA	NA	NA	NA	NA	NA	NA	NA	NA	NA	NA	NA	NA	NA	NA	NA	NA	NA	NA	NA	NA	NA	NA	NA	NA	NA	NA	NA	NA	NA	NA	3.23734	19.8589	1.14226	0.268323	0.998007	-4.59189	2.53852	19.8589	1.06804	0.299627	0.987817	-4.59318	0.698821
O00154	NA	NA	NA	NA	NA	NA	NA	NA	NA	NA	NA	NA	NA	NA	NA	NA	NA	NA	NA	NA	NA	NA	NA	NA	NA	NA	NA	NA	NA	NA	NA	NA	NA	NA	NA	NA	-0.548253	21.1567	-1.13887	0.269698	0.998007	-4.59198	0.213101	21.1567	0.52785	0.604055	0.987817	-4.60721	-0.761354
Q13151	NA	NA	NA	NA	NA	NA	NA	NA	NA	NA	NA	NA	NA	NA	NA	NA	NA	NA	NA	NA	NA	NA	NA	NA	NA	NA	NA	NA	NA	NA	NA	NA	NA	NA	NA	NA	0.734966	22.8918	1.13539	0.271117	0.998007	-4.59206	0.141633	22.8918	0.260899	0.797134	0.987817	-4.61084	0.593332
O00625	NA	NA	NA	NA	NA	NA	NA	NA	NA	NA	NA	NA	NA	NA	NA	NA	NA	NA	NA	NA	NA	NA	NA	NA	NA	NA	NA	NA	NA	NA	NA	NA	NA	NA	NA	NA	-5.05713	17.7831	-1.13506	0.271249	0.998007	-4.59207	-5.37591	17.7831	-1.43879	0.167384	0.987817	-4.57939	0.318781
Q9BQE3	NA	NA	NA	NA	NA	NA	NA	NA	NA	NA	NA	NA	NA	NA	NA	NA	NA	NA	NA	NA	NA	NA	NA	NA	NA	NA	NA	NA	NA	NA	NA	NA	NA	NA	NA	NA	5.78272	19.5771	1.13464	0.271422	0.998007	-4.59208	2.24028	19.5771	0.524153	0.606572	0.987817	-4.60728	3.54244
Q9H1E3	NA	NA	NA	NA	NA	NA	NA	NA	NA	NA	NA	NA	NA	NA	NA	NA	NA	NA	NA	NA	NA	NA	NA	NA	NA	NA	NA	NA	NA	NA	NA	NA	NA	NA	NA	NA	-0.916584	23.4051	-1.13281	0.272168	0.998007	-4.59213	0.295038	23.4051	0.434806	0.668875	0.987817	-4.60875	-1.21162
Q13636	NA	NA	NA	NA	NA	NA	NA	NA	NA	NA	NA	NA	NA	NA	NA	NA	NA	NA	NA	NA	NA	NA	NA	NA	NA	NA	NA	NA	NA	NA	NA	NA	NA	NA	NA	NA	0.879446	23.0099	1.13029	0.273203	0.998007	-4.59219	-0.056225	23.0099	-0.0861667	0.932286	0.994936	-4.6119	0.935671
Q06124	NA	NA	NA	NA	NA	NA	NA	NA	NA	NA	NA	NA	NA	NA	NA	NA	NA	NA	NA	NA	NA	NA	NA	NA	NA	NA	NA	NA	NA	NA	NA	NA	NA	NA	NA	NA	-0.450423	20.979	-1.12914	0.273675	0.998007	-4.59222	-0.485827	20.979	-1.45224	0.163657	0.987817	-4.57884	0.0354036
P34896	NA	NA	NA	NA	NA	NA	NA	NA	NA	NA	NA	NA	NA	NA	NA	NA	NA	NA	NA	NA	NA	NA	NA	NA	NA	NA	NA	NA	NA	NA	NA	NA	NA	NA	NA	NA	0.612906	21.8767	1.12868	0.273862	0.998007	-4.59223	0.143908	21.8767	0.316004	0.755637	0.987817	-4.61029	0.468998
Q8WZA0	NA	NA	NA	NA	NA	NA	NA	NA	NA	NA	NA	NA	NA	NA	NA	NA	NA	NA	NA	NA	NA	NA	NA	NA	NA	NA	NA	NA	NA	NA	NA	NA	NA	NA	NA	NA	0.534087	21.5654	1.1281	0.274102	0.998007	-4.59224	-0.181052	21.5654	-0.456004	0.653845	0.987817	-4.60842	0.715138
P56537	NA	NA	NA	NA	NA	NA	NA	NA	NA	NA	NA	NA	NA	NA	NA	NA	NA	NA	NA	NA	NA	NA	NA	NA	NA	NA	NA	NA	NA	NA	NA	NA	NA	NA	NA	NA	0.469151	22.1537	1.12537	0.275224	0.998007	-4.59231	-0.336325	22.1537	-0.961997	0.348807	0.987817	-4.59657	0.805475
Q00688	NA	NA	NA	NA	NA	NA	NA	NA	NA	NA	NA	NA	NA	NA	NA	NA	NA	NA	NA	NA	NA	NA	NA	NA	NA	NA	NA	NA	NA	NA	NA	NA	NA	NA	NA	NA	-0.638193	22.3977	-1.12408	0.275759	0.998007	-4.59234	0.316051	22.3977	0.663792	0.515242	0.987817	-4.60448	-0.954245
O15013	NA	NA	NA	NA	NA	NA	NA	NA	NA	NA	NA	NA	NA	NA	NA	NA	NA	NA	NA	NA	NA	NA	NA	NA	NA	NA	NA	NA	NA	NA	NA	NA	NA	NA	NA	NA	-4.47598	19.2881	-1.12359	0.27596	0.998007	-4.59235	-3.1079	19.2881	-0.930288	0.364541	0.987817	-4.59753	-1.36808
P05230	NA	NA	NA	NA	NA	NA	NA	NA	NA	NA	NA	NA	NA	NA	NA	NA	NA	NA	NA	NA	NA	NA	NA	NA	NA	NA	NA	NA	NA	NA	NA	NA	NA	NA	NA	NA	4.4781	19.6003	1.12309	0.276165	0.998007	-4.59237	4.26632	19.6003	1.27587	0.218232	0.987817	-4.58579	0.211781
Q02878	NA	NA	NA	NA	NA	NA	NA	NA	NA	NA	NA	NA	NA	NA	NA	NA	NA	NA	NA	NA	NA	NA	NA	NA	NA	NA	NA	NA	NA	NA	NA	NA	NA	NA	NA	NA	6.00066	17.5106	1.1219	0.276659	0.998007	-4.59239	-1.60301	17.5106	-0.357373	0.724971	0.987817	-4.6098	7.60367
O14579	NA	NA	NA	NA	NA	NA	NA	NA	NA	NA	NA	NA	NA	NA	NA	NA	NA	NA	NA	NA	NA	NA	NA	NA	NA	NA	NA	NA	NA	NA	NA	NA	NA	NA	NA	NA	-0.544985	22.0622	-1.1206	0.277196	0.998007	-4.59243	-0.0609917	22.0622	-0.149544	0.882789	0.990241	-4.61164	-0.483993
O75874	NA	NA	NA	NA	NA	NA	NA	NA	NA	NA	NA	NA	NA	NA	NA	NA	NA	NA	NA	NA	NA	NA	NA	NA	NA	NA	NA	NA	NA	NA	NA	NA	NA	NA	NA	NA	-0.560921	23.3428	-1.12054	0.277224	0.998007	-4.59243	-0.332723	23.3428	-0.792571	0.438357	0.987817	-4.60137	-0.228198
Q9H3G5	NA	NA	NA	NA	NA	NA	NA	NA	NA	NA	NA	NA	NA	NA	NA	NA	NA	NA	NA	NA	NA	NA	NA	NA	NA	NA	NA	NA	NA	NA	NA	NA	NA	NA	NA	NA	0.647117	21.6939	1.11924	0.277764	0.998007	-4.59246	0.373311	21.6939	0.769911	0.451347	0.987817	-4.60195	0.273806
Q8N357	NA	NA	NA	NA	NA	NA	NA	NA	NA	NA	NA	NA	NA	NA	NA	NA	NA	NA	NA	NA	NA	NA	NA	NA	NA	NA	NA	NA	NA	NA	NA	NA	NA	NA	NA	NA	6.5261	14.7679	1.11868	0.277995	0.998007	-4.59247	-2.23731	14.7679	-0.457308	0.652925	0.987817	-4.6084	8.76341
Q9UBQ5	NA	NA	NA	NA	NA	NA	NA	NA	NA	NA	NA	NA	NA	NA	NA	NA	NA	NA	NA	NA	NA	NA	NA	NA	NA	NA	NA	NA	NA	NA	NA	NA	NA	NA	NA	NA	0.649301	20.9278	1.11838	0.278119	0.998007	-4.59248	-0.0211561	20.9278	-0.0434521	0.96582	0.9983	-4.612	0.670457
P07108	NA	NA	NA	NA	NA	NA	NA	NA	NA	NA	NA	NA	NA	NA	NA	NA	NA	NA	NA	NA	NA	NA	NA	NA	NA	NA	NA	NA	NA	NA	NA	NA	NA	NA	NA	NA	-0.977718	25.3575	-1.11735	0.27855	0.998007	-4.59251	0.255004	25.3575	0.347498	0.732251	0.987817	-4.60993	-1.23272
P53621	NA	NA	NA	NA	NA	NA	NA	NA	NA	NA	NA	NA	NA	NA	NA	NA	NA	NA	NA	NA	NA	NA	NA	NA	NA	NA	NA	NA	NA	NA	NA	NA	NA	NA	NA	NA	-0.429975	22.4459	-1.11674	0.278802	0.998007	-4.59252	-0.30104	22.4459	-0.932316	0.36352	0.987817	-4.59747	-0.128935
Q15233	NA	NA	NA	NA	NA	NA	NA	NA	NA	NA	NA	NA	NA	NA	NA	NA	NA	NA	NA	NA	NA	NA	NA	NA	NA	NA	NA	NA	NA	NA	NA	NA	NA	NA	NA	NA	0.656097	23.7815	1.1149	0.279569	0.998007	-4.59257	0.588789	23.7815	1.19305	0.248352	0.987817	-4.58885	0.0673088
P13797	NA	NA	NA	NA	NA	NA	NA	NA	NA	NA	NA	NA	NA	NA	NA	NA	NA	NA	NA	NA	NA	NA	NA	NA	NA	NA	NA	NA	NA	NA	NA	NA	NA	NA	NA	NA	0.484129	23.6631	1.11259	0.280536	0.998007	-4.59262	0.446606	23.6631	1.22385	0.2368	0.987817	-4.58773	0.0375234
P31153	NA	NA	NA	NA	NA	NA	NA	NA	NA	NA	NA	NA	NA	NA	NA	NA	NA	NA	NA	NA	NA	NA	NA	NA	NA	NA	NA	NA	NA	NA	NA	NA	NA	NA	NA	NA	0.715948	21.4554	1.11221	0.280693	0.998007	-4.59263	0.0334916	21.4554	0.0620401	0.951215	0.994936	-4.61196	0.682456
Q15052	NA	NA	NA	NA	NA	NA	NA	NA	NA	NA	NA	NA	NA	NA	NA	NA	NA	NA	NA	NA	NA	NA	NA	NA	NA	NA	NA	NA	NA	NA	NA	NA	NA	NA	NA	NA	0.541161	21.933	1.11188	0.280831	0.998007	-4.59264	-0.11801	21.933	-0.289121	0.775794	0.987817	-4.61057	0.65917
Q9BQI0	NA	NA	NA	NA	NA	NA	NA	NA	NA	NA	NA	NA	NA	NA	NA	NA	NA	NA	NA	NA	NA	NA	NA	NA	NA	NA	NA	NA	NA	NA	NA	NA	NA	NA	NA	NA	-6.23596	16.1031	-1.11184	0.280846	0.998007	-4.59264	1.66344	16.1031	0.353654	0.72771	0.987817	-4.60985	-7.8994
Q99442	NA	NA	NA	NA	NA	NA	NA	NA	NA	NA	NA	NA	NA	NA	NA	NA	NA	NA	NA	NA	NA	NA	NA	NA	NA	NA	NA	NA	NA	NA	NA	NA	NA	NA	NA	NA	-4.90491	17.6211	-1.11182	0.280857	0.998007	-4.59264	-5.55429	17.6211	-1.50128	0.150634	0.987817	-4.57681	0.649382
P22694	NA	NA	NA	NA	NA	NA	NA	NA	NA	NA	NA	NA	NA	NA	NA	NA	NA	NA	NA	NA	NA	NA	NA	NA	NA	NA	NA	NA	NA	NA	NA	NA	NA	NA	NA	NA	3.1787	19.5759	1.11099	0.281203	0.998007	-4.59266	2.22669	19.5759	0.928007	0.365691	0.987817	-4.59759	0.952015
Q96FQ6	NA	NA	NA	NA	NA	NA	NA	NA	NA	NA	NA	NA	NA	NA	NA	NA	NA	NA	NA	NA	NA	NA	NA	NA	NA	NA	NA	NA	NA	NA	NA	NA	NA	NA	NA	NA	-0.678439	22.0607	-1.11044	0.281436	0.998007	-4.59267	0.102842	22.0607	0.200717	0.843172	0.987817	-4.61133	-0.781281
Q15084	NA	NA	NA	NA	NA	NA	NA	NA	NA	NA	NA	NA	NA	NA	NA	NA	NA	NA	NA	NA	NA	NA	NA	NA	NA	NA	NA	NA	NA	NA	NA	NA	NA	NA	NA	NA	0.333959	24.3032	1.10929	0.281917	0.998007	-4.5927	0.0441958	24.3032	0.17505	0.862996	0.987817	-4.61149	0.289764
O00339	NA	NA	NA	NA	NA	NA	NA	NA	NA	NA	NA	NA	NA	NA	NA	NA	NA	NA	NA	NA	NA	NA	NA	NA	NA	NA	NA	NA	NA	NA	NA	NA	NA	NA	NA	NA	0.7696	24.8258	1.10711	0.282831	0.998007	-4.59276	0.759609	24.8258	1.30301	0.209006	0.987817	-4.58476	0.00999114
Q6IAA8	NA	NA	NA	NA	NA	NA	NA	NA	NA	NA	NA	NA	NA	NA	NA	NA	NA	NA	NA	NA	NA	NA	NA	NA	NA	NA	NA	NA	NA	NA	NA	NA	NA	NA	NA	NA	0.66162	22.2249	1.10668	0.283015	0.998007	-4.59277	-0.241511	22.2249	-0.481705	0.635824	0.987817	-4.60801	0.903131
P36776	NA	NA	NA	NA	NA	NA	NA	NA	NA	NA	NA	NA	NA	NA	NA	NA	NA	NA	NA	NA	NA	NA	NA	NA	NA	NA	NA	NA	NA	NA	NA	NA	NA	NA	NA	NA	5.01218	17.343	1.10538	0.283561	0.998007	-4.5928	1.27502	17.343	0.3353	0.741278	0.987817	-4.61007	3.73716
P63218	NA	NA	NA	NA	NA	NA	NA	NA	NA	NA	NA	NA	NA	NA	NA	NA	NA	NA	NA	NA	NA	NA	NA	NA	NA	NA	NA	NA	NA	NA	NA	NA	NA	NA	NA	NA	-6.26739	16.145	-1.10417	0.284072	0.998007	-4.59283	1.71138	16.145	0.359523	0.72339	0.987817	-4.60978	-7.97877
Q8TAQ2	NA	NA	NA	NA	NA	NA	NA	NA	NA	NA	NA	NA	NA	NA	NA	NA	NA	NA	NA	NA	NA	NA	NA	NA	NA	NA	NA	NA	NA	NA	NA	NA	NA	NA	NA	NA	4.99971	17.4209	1.10338	0.284404	0.998007	-4.59285	1.73658	17.4209	0.45699	0.653149	0.987817	-4.60841	3.26313
Q96A26	NA	NA	NA	NA	NA	NA	NA	NA	NA	NA	NA	NA	NA	NA	NA	NA	NA	NA	NA	NA	NA	NA	NA	NA	NA	NA	NA	NA	NA	NA	NA	NA	NA	NA	NA	NA	3.1723	20.4539	1.10294	0.284593	0.998007	-4.59286	3.32021	20.4539	1.37649	0.185564	0.987817	-4.58189	-0.147918
Q01118	NA	NA	NA	NA	NA	NA	NA	NA	NA	NA	NA	NA	NA	NA	NA	NA	NA	NA	NA	NA	NA	NA	NA	NA	NA	NA	NA	NA	NA	NA	NA	NA	NA	NA	NA	NA	-0.757867	24.1298	-1.10275	0.284671	0.998007	-4.59286	0.519256	24.1298	0.900942	0.379525	0.987817	-4.59839	-1.27712
P09543	NA	NA	NA	NA	NA	NA	NA	NA	NA	NA	NA	NA	NA	NA	NA	NA	NA	NA	NA	NA	NA	NA	NA	NA	NA	NA	NA	NA	NA	NA	NA	NA	NA	NA	NA	NA	0.987766	26.7631	1.10191	0.285029	0.998007	-4.59288	0.991729	26.7631	1.31921	0.203647	0.987817	-4.58414	-0.00396294
Q07020	NA	NA	NA	NA	NA	NA	NA	NA	NA	NA	NA	NA	NA	NA	NA	NA	NA	NA	NA	NA	NA	NA	NA	NA	NA	NA	NA	NA	NA	NA	NA	NA	NA	NA	NA	NA	0.494549	22.0586	1.1014	0.285243	0.998007	-4.59289	0.0800884	22.0586	0.212685	0.833965	0.987817	-4.61124	0.41446
P31948	NA	NA	NA	NA	NA	NA	NA	NA	NA	NA	NA	NA	NA	NA	NA	NA	NA	NA	NA	NA	NA	NA	NA	NA	NA	NA	NA	NA	NA	NA	NA	NA	NA	NA	NA	NA	0.520376	24.1121	1.10036	0.285684	0.998007	-4.59292	0.617976	24.1121	1.55819	0.136609	0.987817	-4.57441	-0.0976002
O60762	NA	NA	NA	NA	NA	NA	NA	NA	NA	NA	NA	NA	NA	NA	NA	NA	NA	NA	NA	NA	NA	NA	NA	NA	NA	NA	NA	NA	NA	NA	NA	NA	NA	NA	NA	NA	5.36356	15.8466	1.09647	0.287335	0.998007	-4.59301	-1.55115	15.8466	-0.378121	0.709766	0.987817	-4.60954	6.91471
Q8TCU6	NA	NA	NA	NA	NA	NA	NA	NA	NA	NA	NA	NA	NA	NA	NA	NA	NA	NA	NA	NA	NA	NA	NA	NA	NA	NA	NA	NA	NA	NA	NA	NA	NA	NA	NA	NA	0.783155	20.4054	1.09644	0.287352	0.998007	-4.59301	-0.521066	20.4054	-0.869879	0.395827	0.987817	-4.59928	1.30422
Q13217	NA	NA	NA	NA	NA	NA	NA	NA	NA	NA	NA	NA	NA	NA	NA	NA	NA	NA	NA	NA	NA	NA	NA	NA	NA	NA	NA	NA	NA	NA	NA	NA	NA	NA	NA	NA	5.02267	17.6814	1.09505	0.287942	0.998007	-4.59305	1.87066	17.6814	0.486323	0.632611	0.987817	-4.60793	3.15201
P51665	NA	NA	NA	NA	NA	NA	NA	NA	NA	NA	NA	NA	NA	NA	NA	NA	NA	NA	NA	NA	NA	NA	NA	NA	NA	NA	NA	NA	NA	NA	NA	NA	NA	NA	NA	NA	0.381839	21.3484	1.09488	0.288015	0.998007	-4.59305	0.37926	21.3484	1.29674	0.21111	0.987817	-4.585	0.00257886
Q13363	NA	NA	NA	NA	NA	NA	NA	NA	NA	NA	NA	NA	NA	NA	NA	NA	NA	NA	NA	NA	NA	NA	NA	NA	NA	NA	NA	NA	NA	NA	NA	NA	NA	NA	NA	NA	-0.75136	21.9443	-1.0947	0.28809	0.998007	-4.59305	-0.382995	21.9443	-0.665385	0.514247	0.987817	-4.60444	-0.368364
P35637	NA	NA	NA	NA	NA	NA	NA	NA	NA	NA	NA	NA	NA	NA	NA	NA	NA	NA	NA	NA	NA	NA	NA	NA	NA	NA	NA	NA	NA	NA	NA	NA	NA	NA	NA	NA	-0.639545	23.7115	-1.09395	0.288412	0.998007	-4.59307	0.560259	23.7115	1.14273	0.268133	0.987817	-4.59064	-1.1998
P02686	NA	NA	NA	NA	NA	NA	NA	NA	NA	NA	NA	NA	NA	NA	NA	NA	NA	NA	NA	NA	NA	NA	NA	NA	NA	NA	NA	NA	NA	NA	NA	NA	NA	NA	NA	NA	-3.52172	20.8927	-1.09172	0.289363	0.998007	-4.59313	-0.293543	20.8927	-0.108508	0.914794	0.994936	-4.61182	-3.22817
O00487	NA	NA	NA	NA	NA	NA	NA	NA	NA	NA	NA	NA	NA	NA	NA	NA	NA	NA	NA	NA	NA	NA	NA	NA	NA	NA	NA	NA	NA	NA	NA	NA	NA	NA	NA	NA	4.30469	19.4238	1.09135	0.289522	0.998007	-4.59313	4.19997	19.4238	1.2697	0.220374	0.987817	-4.58603	0.104714
P02458	NA	NA	NA	NA	NA	NA	NA	NA	NA	NA	NA	NA	NA	NA	NA	NA	NA	NA	NA	NA	NA	NA	NA	NA	NA	NA	NA	NA	NA	NA	NA	NA	NA	NA	NA	NA	-1.42069	24.3707	-1.09082	0.289752	0.998007	-4.59315	0.944184	24.3707	0.864446	0.398725	0.987817	-4.59943	-2.36488
P26006	NA	NA	NA	NA	NA	NA	NA	NA	NA	NA	NA	NA	NA	NA	NA	NA	NA	NA	NA	NA	NA	NA	NA	NA	NA	NA	NA	NA	NA	NA	NA	NA	NA	NA	NA	NA	-0.51136	22.5971	-1.08995	0.290124	0.998007	-4.59317	0.563247	22.5971	1.43156	0.169418	0.987817	-4.57968	-1.07461
P36871	NA	NA	NA	NA	NA	NA	NA	NA	NA	NA	NA	NA	NA	NA	NA	NA	NA	NA	NA	NA	NA	NA	NA	NA	NA	NA	NA	NA	NA	NA	NA	NA	NA	NA	NA	NA	-0.539855	22.1152	-1.08885	0.290596	0.998007	-4.5932	-0.125689	22.1152	-0.302285	0.765903	0.987817	-4.61044	-0.414166
P60983	NA	NA	NA	NA	NA	NA	NA	NA	NA	NA	NA	NA	NA	NA	NA	NA	NA	NA	NA	NA	NA	NA	NA	NA	NA	NA	NA	NA	NA	NA	NA	NA	NA	NA	NA	NA	0.658283	24.395	1.08867	0.29067	0.998007	-4.5932	0.979917	24.395	1.93244	0.0692104	0.987817	-4.5576	-0.321634
Q07507	NA	NA	NA	NA	NA	NA	NA	NA	NA	NA	NA	NA	NA	NA	NA	NA	NA	NA	NA	NA	NA	NA	NA	NA	NA	NA	NA	NA	NA	NA	NA	NA	NA	NA	NA	NA	-1.0866	24.0632	-1.08798	0.29097	0.998007	-4.59322	-0.382112	24.0632	-0.456216	0.653695	0.987817	-4.60842	-0.704488
Q92900	NA	NA	NA	NA	NA	NA	NA	NA	NA	NA	NA	NA	NA	NA	NA	NA	NA	NA	NA	NA	NA	NA	NA	NA	NA	NA	NA	NA	NA	NA	NA	NA	NA	NA	NA	NA	-0.477775	21.1657	-1.08642	0.291639	0.998007	-4.59325	-0.530201	21.1657	-1.43762	0.167711	0.987817	-4.57944	0.0524263
Q9BWS9	NA	NA	NA	NA	NA	NA	NA	NA	NA	NA	NA	NA	NA	NA	NA	NA	NA	NA	NA	NA	NA	NA	NA	NA	NA	NA	NA	NA	NA	NA	NA	NA	NA	NA	NA	NA	-0.470688	21.0216	-1.08597	0.291832	0.998007	-4.59326	0.275369	21.0216	0.757586	0.45851	0.987817	-4.60226	-0.746057
Q15363	NA	NA	NA	NA	NA	NA	NA	NA	NA	NA	NA	NA	NA	NA	NA	NA	NA	NA	NA	NA	NA	NA	NA	NA	NA	NA	NA	NA	NA	NA	NA	NA	NA	NA	NA	NA	-0.883654	23.1174	-1.0845	0.292468	0.998007	-4.5933	0.355336	23.1174	0.520015	0.609394	0.987817	-4.60735	-1.23899
P18085	NA	NA	NA	NA	NA	NA	NA	NA	NA	NA	NA	NA	NA	NA	NA	NA	NA	NA	NA	NA	NA	NA	NA	NA	NA	NA	NA	NA	NA	NA	NA	NA	NA	NA	NA	NA	-0.885369	23.37	-1.08442	0.292499	0.998007	-4.5933	0.190353	23.37	0.278013	0.784173	0.987817	-4.61068	-1.07572
Q8N766	NA	NA	NA	NA	NA	NA	NA	NA	NA	NA	NA	NA	NA	NA	NA	NA	NA	NA	NA	NA	NA	NA	NA	NA	NA	NA	NA	NA	NA	NA	NA	NA	NA	NA	NA	NA	4.87518	17.3237	1.0843	0.292552	0.998007	-4.5933	1.70575	17.3237	0.452383	0.656402	0.987817	-4.60848	3.16943
P62820	NA	NA	NA	NA	NA	NA	NA	NA	NA	NA	NA	NA	NA	NA	NA	NA	NA	NA	NA	NA	NA	NA	NA	NA	NA	NA	NA	NA	NA	NA	NA	NA	NA	NA	NA	NA	-0.388486	25.1589	-1.08409	0.292641	0.998007	-4.59331	-0.190908	25.1589	-0.635253	0.533262	0.987817	-4.6051	-0.197578
P11233	NA	NA	NA	NA	NA	NA	NA	NA	NA	NA	NA	NA	NA	NA	NA	NA	NA	NA	NA	NA	NA	NA	NA	NA	NA	NA	NA	NA	NA	NA	NA	NA	NA	NA	NA	NA	-0.744708	21.9485	-1.08192	0.293579	0.998007	-4.59336	-0.325827	21.9485	-0.564453	0.579417	0.987817	-4.60653	-0.418881
P35606	NA	NA	NA	NA	NA	NA	NA	NA	NA	NA	NA	NA	NA	NA	NA	NA	NA	NA	NA	NA	NA	NA	NA	NA	NA	NA	NA	NA	NA	NA	NA	NA	NA	NA	NA	NA	0.471451	22.6392	1.0803	0.294281	0.998007	-4.5934	-0.178222	22.6392	-0.486968	0.632162	0.987817	-4.60792	0.649673
P41252	NA	NA	NA	NA	NA	NA	NA	NA	NA	NA	NA	NA	NA	NA	NA	NA	NA	NA	NA	NA	NA	NA	NA	NA	NA	NA	NA	NA	NA	NA	NA	NA	NA	NA	NA	NA	4.10391	18.7292	1.07911	0.294799	0.998007	-4.59343	4.34191	18.7292	1.36138	0.190206	0.987817	-4.58249	-0.237999
Q5VTU8	NA	NA	NA	NA	NA	NA	NA	NA	NA	NA	NA	NA	NA	NA	NA	NA	NA	NA	NA	NA	NA	NA	NA	NA	NA	NA	NA	NA	NA	NA	NA	NA	NA	NA	NA	NA	-0.573118	22.1822	-1.07832	0.295139	0.998007	-4.59345	0.504701	22.1822	1.13232	0.27237	0.987817	-4.591	-1.07782
Q9UBT7	NA	NA	NA	NA	NA	NA	NA	NA	NA	NA	NA	NA	NA	NA	NA	NA	NA	NA	NA	NA	NA	NA	NA	NA	NA	NA	NA	NA	NA	NA	NA	NA	NA	NA	NA	NA	3.05473	19.8902	1.07624	0.296046	0.998007	-4.5935	2.26868	19.8902	0.9531	0.353173	0.987817	-4.59684	0.786053
Q66K74	NA	NA	NA	NA	NA	NA	NA	NA	NA	NA	NA	NA	NA	NA	NA	NA	NA	NA	NA	NA	NA	NA	NA	NA	NA	NA	NA	NA	NA	NA	NA	NA	NA	NA	NA	NA	0.482718	21.4169	1.07498	0.296594	0.998007	-4.59353	0.121989	21.4169	0.323935	0.749724	0.987817	-4.6102	0.360729
P04080	NA	NA	NA	NA	NA	NA	NA	NA	NA	NA	NA	NA	NA	NA	NA	NA	NA	NA	NA	NA	NA	NA	NA	NA	NA	NA	NA	NA	NA	NA	NA	NA	NA	NA	NA	NA	-1.06133	25.4654	-1.07369	0.297156	0.998007	-4.59356	-0.487585	25.4654	-0.588182	0.563724	0.987817	-4.60607	-0.57374
Q6NVY1	NA	NA	NA	NA	NA	NA	NA	NA	NA	NA	NA	NA	NA	NA	NA	NA	NA	NA	NA	NA	NA	NA	NA	NA	NA	NA	NA	NA	NA	NA	NA	NA	NA	NA	NA	NA	4.99084	17.8843	1.0733	0.297327	0.998007	-4.59357	2.41752	17.8843	0.619937	0.543074	0.987817	-4.60542	2.57332
P54578	NA	NA	NA	NA	NA	NA	NA	NA	NA	NA	NA	NA	NA	NA	NA	NA	NA	NA	NA	NA	NA	NA	NA	NA	NA	NA	NA	NA	NA	NA	NA	NA	NA	NA	NA	NA	-0.466503	22.6324	-1.07288	0.29751	0.998007	-4.59358	-0.0460326	22.6324	-0.126238	0.900944	0.990664	-4.61175	-0.420471
O00264	NA	NA	NA	NA	NA	NA	NA	NA	NA	NA	NA	NA	NA	NA	NA	NA	NA	NA	NA	NA	NA	NA	NA	NA	NA	NA	NA	NA	NA	NA	NA	NA	NA	NA	NA	NA	0.368447	24.8572	1.07218	0.297813	0.998007	-4.59359	0.271538	24.8572	0.942226	0.358561	0.987817	-4.59717	0.0969091
Q8NBX0	NA	NA	NA	NA	NA	NA	NA	NA	NA	NA	NA	NA	NA	NA	NA	NA	NA	NA	NA	NA	NA	NA	NA	NA	NA	NA	NA	NA	NA	NA	NA	NA	NA	NA	NA	NA	0.550266	23.8243	1.07146	0.29813	0.998007	-4.59361	-0.280912	23.8243	-0.652234	0.522499	0.987817	-4.60473	0.831178
Q13491	NA	NA	NA	NA	NA	NA	NA	NA	NA	NA	NA	NA	NA	NA	NA	NA	NA	NA	NA	NA	NA	NA	NA	NA	NA	NA	NA	NA	NA	NA	NA	NA	NA	NA	NA	NA	-0.806193	23.2949	-1.07117	0.298256	0.998007	-4.59362	-0.149301	23.2949	-0.236544	0.815683	0.987817	-4.61105	-0.656892
O95394	NA	NA	NA	NA	NA	NA	NA	NA	NA	NA	NA	NA	NA	NA	NA	NA	NA	NA	NA	NA	NA	NA	NA	NA	NA	NA	NA	NA	NA	NA	NA	NA	NA	NA	NA	NA	-0.786858	21.8956	-1.07095	0.298354	0.998007	-4.59362	-0.61741	21.8956	-1.00202	0.329625	0.987817	-4.59532	-0.169448
O94760	NA	NA	NA	NA	NA	NA	NA	NA	NA	NA	NA	NA	NA	NA	NA	NA	NA	NA	NA	NA	NA	NA	NA	NA	NA	NA	NA	NA	NA	NA	NA	NA	NA	NA	NA	NA	0.529175	24.9748	1.07081	0.298415	0.998007	-4.59362	0.459804	24.9748	1.10947	0.281841	0.987817	-4.59179	0.069371
Q9Y3C8	NA	NA	NA	NA	NA	NA	NA	NA	NA	NA	NA	NA	NA	NA	NA	NA	NA	NA	NA	NA	NA	NA	NA	NA	NA	NA	NA	NA	NA	NA	NA	NA	NA	NA	NA	NA	4.9324	17.7535	1.07068	0.298473	0.998007	-4.59363	1.32782	17.7535	0.343691	0.735064	0.987817	-4.60997	3.60459
P32004	NA	NA	NA	NA	NA	NA	NA	NA	NA	NA	NA	NA	NA	NA	NA	NA	NA	NA	NA	NA	NA	NA	NA	NA	NA	NA	NA	NA	NA	NA	NA	NA	NA	NA	NA	NA	0.805364	24.6541	1.06965	0.298921	0.998007	-4.59365	0.837818	24.6541	1.32688	0.201149	0.987817	-4.58384	-0.0324537
P32455	NA	NA	NA	NA	NA	NA	NA	NA	NA	NA	NA	NA	NA	NA	NA	NA	NA	NA	NA	NA	NA	NA	NA	NA	NA	NA	NA	NA	NA	NA	NA	NA	NA	NA	NA	NA	0.676491	23.4895	1.06915	0.299141	0.998007	-4.59366	1.15826	23.4895	2.1828	0.04255	0.987817	-4.54568	-0.481771
Q13263	NA	NA	NA	NA	NA	NA	NA	NA	NA	NA	NA	NA	NA	NA	NA	NA	NA	NA	NA	NA	NA	NA	NA	NA	NA	NA	NA	NA	NA	NA	NA	NA	NA	NA	NA	NA	0.523196	23.3601	1.06717	0.300008	0.998007	-4.59371	0.0901049	23.3601	0.219155	0.828997	0.987817	-4.61119	0.433091
Q14739	NA	NA	NA	NA	NA	NA	NA	NA	NA	NA	NA	NA	NA	NA	NA	NA	NA	NA	NA	NA	NA	NA	NA	NA	NA	NA	NA	NA	NA	NA	NA	NA	NA	NA	NA	NA	4.96755	18.0256	1.06598	0.300532	0.998007	-4.59374	1.67538	18.0256	0.428699	0.673233	0.987817	-4.60884	3.29216
P11908	NA	NA	NA	NA	NA	NA	NA	NA	NA	NA	NA	NA	NA	NA	NA	NA	NA	NA	NA	NA	NA	NA	NA	NA	NA	NA	NA	NA	NA	NA	NA	NA	NA	NA	NA	NA	5.52491	16.9538	1.06558	0.300709	0.998007	-4.59375	-1.19513	16.9538	-0.274857	0.786558	0.987817	-4.61071	6.72003
Q9NP72	NA	NA	NA	NA	NA	NA	NA	NA	NA	NA	NA	NA	NA	NA	NA	NA	NA	NA	NA	NA	NA	NA	NA	NA	NA	NA	NA	NA	NA	NA	NA	NA	NA	NA	NA	NA	0.496404	21.0719	1.06506	0.300936	0.998007	-4.59376	0.441354	21.0719	1.12917	0.273662	0.987817	-4.59111	0.0550498
Q86X76	NA	NA	NA	NA	NA	NA	NA	NA	NA	NA	NA	NA	NA	NA	NA	NA	NA	NA	NA	NA	NA	NA	NA	NA	NA	NA	NA	NA	NA	NA	NA	NA	NA	NA	NA	NA	-0.416795	21.1474	-1.06338	0.30168	0.998007	-4.5938	-0.492745	21.1474	-1.49906	0.151206	0.987817	-4.5769	0.0759507
P14209	NA	NA	NA	NA	NA	NA	NA	NA	NA	NA	NA	NA	NA	NA	NA	NA	NA	NA	NA	NA	NA	NA	NA	NA	NA	NA	NA	NA	NA	NA	NA	NA	NA	NA	NA	NA	-0.797646	23.5896	-1.06293	0.301876	0.998007	-4.59381	0.853162	23.5896	1.35568	0.19198	0.987817	-4.58272	-1.65081
Q6P2Q9	NA	NA	NA	NA	NA	NA	NA	NA	NA	NA	NA	NA	NA	NA	NA	NA	NA	NA	NA	NA	NA	NA	NA	NA	NA	NA	NA	NA	NA	NA	NA	NA	NA	NA	NA	NA	-0.381864	21.466	-1.06206	0.302262	0.998007	-4.59383	-0.349067	21.466	-1.15765	0.262147	0.987817	-4.59011	-0.0327971
Q9P016	NA	NA	NA	NA	NA	NA	NA	NA	NA	NA	NA	NA	NA	NA	NA	NA	NA	NA	NA	NA	NA	NA	NA	NA	NA	NA	NA	NA	NA	NA	NA	NA	NA	NA	NA	NA	-0.240854	21.0302	-1.06124	0.302623	0.998007	-4.59385	0.15797	21.0302	0.829976	0.417433	0.987817	-4.60038	-0.398824
Q9NXR1	NA	NA	NA	NA	NA	NA	NA	NA	NA	NA	NA	NA	NA	NA	NA	NA	NA	NA	NA	NA	NA	NA	NA	NA	NA	NA	NA	NA	NA	NA	NA	NA	NA	NA	NA	NA	4.75623	17.2098	1.06116	0.302657	0.998007	-4.59385	1.86648	17.2098	0.496561	0.625512	0.987817	-4.60776	2.88975
Q96N67	NA	NA	NA	NA	NA	NA	NA	NA	NA	NA	NA	NA	NA	NA	NA	NA	NA	NA	NA	NA	NA	NA	NA	NA	NA	NA	NA	NA	NA	NA	NA	NA	NA	NA	NA	NA	2.97153	19.6967	1.05834	0.303908	0.998007	-4.59392	2.30463	19.6967	0.978758	0.340682	0.987817	-4.59605	0.666907
O15145	NA	NA	NA	NA	NA	NA	NA	NA	NA	NA	NA	NA	NA	NA	NA	NA	NA	NA	NA	NA	NA	NA	NA	NA	NA	NA	NA	NA	NA	NA	NA	NA	NA	NA	NA	NA	0.565097	23.7448	1.05696	0.304521	0.998007	-4.59395	0.127751	23.7448	0.284924	0.778957	0.987817	-4.61061	0.437346
Q5VYK3	NA	NA	NA	NA	NA	NA	NA	NA	NA	NA	NA	NA	NA	NA	NA	NA	NA	NA	NA	NA	NA	NA	NA	NA	NA	NA	NA	NA	NA	NA	NA	NA	NA	NA	NA	NA	4.69684	17.0076	1.05675	0.304615	0.998007	-4.59395	1.64146	17.0076	0.440378	0.66491	0.987817	-4.60866	3.05538
P13473	NA	NA	NA	NA	NA	NA	NA	NA	NA	NA	NA	NA	NA	NA	NA	NA	NA	NA	NA	NA	NA	NA	NA	NA	NA	NA	NA	NA	NA	NA	NA	NA	NA	NA	NA	NA	0.399702	23.1897	1.05614	0.304882	0.998007	-4.59397	0.214885	23.1897	0.677054	0.506987	0.987817	-4.60418	0.184817
P49841	NA	NA	NA	NA	NA	NA	NA	NA	NA	NA	NA	NA	NA	NA	NA	NA	NA	NA	NA	NA	NA	NA	NA	NA	NA	NA	NA	NA	NA	NA	NA	NA	NA	NA	NA	NA	4.92205	17.9026	1.05561	0.305118	0.998007	-4.59398	1.87142	17.9026	0.478587	0.637999	0.987817	-4.60806	3.05064
P56159	NA	NA	NA	NA	NA	NA	NA	NA	NA	NA	NA	NA	NA	NA	NA	NA	NA	NA	NA	NA	NA	NA	NA	NA	NA	NA	NA	NA	NA	NA	NA	NA	NA	NA	NA	NA	-0.463623	21.7585	-1.0527	0.306415	0.998007	-4.59405	-0.172489	21.7585	-0.467018	0.646094	0.987817	-4.60825	-0.291134
Q15746	NA	NA	NA	NA	NA	NA	NA	NA	NA	NA	NA	NA	NA	NA	NA	NA	NA	NA	NA	NA	NA	NA	NA	NA	NA	NA	NA	NA	NA	NA	NA	NA	NA	NA	NA	NA	0.486141	21.5296	1.05165	0.306883	0.998007	-4.59407	0.137509	21.5296	0.35471	0.726932	0.987817	-4.60984	0.348632
P09525	NA	NA	NA	NA	NA	NA	NA	NA	NA	NA	NA	NA	NA	NA	NA	NA	NA	NA	NA	NA	NA	NA	NA	NA	NA	NA	NA	NA	NA	NA	NA	NA	NA	NA	NA	NA	-0.637106	24.473	-1.05086	0.30724	0.998007	-4.59409	-0.347488	24.473	-0.683442	0.503037	0.987817	-4.60404	-0.289618
P08708	NA	NA	NA	NA	NA	NA	NA	NA	NA	NA	NA	NA	NA	NA	NA	NA	NA	NA	NA	NA	NA	NA	NA	NA	NA	NA	NA	NA	NA	NA	NA	NA	NA	NA	NA	NA	0.569384	22.3854	1.05082	0.307255	0.998007	-4.59409	-0.365787	22.3854	-0.804975	0.431347	0.987817	-4.60105	0.935171
P29144	NA	NA	NA	NA	NA	NA	NA	NA	NA	NA	NA	NA	NA	NA	NA	NA	NA	NA	NA	NA	NA	NA	NA	NA	NA	NA	NA	NA	NA	NA	NA	NA	NA	NA	NA	NA	5.24784	16.3528	1.04943	0.307879	0.998007	-4.59413	-1.08117	16.3528	-0.257808	0.799482	0.987817	-4.61087	6.32901
Q13586	NA	NA	NA	NA	NA	NA	NA	NA	NA	NA	NA	NA	NA	NA	NA	NA	NA	NA	NA	NA	NA	NA	NA	NA	NA	NA	NA	NA	NA	NA	NA	NA	NA	NA	NA	NA	-0.975659	21.2254	-1.04809	0.308479	0.998007	-4.59416	0.0472052	21.2254	0.0604672	0.95245	0.994936	-4.61197	-1.02286
O95989	NA	NA	NA	NA	NA	NA	NA	NA	NA	NA	NA	NA	NA	NA	NA	NA	NA	NA	NA	NA	NA	NA	NA	NA	NA	NA	NA	NA	NA	NA	NA	NA	NA	NA	NA	NA	3.22177	21.2027	1.04713	0.308906	0.998007	-4.59418	2.02286	21.2027	0.783977	0.443256	0.987817	-4.60159	1.19892
P21399	NA	NA	NA	NA	NA	NA	NA	NA	NA	NA	NA	NA	NA	NA	NA	NA	NA	NA	NA	NA	NA	NA	NA	NA	NA	NA	NA	NA	NA	NA	NA	NA	NA	NA	NA	NA	-0.634599	22.078	-1.04661	0.309143	0.998007	-4.59419	-0.579745	22.078	-1.14012	0.269191	0.987817	-4.59073	-0.0548547
O60684	NA	NA	NA	NA	NA	NA	NA	NA	NA	NA	NA	NA	NA	NA	NA	NA	NA	NA	NA	NA	NA	NA	NA	NA	NA	NA	NA	NA	NA	NA	NA	NA	NA	NA	NA	NA	4.88778	17.8984	1.04502	0.309858	0.998007	-4.59423	1.4461	17.8984	0.368672	0.716676	0.987817	-4.60966	3.44168
O00115	NA	NA	NA	NA	NA	NA	NA	NA	NA	NA	NA	NA	NA	NA	NA	NA	NA	NA	NA	NA	NA	NA	NA	NA	NA	NA	NA	NA	NA	NA	NA	NA	NA	NA	NA	NA	4.77676	17.6144	1.04367	0.310464	0.998007	-4.59426	2.05221	17.6144	0.534665	0.599429	0.987817	-4.60709	2.72455
Q8WX93	NA	NA	NA	NA	NA	NA	NA	NA	NA	NA	NA	NA	NA	NA	NA	NA	NA	NA	NA	NA	NA	NA	NA	NA	NA	NA	NA	NA	NA	NA	NA	NA	NA	NA	NA	NA	0.547369	23.1727	1.04156	0.311416	0.998007	-4.59431	0.0608737	23.1727	0.138122	0.891678	0.990241	-4.6117	0.486495
Q9UHG3	NA	NA	NA	NA	NA	NA	NA	NA	NA	NA	NA	NA	NA	NA	NA	NA	NA	NA	NA	NA	NA	NA	NA	NA	NA	NA	NA	NA	NA	NA	NA	NA	NA	NA	NA	NA	-0.660826	23.2973	-1.04115	0.311599	0.998007	-4.59432	-0.534809	23.2973	-1.00475	0.328345	0.987817	-4.59524	-0.126016
P46109	NA	NA	NA	NA	NA	NA	NA	NA	NA	NA	NA	NA	NA	NA	NA	NA	NA	NA	NA	NA	NA	NA	NA	NA	NA	NA	NA	NA	NA	NA	NA	NA	NA	NA	NA	NA	-0.629041	22.3032	-1.0396	0.312298	0.998007	-4.59435	-0.928966	22.3032	-1.83071	0.0837634	0.987817	-4.56231	0.299925
P49746	NA	NA	NA	NA	NA	NA	NA	NA	NA	NA	NA	NA	NA	NA	NA	NA	NA	NA	NA	NA	NA	NA	NA	NA	NA	NA	NA	NA	NA	NA	NA	NA	NA	NA	NA	NA	5.02261	18.3703	1.03873	0.312693	0.998007	-4.59437	1.51047	18.3703	0.372492	0.71388	0.987817	-4.60961	3.51214
P26440	NA	NA	NA	NA	NA	NA	NA	NA	NA	NA	NA	NA	NA	NA	NA	NA	NA	NA	NA	NA	NA	NA	NA	NA	NA	NA	NA	NA	NA	NA	NA	NA	NA	NA	NA	NA	0.518961	22.4681	1.03849	0.312804	0.998007	-4.59438	0.0609075	22.4681	0.145334	0.886063	0.990241	-4.61166	0.458053
P62633	NA	NA	NA	NA	NA	NA	NA	NA	NA	NA	NA	NA	NA	NA	NA	NA	NA	NA	NA	NA	NA	NA	NA	NA	NA	NA	NA	NA	NA	NA	NA	NA	NA	NA	NA	NA	-6.29119	14.9257	-1.03838	0.312851	0.998007	-4.59438	-1.82679	14.9257	-0.359536	0.723381	0.987817	-4.60978	-4.4644
P01911	NA	NA	NA	NA	NA	NA	NA	NA	NA	NA	NA	NA	NA	NA	NA	NA	NA	NA	NA	NA	NA	NA	NA	NA	NA	NA	NA	NA	NA	NA	NA	NA	NA	NA	NA	NA	0.889443	24.7107	1.03821	0.312928	0.998007	-4.59439	0.639962	24.7107	0.890744	0.384827	0.987817	-4.59868	0.249481
P09917	NA	NA	NA	NA	NA	NA	NA	NA	NA	NA	NA	NA	NA	NA	NA	NA	NA	NA	NA	NA	NA	NA	NA	NA	NA	NA	NA	NA	NA	NA	NA	NA	NA	NA	NA	NA	3.94166	18.6478	1.03679	0.313571	0.998007	-4.59442	4.47401	18.6478	1.40327	0.177565	0.987817	-4.58083	-0.532353
Q8N0U8	NA	NA	NA	NA	NA	NA	NA	NA	NA	NA	NA	NA	NA	NA	NA	NA	NA	NA	NA	NA	NA	NA	NA	NA	NA	NA	NA	NA	NA	NA	NA	NA	NA	NA	NA	NA	5.5541	14.872	1.03659	0.313663	0.998007	-4.59442	0.176097	14.872	0.03919	0.969171	0.9983	-4.612	5.37801
P52630	NA	NA	NA	NA	NA	NA	NA	NA	NA	NA	NA	NA	NA	NA	NA	NA	NA	NA	NA	NA	NA	NA	NA	NA	NA	NA	NA	NA	NA	NA	NA	NA	NA	NA	NA	NA	4.78411	17.7834	1.03509	0.314345	0.998007	-4.59446	1.46973	17.7834	0.379179	0.708994	0.987817	-4.60953	3.31438
Q9NZ08	NA	NA	NA	NA	NA	NA	NA	NA	NA	NA	NA	NA	NA	NA	NA	NA	NA	NA	NA	NA	NA	NA	NA	NA	NA	NA	NA	NA	NA	NA	NA	NA	NA	NA	NA	NA	0.68164	21.7131	1.03435	0.314678	0.998007	-4.59447	0.922188	21.7131	1.66865	0.112501	0.987817	-4.56961	-0.240548
Q04917	NA	NA	NA	NA	NA	NA	NA	NA	NA	NA	NA	NA	NA	NA	NA	NA	NA	NA	NA	NA	NA	NA	NA	NA	NA	NA	NA	NA	NA	NA	NA	NA	NA	NA	NA	NA	-0.355761	25.4354	-1.03427	0.314715	0.998007	-4.59448	0.00850216	25.4354	0.0294739	0.976811	0.9991	-4.61202	-0.364263
Q13509	NA	NA	NA	NA	NA	NA	NA	NA	NA	NA	NA	NA	NA	NA	NA	NA	NA	NA	NA	NA	NA	NA	NA	NA	NA	NA	NA	NA	NA	NA	NA	NA	NA	NA	NA	NA	0.518357	24.4903	1.03333	0.315144	0.998007	-4.5945	-0.329105	24.4903	-0.782304	0.444214	0.987817	-4.60164	0.847463
Q9UI12	NA	NA	NA	NA	NA	NA	NA	NA	NA	NA	NA	NA	NA	NA	NA	NA	NA	NA	NA	NA	NA	NA	NA	NA	NA	NA	NA	NA	NA	NA	NA	NA	NA	NA	NA	NA	0.40816	20.7429	1.03273	0.315415	0.998007	-4.59451	-0.223663	20.7429	-0.674812	0.508377	0.987817	-4.60423	0.631823
O00754	NA	NA	NA	NA	NA	NA	NA	NA	NA	NA	NA	NA	NA	NA	NA	NA	NA	NA	NA	NA	NA	NA	NA	NA	NA	NA	NA	NA	NA	NA	NA	NA	NA	NA	NA	NA	5.30394	16.7994	1.03161	0.315929	0.998007	-4.59454	-1.33797	16.7994	-0.310309	0.759893	0.987817	-4.61035	6.64191
P51570	NA	NA	NA	NA	NA	NA	NA	NA	NA	NA	NA	NA	NA	NA	NA	NA	NA	NA	NA	NA	NA	NA	NA	NA	NA	NA	NA	NA	NA	NA	NA	NA	NA	NA	NA	NA	-0.395319	20.8338	-1.03136	0.31604	0.998007	-4.59454	-0.371915	20.8338	-1.15701	0.262402	0.987817	-4.59014	-0.0234037
O43776	NA	NA	NA	NA	NA	NA	NA	NA	NA	NA	NA	NA	NA	NA	NA	NA	NA	NA	NA	NA	NA	NA	NA	NA	NA	NA	NA	NA	NA	NA	NA	NA	NA	NA	NA	NA	0.338359	23.0476	1.03083	0.316282	0.998007	-4.59456	-0.42884	23.0476	-1.55789	0.13668	0.987817	-4.57442	0.767199
P61163	NA	NA	NA	NA	NA	NA	NA	NA	NA	NA	NA	NA	NA	NA	NA	NA	NA	NA	NA	NA	NA	NA	NA	NA	NA	NA	NA	NA	NA	NA	NA	NA	NA	NA	NA	NA	-0.584812	23.8326	-1.03067	0.316356	0.998007	-4.59456	0.33428	23.8326	0.702499	0.49136	0.987817	-4.6036	-0.919092
P41217	NA	NA	NA	NA	NA	NA	NA	NA	NA	NA	NA	NA	NA	NA	NA	NA	NA	NA	NA	NA	NA	NA	NA	NA	NA	NA	NA	NA	NA	NA	NA	NA	NA	NA	NA	NA	-5.61482	15.4888	-1.02735	0.317875	0.998007	-4.59463	1.32812	15.4888	0.289767	0.775309	0.987817	-4.61056	-6.94294
P07900	NA	NA	NA	NA	NA	NA	NA	NA	NA	NA	NA	NA	NA	NA	NA	NA	NA	NA	NA	NA	NA	NA	NA	NA	NA	NA	NA	NA	NA	NA	NA	NA	NA	NA	NA	NA	0.264197	27.0444	1.02626	0.318375	0.998007	-4.59466	-0.0684189	27.0444	-0.316909	0.754961	0.987817	-4.61028	0.332616
Q14764	NA	NA	NA	NA	NA	NA	NA	NA	NA	NA	NA	NA	NA	NA	NA	NA	NA	NA	NA	NA	NA	NA	NA	NA	NA	NA	NA	NA	NA	NA	NA	NA	NA	NA	NA	NA	0.454936	24.3023	1.0237	0.319547	0.998007	-4.59472	-0.554436	24.3023	-1.48767	0.15416	0.987817	-4.57738	1.00937
Q9BRK3	NA	NA	NA	NA	NA	NA	NA	NA	NA	NA	NA	NA	NA	NA	NA	NA	NA	NA	NA	NA	NA	NA	NA	NA	NA	NA	NA	NA	NA	NA	NA	NA	NA	NA	NA	NA	4.60164	17.1401	1.02307	0.319839	0.998007	-4.59473	1.5164	17.1401	0.40201	0.692413	0.987817	-4.60922	3.08524
P23786	NA	NA	NA	NA	NA	NA	NA	NA	NA	NA	NA	NA	NA	NA	NA	NA	NA	NA	NA	NA	NA	NA	NA	NA	NA	NA	NA	NA	NA	NA	NA	NA	NA	NA	NA	NA	4.67514	17.6019	1.02275	0.319986	0.998007	-4.59474	1.41245	17.6019	0.368449	0.716839	0.987817	-4.60967	3.2627
Q8N1G4	NA	NA	NA	NA	NA	NA	NA	NA	NA	NA	NA	NA	NA	NA	NA	NA	NA	NA	NA	NA	NA	NA	NA	NA	NA	NA	NA	NA	NA	NA	NA	NA	NA	NA	NA	NA	2.95427	19.9549	1.02256	0.320071	0.998007	-4.59474	2.38062	19.9549	0.982564	0.338855	0.987817	-4.59593	0.573651
O60234	NA	NA	NA	NA	NA	NA	NA	NA	NA	NA	NA	NA	NA	NA	NA	NA	NA	NA	NA	NA	NA	NA	NA	NA	NA	NA	NA	NA	NA	NA	NA	NA	NA	NA	NA	NA	4.71947	17.7612	1.0221	0.320285	0.998007	-4.59475	2.04495	17.7612	0.528095	0.603889	0.987817	-4.60721	2.67453
P26368	NA	NA	NA	NA	NA	NA	NA	NA	NA	NA	NA	NA	NA	NA	NA	NA	NA	NA	NA	NA	NA	NA	NA	NA	NA	NA	NA	NA	NA	NA	NA	NA	NA	NA	NA	NA	-0.36119	21.7438	-1.02087	0.320853	0.998007	-4.59478	-0.226251	21.7438	-0.762527	0.45563	0.987817	-4.60214	-0.134939
Q5T5P2	NA	NA	NA	NA	NA	NA	NA	NA	NA	NA	NA	NA	NA	NA	NA	NA	NA	NA	NA	NA	NA	NA	NA	NA	NA	NA	NA	NA	NA	NA	NA	NA	NA	NA	NA	NA	-5.58158	15.5759	-1.02059	0.320981	0.998007	-4.59479	1.65273	15.5759	0.360351	0.722782	0.987817	-4.60977	-7.23431
Q00610	NA	NA	NA	NA	NA	NA	NA	NA	NA	NA	NA	NA	NA	NA	NA	NA	NA	NA	NA	NA	NA	NA	NA	NA	NA	NA	NA	NA	NA	NA	NA	NA	NA	NA	NA	NA	0.320887	25.8752	1.01988	0.321308	0.998007	-4.59481	-0.20149	25.8752	-0.763629	0.454989	0.987817	-4.60211	0.522377
O60313	NA	NA	NA	NA	NA	NA	NA	NA	NA	NA	NA	NA	NA	NA	NA	NA	NA	NA	NA	NA	NA	NA	NA	NA	NA	NA	NA	NA	NA	NA	NA	NA	NA	NA	NA	NA	2.84638	19.8907	1.01911	0.321663	0.998007	-4.59482	2.42224	19.8907	1.03414	0.314777	0.987817	-4.5943	0.424132
P55899	NA	NA	NA	NA	NA	NA	NA	NA	NA	NA	NA	NA	NA	NA	NA	NA	NA	NA	NA	NA	NA	NA	NA	NA	NA	NA	NA	NA	NA	NA	NA	NA	NA	NA	NA	NA	0.939293	21.2461	1.01868	0.321861	0.998007	-4.59483	0.378468	21.2461	0.489438	0.630447	0.987817	-4.60788	0.560825
Q12874	NA	NA	NA	NA	NA	NA	NA	NA	NA	NA	NA	NA	NA	NA	NA	NA	NA	NA	NA	NA	NA	NA	NA	NA	NA	NA	NA	NA	NA	NA	NA	NA	NA	NA	NA	NA	0.636212	20.7077	1.01787	0.322238	0.998007	-4.59485	0.183977	20.7077	0.350981	0.72968	0.987817	-4.60988	0.452235
Q9BTZ2	NA	NA	NA	NA	NA	NA	NA	NA	NA	NA	NA	NA	NA	NA	NA	NA	NA	NA	NA	NA	NA	NA	NA	NA	NA	NA	NA	NA	NA	NA	NA	NA	NA	NA	NA	NA	3.81235	18.5809	1.01676	0.322751	0.998007	-4.59488	4.20809	18.5809	1.33826	0.197485	0.987817	-4.5834	-0.395739
Q9UMX0	NA	NA	NA	NA	NA	NA	NA	NA	NA	NA	NA	NA	NA	NA	NA	NA	NA	NA	NA	NA	NA	NA	NA	NA	NA	NA	NA	NA	NA	NA	NA	NA	NA	NA	NA	NA	-0.432528	21.9647	-1.01572	0.32323	0.998007	-4.5949	0.00553079	21.9647	0.0154874	0.987814	0.9991	-4.61203	-0.438059
P60981	NA	NA	NA	NA	NA	NA	NA	NA	NA	NA	NA	NA	NA	NA	NA	NA	NA	NA	NA	NA	NA	NA	NA	NA	NA	NA	NA	NA	NA	NA	NA	NA	NA	NA	NA	NA	-0.530605	23.6962	-1.01406	0.324	0.998007	-4.59494	-0.349209	23.6962	-0.795811	0.436519	0.987817	-4.60129	-0.181396
P49589	NA	NA	NA	NA	NA	NA	NA	NA	NA	NA	NA	NA	NA	NA	NA	NA	NA	NA	NA	NA	NA	NA	NA	NA	NA	NA	NA	NA	NA	NA	NA	NA	NA	NA	NA	NA	4.65625	17.5815	1.01289	0.324544	0.998007	-4.59496	0.993704	17.5815	0.257759	0.799519	0.987817	-4.61087	3.66255
Q9Y262	NA	NA	NA	NA	NA	NA	NA	NA	NA	NA	NA	NA	NA	NA	NA	NA	NA	NA	NA	NA	NA	NA	NA	NA	NA	NA	NA	NA	NA	NA	NA	NA	NA	NA	NA	NA	-0.235474	21.1537	-1.01174	0.325078	0.998007	-4.59499	-0.0455581	21.1537	-0.233412	0.818077	0.987817	-4.61108	-0.189916
Q86YA3	NA	NA	NA	NA	NA	NA	NA	NA	NA	NA	NA	NA	NA	NA	NA	NA	NA	NA	NA	NA	NA	NA	NA	NA	NA	NA	NA	NA	NA	NA	NA	NA	NA	NA	NA	NA	3.63539	23.5084	1.01155	0.325168	0.998007	-4.59499	3.63086	23.5084	1.20469	0.243934	0.987817	-4.58843	0.00453031
Q16718	NA	NA	NA	NA	NA	NA	NA	NA	NA	NA	NA	NA	NA	NA	NA	NA	NA	NA	NA	NA	NA	NA	NA	NA	NA	NA	NA	NA	NA	NA	NA	NA	NA	NA	NA	NA	4.01643	19.5482	1.0103	0.32575	0.998007	-4.59502	3.8909	19.5482	1.16706	0.258428	0.987817	-4.58978	0.125528
Q8N2K0	NA	NA	NA	NA	NA	NA	NA	NA	NA	NA	NA	NA	NA	NA	NA	NA	NA	NA	NA	NA	NA	NA	NA	NA	NA	NA	NA	NA	NA	NA	NA	NA	NA	NA	NA	NA	2.85528	19.8373	1.01019	0.3258	0.998007	-4.59502	2.2342	19.8373	0.942557	0.358396	0.987817	-4.59716	0.621086
Q92841	NA	NA	NA	NA	NA	NA	NA	NA	NA	NA	NA	NA	NA	NA	NA	NA	NA	NA	NA	NA	NA	NA	NA	NA	NA	NA	NA	NA	NA	NA	NA	NA	NA	NA	NA	NA	0.414478	22.8314	1.00729	0.327154	0.998007	-4.59509	0.154286	22.8314	0.447108	0.660135	0.987817	-4.60856	0.260192
O43633	NA	NA	NA	NA	NA	NA	NA	NA	NA	NA	NA	NA	NA	NA	NA	NA	NA	NA	NA	NA	NA	NA	NA	NA	NA	NA	NA	NA	NA	NA	NA	NA	NA	NA	NA	NA	5.24822	17.013	1.00597	0.327772	0.998007	-4.59512	-0.942468	17.013	-0.215412	0.83187	0.987817	-4.61122	6.19068
Q8IXJ6	NA	NA	NA	NA	NA	NA	NA	NA	NA	NA	NA	NA	NA	NA	NA	NA	NA	NA	NA	NA	NA	NA	NA	NA	NA	NA	NA	NA	NA	NA	NA	NA	NA	NA	NA	NA	4.59933	17.5127	1.00536	0.328056	0.998007	-4.59513	1.20882	17.5127	0.31508	0.756327	0.987817	-4.6103	3.39051
Q8N1I0	NA	NA	NA	NA	NA	NA	NA	NA	NA	NA	NA	NA	NA	NA	NA	NA	NA	NA	NA	NA	NA	NA	NA	NA	NA	NA	NA	NA	NA	NA	NA	NA	NA	NA	NA	NA	4.46407	16.8621	1.00527	0.328102	0.998007	-4.59514	0.980017	16.8621	0.263157	0.795421	0.987817	-4.61082	3.48405
P50479	NA	NA	NA	NA	NA	NA	NA	NA	NA	NA	NA	NA	NA	NA	NA	NA	NA	NA	NA	NA	NA	NA	NA	NA	NA	NA	NA	NA	NA	NA	NA	NA	NA	NA	NA	NA	0.471847	22.5157	1.00286	0.329231	0.998007	-4.59519	0.650395	22.5157	1.64834	0.11664	0.987817	-4.57051	-0.178549
P46781	NA	NA	NA	NA	NA	NA	NA	NA	NA	NA	NA	NA	NA	NA	NA	NA	NA	NA	NA	NA	NA	NA	NA	NA	NA	NA	NA	NA	NA	NA	NA	NA	NA	NA	NA	NA	0.468912	21.9219	1.00165	0.329801	0.998007	-4.59522	0.0604039	21.9219	0.153857	0.879435	0.988925	-4.61162	0.408508
Q9Y4P3	NA	NA	NA	NA	NA	NA	NA	NA	NA	NA	NA	NA	NA	NA	NA	NA	NA	NA	NA	NA	NA	NA	NA	NA	NA	NA	NA	NA	NA	NA	NA	NA	NA	NA	NA	NA	4.55702	17.4075	1.00146	0.329889	0.998007	-4.59522	1.31919	17.4075	0.345693	0.733584	0.987817	-4.60995	3.23783
P50402	NA	NA	NA	NA	NA	NA	NA	NA	NA	NA	NA	NA	NA	NA	NA	NA	NA	NA	NA	NA	NA	NA	NA	NA	NA	NA	NA	NA	NA	NA	NA	NA	NA	NA	NA	NA	-0.451607	22.2154	-1.00083	0.330182	0.998007	-4.59524	0.24544	22.2154	0.648601	0.524791	0.987817	-4.60481	-0.697047
Q15427	NA	NA	NA	NA	NA	NA	NA	NA	NA	NA	NA	NA	NA	NA	NA	NA	NA	NA	NA	NA	NA	NA	NA	NA	NA	NA	NA	NA	NA	NA	NA	NA	NA	NA	NA	NA	4.60975	17.7018	1.00057	0.330306	0.998007	-4.59524	0.939601	17.7018	0.243189	0.81061	0.987817	-4.611	3.67015
P62854	NA	NA	NA	NA	NA	NA	NA	NA	NA	NA	NA	NA	NA	NA	NA	NA	NA	NA	NA	NA	NA	NA	NA	NA	NA	NA	NA	NA	NA	NA	NA	NA	NA	NA	NA	NA	-0.675072	21.9256	-0.99932	0.330895	0.998007	-4.59527	-0.597811	21.9256	-1.05523	0.305287	0.987817	-4.59361	-0.0772613
P15104	NA	NA	NA	NA	NA	NA	NA	NA	NA	NA	NA	NA	NA	NA	NA	NA	NA	NA	NA	NA	NA	NA	NA	NA	NA	NA	NA	NA	NA	NA	NA	NA	NA	NA	NA	NA	5.26306	17.2814	0.999098	0.331	0.998007	-4.59527	-1.57608	17.2814	-0.356763	0.72542	0.987817	-4.60981	6.83915
P36578	NA	NA	NA	NA	NA	NA	NA	NA	NA	NA	NA	NA	NA	NA	NA	NA	NA	NA	NA	NA	NA	NA	NA	NA	NA	NA	NA	NA	NA	NA	NA	NA	NA	NA	NA	NA	2.94996	20.8466	0.998639	0.331216	0.998007	-4.59528	2.40639	20.8466	0.97138	0.344242	0.987817	-4.59628	0.54357
Q96DB5	NA	NA	NA	NA	NA	NA	NA	NA	NA	NA	NA	NA	NA	NA	NA	NA	NA	NA	NA	NA	NA	NA	NA	NA	NA	NA	NA	NA	NA	NA	NA	NA	NA	NA	NA	NA	6.39669	12.8963	0.998511	0.331276	0.998007	-4.59529	5.71459	12.8963	1.06369	0.301543	0.987817	-4.59333	0.682098
Q13126	NA	NA	NA	NA	NA	NA	NA	NA	NA	NA	NA	NA	NA	NA	NA	NA	NA	NA	NA	NA	NA	NA	NA	NA	NA	NA	NA	NA	NA	NA	NA	NA	NA	NA	NA	NA	-0.455538	22.2647	-0.995973	0.332474	0.998007	-4.59534	-0.2083	22.2647	-0.543053	0.59376	0.987817	-4.60694	-0.247238
Q96E39	NA	NA	NA	NA	NA	NA	NA	NA	NA	NA	NA	NA	NA	NA	NA	NA	NA	NA	NA	NA	NA	NA	NA	NA	NA	NA	NA	NA	NA	NA	NA	NA	NA	NA	NA	NA	-3.80555	18.8232	-0.99592	0.332499	0.998007	-4.59535	2.30528	18.8232	0.719386	0.481146	0.987817	-4.6032	-6.11084
O75223	NA	NA	NA	NA	NA	NA	NA	NA	NA	NA	NA	NA	NA	NA	NA	NA	NA	NA	NA	NA	NA	NA	NA	NA	NA	NA	NA	NA	NA	NA	NA	NA	NA	NA	NA	NA	-0.406282	22.4933	-0.9916	0.334546	0.998007	-4.59544	0.0853263	22.4933	0.248326	0.806695	0.987817	-4.61095	-0.491608
P29558	NA	NA	NA	NA	NA	NA	NA	NA	NA	NA	NA	NA	NA	NA	NA	NA	NA	NA	NA	NA	NA	NA	NA	NA	NA	NA	NA	NA	NA	NA	NA	NA	NA	NA	NA	NA	-5.36783	15.3794	-0.990392	0.33512	0.998007	-4.59547	1.57986	15.3794	0.347583	0.732188	0.987817	-4.60992	-6.9477
Q9H3Z4	NA	NA	NA	NA	NA	NA	NA	NA	NA	NA	NA	NA	NA	NA	NA	NA	NA	NA	NA	NA	NA	NA	NA	NA	NA	NA	NA	NA	NA	NA	NA	NA	NA	NA	NA	NA	-5.95161	14.8002	-0.990389	0.335121	0.998007	-4.59547	-1.40934	14.8002	-0.279653	0.782934	0.987817	-4.61066	-4.54226
Q14980	NA	NA	NA	NA	NA	NA	NA	NA	NA	NA	NA	NA	NA	NA	NA	NA	NA	NA	NA	NA	NA	NA	NA	NA	NA	NA	NA	NA	NA	NA	NA	NA	NA	NA	NA	NA	1.06161	24.1977	0.989246	0.335665	0.998007	-4.59549	0.530034	24.1977	0.588943	0.563224	0.987817	-4.60606	0.531577
P52594	NA	NA	NA	NA	NA	NA	NA	NA	NA	NA	NA	NA	NA	NA	NA	NA	NA	NA	NA	NA	NA	NA	NA	NA	NA	NA	NA	NA	NA	NA	NA	NA	NA	NA	NA	NA	-0.250722	21.385	-0.986886	0.336789	0.998007	-4.59555	0.00147132	21.385	0.00690578	0.994566	0.9991	-4.61203	-0.252194
P29218	NA	NA	NA	NA	NA	NA	NA	NA	NA	NA	NA	NA	NA	NA	NA	NA	NA	NA	NA	NA	NA	NA	NA	NA	NA	NA	NA	NA	NA	NA	NA	NA	NA	NA	NA	NA	0.535149	22.7043	0.98676	0.336849	0.998007	-4.59555	0.315735	22.7043	0.69421	0.49642	0.987817	-4.60379	0.219413
Q9P258	NA	NA	NA	NA	NA	NA	NA	NA	NA	NA	NA	NA	NA	NA	NA	NA	NA	NA	NA	NA	NA	NA	NA	NA	NA	NA	NA	NA	NA	NA	NA	NA	NA	NA	NA	NA	4.5028	17.534	0.985528	0.337437	0.998007	-4.59558	1.16114	17.534	0.303041	0.765336	0.987817	-4.61043	3.34166
O95302	NA	NA	NA	NA	NA	NA	NA	NA	NA	NA	NA	NA	NA	NA	NA	NA	NA	NA	NA	NA	NA	NA	NA	NA	NA	NA	NA	NA	NA	NA	NA	NA	NA	NA	NA	NA	-0.624066	21.3735	-0.985157	0.337614	0.998007	-4.59558	0.0031932	21.3735	0.0060108	0.99527	0.9991	-4.61203	-0.62726
Q86Y39	NA	NA	NA	NA	NA	NA	NA	NA	NA	NA	NA	NA	NA	NA	NA	NA	NA	NA	NA	NA	NA	NA	NA	NA	NA	NA	NA	NA	NA	NA	NA	NA	NA	NA	NA	NA	4.96208	16.4106	0.985127	0.337629	0.998007	-4.59559	-1.19985	16.4106	-0.284044	0.77962	0.987817	-4.61062	6.16193
Q9P265	NA	NA	NA	NA	NA	NA	NA	NA	NA	NA	NA	NA	NA	NA	NA	NA	NA	NA	NA	NA	NA	NA	NA	NA	NA	NA	NA	NA	NA	NA	NA	NA	NA	NA	NA	NA	4.96955	16.5223	0.983097	0.3386	0.998007	-4.59563	-1.38694	16.5223	-0.327165	0.74732	0.987817	-4.61016	6.35649
P56211	NA	NA	NA	NA	NA	NA	NA	NA	NA	NA	NA	NA	NA	NA	NA	NA	NA	NA	NA	NA	NA	NA	NA	NA	NA	NA	NA	NA	NA	NA	NA	NA	NA	NA	NA	NA	-0.531104	21.5451	-0.982927	0.338681	0.998007	-4.59563	-0.430162	21.5451	-0.949301	0.355049	0.987817	-4.59696	-0.100942
P62837	NA	NA	NA	NA	NA	NA	NA	NA	NA	NA	NA	NA	NA	NA	NA	NA	NA	NA	NA	NA	NA	NA	NA	NA	NA	NA	NA	NA	NA	NA	NA	NA	NA	NA	NA	NA	4.75422	18.5967	0.982429	0.338919	0.998007	-4.59565	2.04687	18.5967	0.504364	0.620128	0.987817	-4.60763	2.70734
P12429	NA	NA	NA	NA	NA	NA	NA	NA	NA	NA	NA	NA	NA	NA	NA	NA	NA	NA	NA	NA	NA	NA	NA	NA	NA	NA	NA	NA	NA	NA	NA	NA	NA	NA	NA	NA	0.441477	24.5706	0.981925	0.339161	0.998007	-4.59566	-0.068767	24.5706	-0.182382	0.857323	0.987817	-4.61145	0.510244
P09622	NA	NA	NA	NA	NA	NA	NA	NA	NA	NA	NA	NA	NA	NA	NA	NA	NA	NA	NA	NA	NA	NA	NA	NA	NA	NA	NA	NA	NA	NA	NA	NA	NA	NA	NA	NA	0.469887	22.4928	0.981221	0.339499	0.998007	-4.59567	-0.484436	22.4928	-1.20626	0.243345	0.987817	-4.58837	0.954323
Q92930	NA	NA	NA	NA	NA	NA	NA	NA	NA	NA	NA	NA	NA	NA	NA	NA	NA	NA	NA	NA	NA	NA	NA	NA	NA	NA	NA	NA	NA	NA	NA	NA	NA	NA	NA	NA	-0.776382	22.1109	-0.981101	0.339556	0.998007	-4.59567	-0.211466	22.1109	-0.318647	0.753665	0.987817	-4.61026	-0.564915
P15531	NA	NA	NA	NA	NA	NA	NA	NA	NA	NA	NA	NA	NA	NA	NA	NA	NA	NA	NA	NA	NA	NA	NA	NA	NA	NA	NA	NA	NA	NA	NA	NA	NA	NA	NA	NA	-0.924877	23.6707	-0.980966	0.339621	0.998007	-4.59568	0.81151	23.6707	1.02635	0.318334	0.987817	-4.59455	-1.73639
Q9UIA9	NA	NA	NA	NA	NA	NA	NA	NA	NA	NA	NA	NA	NA	NA	NA	NA	NA	NA	NA	NA	NA	NA	NA	NA	NA	NA	NA	NA	NA	NA	NA	NA	NA	NA	NA	NA	2.76542	19.809	0.979847	0.340158	0.998007	-4.5957	2.49279	19.809	1.0532	0.306191	0.987817	-4.59367	0.272638
Q9H8Y8	NA	NA	NA	NA	NA	NA	NA	NA	NA	NA	NA	NA	NA	NA	NA	NA	NA	NA	NA	NA	NA	NA	NA	NA	NA	NA	NA	NA	NA	NA	NA	NA	NA	NA	NA	NA	4.67114	18.4156	0.975974	0.342022	0.998007	-4.59579	1.90174	18.4156	0.473802	0.641341	0.987817	-4.60814	2.7694
Q8NI22	NA	NA	NA	NA	NA	NA	NA	NA	NA	NA	NA	NA	NA	NA	NA	NA	NA	NA	NA	NA	NA	NA	NA	NA	NA	NA	NA	NA	NA	NA	NA	NA	NA	NA	NA	NA	-0.452326	22.0057	-0.975169	0.34241	0.998007	-4.59581	0.0980756	22.0057	0.252127	0.803801	0.987817	-4.61092	-0.550402
Q9NVE7	NA	NA	NA	NA	NA	NA	NA	NA	NA	NA	NA	NA	NA	NA	NA	NA	NA	NA	NA	NA	NA	NA	NA	NA	NA	NA	NA	NA	NA	NA	NA	NA	NA	NA	NA	NA	-0.522077	20.4372	-0.974081	0.342935	0.998007	-4.59583	0.0573575	20.4372	0.127609	0.899874	0.990664	-4.61175	-0.579435
P30711	NA	NA	NA	NA	NA	NA	NA	NA	NA	NA	NA	NA	NA	NA	NA	NA	NA	NA	NA	NA	NA	NA	NA	NA	NA	NA	NA	NA	NA	NA	NA	NA	NA	NA	NA	NA	-5.54763	16.064	-0.972751	0.343578	0.998007	-4.59586	1.47587	16.064	0.308584	0.761184	0.987817	-4.61037	-7.0235
Q9NR50	NA	NA	NA	NA	NA	NA	NA	NA	NA	NA	NA	NA	NA	NA	NA	NA	NA	NA	NA	NA	NA	NA	NA	NA	NA	NA	NA	NA	NA	NA	NA	NA	NA	NA	NA	NA	4.49402	17.729	0.972675	0.343615	0.998007	-4.59586	1.49862	17.729	0.386772	0.703463	0.987817	-4.60943	2.9954
Q9UHB9	NA	NA	NA	NA	NA	NA	NA	NA	NA	NA	NA	NA	NA	NA	NA	NA	NA	NA	NA	NA	NA	NA	NA	NA	NA	NA	NA	NA	NA	NA	NA	NA	NA	NA	NA	NA	4.92141	16.4935	0.971091	0.344382	0.998007	-4.59589	-1.01074	16.4935	-0.237816	0.814712	0.987817	-4.61104	5.93215
Q9Y3B3	NA	NA	NA	NA	NA	NA	NA	NA	NA	NA	NA	NA	NA	NA	NA	NA	NA	NA	NA	NA	NA	NA	NA	NA	NA	NA	NA	NA	NA	NA	NA	NA	NA	NA	NA	NA	0.314688	22.4881	0.970428	0.344703	0.998007	-4.59591	0.439647	22.4881	1.61666	0.123355	0.987817	-4.57189	-0.124959
Q9NRN5	NA	NA	NA	NA	NA	NA	NA	NA	NA	NA	NA	NA	NA	NA	NA	NA	NA	NA	NA	NA	NA	NA	NA	NA	NA	NA	NA	NA	NA	NA	NA	NA	NA	NA	NA	NA	-5.9245	15.0856	-0.969674	0.345068	0.998007	-4.59593	-1.76105	15.0856	-0.343697	0.735059	0.987817	-4.60997	-4.16345
Q9BZV1	NA	NA	NA	NA	NA	NA	NA	NA	NA	NA	NA	NA	NA	NA	NA	NA	NA	NA	NA	NA	NA	NA	NA	NA	NA	NA	NA	NA	NA	NA	NA	NA	NA	NA	NA	NA	2.79929	19.8692	0.969545	0.345131	0.998007	-4.59593	2.45661	19.8692	1.01458	0.323761	0.987817	-4.59493	0.342685
Q00341	NA	NA	NA	NA	NA	NA	NA	NA	NA	NA	NA	NA	NA	NA	NA	NA	NA	NA	NA	NA	NA	NA	NA	NA	NA	NA	NA	NA	NA	NA	NA	NA	NA	NA	NA	NA	-0.428504	21.8689	-0.967654	0.34605	0.998007	-4.59597	-0.41441	21.8689	-1.1159	0.279151	0.987817	-4.59157	-0.0140936
Q6P179	NA	NA	NA	NA	NA	NA	NA	NA	NA	NA	NA	NA	NA	NA	NA	NA	NA	NA	NA	NA	NA	NA	NA	NA	NA	NA	NA	NA	NA	NA	NA	NA	NA	NA	NA	NA	-5.683	14.5011	-0.965602	0.347048	0.998007	-4.59601	-1.6499	14.5011	-0.33428	0.742035	0.987817	-4.61008	-4.0331
P30419	NA	NA	NA	NA	NA	NA	NA	NA	NA	NA	NA	NA	NA	NA	NA	NA	NA	NA	NA	NA	NA	NA	NA	NA	NA	NA	NA	NA	NA	NA	NA	NA	NA	NA	NA	NA	2.78817	19.9692	0.965238	0.347225	0.998007	-4.59602	2.34293	19.9692	0.967178	0.346281	0.987817	-4.59641	0.445234
P28799	NA	NA	NA	NA	NA	NA	NA	NA	NA	NA	NA	NA	NA	NA	NA	NA	NA	NA	NA	NA	NA	NA	NA	NA	NA	NA	NA	NA	NA	NA	NA	NA	NA	NA	NA	NA	-0.560683	23.0938	-0.965146	0.34727	0.998007	-4.59602	-0.0298207	23.0938	-0.0612103	0.951867	0.994936	-4.61197	-0.530863
O95630	NA	NA	NA	NA	NA	NA	NA	NA	NA	NA	NA	NA	NA	NA	NA	NA	NA	NA	NA	NA	NA	NA	NA	NA	NA	NA	NA	NA	NA	NA	NA	NA	NA	NA	NA	NA	4.83324	16.3637	0.964793	0.347442	0.998007	-4.59603	-1.46353	16.3637	-0.348359	0.731615	0.987817	-4.60991	6.29677
P22234	NA	NA	NA	NA	NA	NA	NA	NA	NA	NA	NA	NA	NA	NA	NA	NA	NA	NA	NA	NA	NA	NA	NA	NA	NA	NA	NA	NA	NA	NA	NA	NA	NA	NA	NA	NA	4.67724	18.5095	0.964414	0.347627	0.998007	-4.59604	0.929668	18.5095	0.228577	0.821776	0.987817	-4.61112	3.74757
P14621	NA	NA	NA	NA	NA	NA	NA	NA	NA	NA	NA	NA	NA	NA	NA	NA	NA	NA	NA	NA	NA	NA	NA	NA	NA	NA	NA	NA	NA	NA	NA	NA	NA	NA	NA	NA	4.45972	17.7363	0.963418	0.348112	0.998007	-4.59606	1.62027	17.7363	0.417373	0.681345	0.987817	-4.609	2.83945
P09038	NA	NA	NA	NA	NA	NA	NA	NA	NA	NA	NA	NA	NA	NA	NA	NA	NA	NA	NA	NA	NA	NA	NA	NA	NA	NA	NA	NA	NA	NA	NA	NA	NA	NA	NA	NA	-5.20826	15.2834	-0.96334	0.34815	0.998007	-4.59606	1.67039	15.2834	0.368413	0.716866	0.987817	-4.60967	-6.87865
P09455	NA	NA	NA	NA	NA	NA	NA	NA	NA	NA	NA	NA	NA	NA	NA	NA	NA	NA	NA	NA	NA	NA	NA	NA	NA	NA	NA	NA	NA	NA	NA	NA	NA	NA	NA	NA	4.57835	17.9905	0.962481	0.34857	0.998007	-4.59608	1.3029	17.9905	0.326608	0.747734	0.987817	-4.61017	3.27544
P13804	NA	NA	NA	NA	NA	NA	NA	NA	NA	NA	NA	NA	NA	NA	NA	NA	NA	NA	NA	NA	NA	NA	NA	NA	NA	NA	NA	NA	NA	NA	NA	NA	NA	NA	NA	NA	2.90966	21.0875	0.962467	0.348577	0.998007	-4.59608	1.73531	21.0875	0.684465	0.502407	0.987817	-4.60401	1.17435
Q27J81	NA	NA	NA	NA	NA	NA	NA	NA	NA	NA	NA	NA	NA	NA	NA	NA	NA	NA	NA	NA	NA	NA	NA	NA	NA	NA	NA	NA	NA	NA	NA	NA	NA	NA	NA	NA	0.60616	24.1982	0.958662	0.350439	0.998007	-4.59617	0.31953	24.1982	0.602588	0.554305	0.987817	-4.60578	0.28663
Q92835	NA	NA	NA	NA	NA	NA	NA	NA	NA	NA	NA	NA	NA	NA	NA	NA	NA	NA	NA	NA	NA	NA	NA	NA	NA	NA	NA	NA	NA	NA	NA	NA	NA	NA	NA	NA	4.41181	17.6691	0.958264	0.350634	0.998007	-4.59617	1.38047	17.6691	0.35754	0.724849	0.987817	-4.6098	3.03135
P42771	NA	NA	NA	NA	NA	NA	NA	NA	NA	NA	NA	NA	NA	NA	NA	NA	NA	NA	NA	NA	NA	NA	NA	NA	NA	NA	NA	NA	NA	NA	NA	NA	NA	NA	NA	NA	4.64294	18.5862	0.957714	0.350904	0.998007	-4.59619	1.81419	18.5862	0.446228	0.660758	0.987817	-4.60857	2.82875
P48147	NA	NA	NA	NA	NA	NA	NA	NA	NA	NA	NA	NA	NA	NA	NA	NA	NA	NA	NA	NA	NA	NA	NA	NA	NA	NA	NA	NA	NA	NA	NA	NA	NA	NA	NA	NA	1.78312	26.5266	0.957395	0.351061	0.998007	-4.59619	3.83943	26.5266	2.45814	0.0243387	0.987817	-4.53231	-2.05631
Q14318	NA	NA	NA	NA	NA	NA	NA	NA	NA	NA	NA	NA	NA	NA	NA	NA	NA	NA	NA	NA	NA	NA	NA	NA	NA	NA	NA	NA	NA	NA	NA	NA	NA	NA	NA	NA	2.68132	19.7494	0.957259	0.351127	0.998007	-4.5962	2.44941	19.7494	1.04273	0.310886	0.987817	-4.59402	0.231915
Q9UL46	NA	NA	NA	NA	NA	NA	NA	NA	NA	NA	NA	NA	NA	NA	NA	NA	NA	NA	NA	NA	NA	NA	NA	NA	NA	NA	NA	NA	NA	NA	NA	NA	NA	NA	NA	NA	0.4555	23.8962	0.957237	0.351138	0.998007	-4.5962	0.6516	23.8962	1.63284	0.119885	0.987817	-4.57119	-0.196101
P31146	NA	NA	NA	NA	NA	NA	NA	NA	NA	NA	NA	NA	NA	NA	NA	NA	NA	NA	NA	NA	NA	NA	NA	NA	NA	NA	NA	NA	NA	NA	NA	NA	NA	NA	NA	NA	0.376203	24.4109	0.95621	0.351643	0.998007	-4.59622	0.302389	24.4109	0.916491	0.371535	0.987817	-4.59793	0.0738135
O43684	NA	NA	NA	NA	NA	NA	NA	NA	NA	NA	NA	NA	NA	NA	NA	NA	NA	NA	NA	NA	NA	NA	NA	NA	NA	NA	NA	NA	NA	NA	NA	NA	NA	NA	NA	NA	2.76484	19.8483	0.955555	0.351965	0.998007	-4.59623	2.00551	19.8483	0.826498	0.419351	0.987817	-4.60047	0.759325
O43181	NA	NA	NA	NA	NA	NA	NA	NA	NA	NA	NA	NA	NA	NA	NA	NA	NA	NA	NA	NA	NA	NA	NA	NA	NA	NA	NA	NA	NA	NA	NA	NA	NA	NA	NA	NA	2.84635	20.472	0.95535	0.352065	0.998007	-4.59624	2.51844	20.472	1.00795	0.326848	0.987817	-4.59514	0.327905
P35580	NA	NA	NA	NA	NA	NA	NA	NA	NA	NA	NA	NA	NA	NA	NA	NA	NA	NA	NA	NA	NA	NA	NA	NA	NA	NA	NA	NA	NA	NA	NA	NA	NA	NA	NA	NA	0.349953	22.9384	0.955046	0.352215	0.998007	-4.59624	-0.236741	22.9384	-0.770404	0.451062	0.987817	-4.60194	0.586694
P19105	NA	NA	NA	NA	NA	NA	NA	NA	NA	NA	NA	NA	NA	NA	NA	NA	NA	NA	NA	NA	NA	NA	NA	NA	NA	NA	NA	NA	NA	NA	NA	NA	NA	NA	NA	NA	-0.359398	25.4902	-0.952823	0.35331	0.998007	-4.59629	-0.223682	25.4902	-0.707129	0.488548	0.987817	-4.60349	-0.135716
P51608	NA	NA	NA	NA	NA	NA	NA	NA	NA	NA	NA	NA	NA	NA	NA	NA	NA	NA	NA	NA	NA	NA	NA	NA	NA	NA	NA	NA	NA	NA	NA	NA	NA	NA	NA	NA	-0.477661	21.6388	-0.952457	0.35349	0.998007	-4.5963	-0.711502	21.6388	-1.69174	0.107948	0.987817	-4.56859	0.233841
Q969T9	NA	NA	NA	NA	NA	NA	NA	NA	NA	NA	NA	NA	NA	NA	NA	NA	NA	NA	NA	NA	NA	NA	NA	NA	NA	NA	NA	NA	NA	NA	NA	NA	NA	NA	NA	NA	4.44963	17.9528	0.950767	0.354325	0.998007	-4.59634	1.15934	17.9528	0.295387	0.771081	0.987817	-4.61051	3.29029
Q92882	NA	NA	NA	NA	NA	NA	NA	NA	NA	NA	NA	NA	NA	NA	NA	NA	NA	NA	NA	NA	NA	NA	NA	NA	NA	NA	NA	NA	NA	NA	NA	NA	NA	NA	NA	NA	3.93049	19.6828	0.950698	0.354358	0.998007	-4.59634	0.338349	19.6828	0.0975869	0.92334	0.994936	-4.61186	3.59214
Q99627	NA	NA	NA	NA	NA	NA	NA	NA	NA	NA	NA	NA	NA	NA	NA	NA	NA	NA	NA	NA	NA	NA	NA	NA	NA	NA	NA	NA	NA	NA	NA	NA	NA	NA	NA	NA	-0.483628	21.3274	-0.950678	0.354368	0.998007	-4.59634	-0.683067	21.3274	-1.60109	0.126773	0.987817	-4.57257	0.199439
Q99598	NA	NA	NA	NA	NA	NA	NA	NA	NA	NA	NA	NA	NA	NA	NA	NA	NA	NA	NA	NA	NA	NA	NA	NA	NA	NA	NA	NA	NA	NA	NA	NA	NA	NA	NA	NA	-5.12808	19.0117	-0.950551	0.354431	0.998007	-4.59634	-1.85521	19.0117	-0.410058	0.686606	0.987817	-4.60911	-3.27287
O14880	NA	NA	NA	NA	NA	NA	NA	NA	NA	NA	NA	NA	NA	NA	NA	NA	NA	NA	NA	NA	NA	NA	NA	NA	NA	NA	NA	NA	NA	NA	NA	NA	NA	NA	NA	NA	-0.686053	22.6385	-0.950331	0.35454	0.998007	-4.59634	-0.105513	22.6385	-0.174283	0.86359	0.987817	-4.6115	-0.58054
Q04726	NA	NA	NA	NA	NA	NA	NA	NA	NA	NA	NA	NA	NA	NA	NA	NA	NA	NA	NA	NA	NA	NA	NA	NA	NA	NA	NA	NA	NA	NA	NA	NA	NA	NA	NA	NA	4.6743	16.0761	0.946939	0.356219	0.998007	-4.59642	-1.52533	16.0761	-0.368469	0.716825	0.987817	-4.60967	6.19963
P18428	NA	NA	NA	NA	NA	NA	NA	NA	NA	NA	NA	NA	NA	NA	NA	NA	NA	NA	NA	NA	NA	NA	NA	NA	NA	NA	NA	NA	NA	NA	NA	NA	NA	NA	NA	NA	-5.54993	14.4261	-0.946893	0.356242	0.998007	-4.59642	-1.55999	14.4261	-0.31737	0.754617	0.987817	-4.61027	-3.98994
Q9BV57	NA	NA	NA	NA	NA	NA	NA	NA	NA	NA	NA	NA	NA	NA	NA	NA	NA	NA	NA	NA	NA	NA	NA	NA	NA	NA	NA	NA	NA	NA	NA	NA	NA	NA	NA	NA	-5.57631	14.415	-0.946405	0.356484	0.998007	-4.59643	-1.65199	14.415	-0.334325	0.742001	0.987817	-4.61008	-3.92431
P50995	NA	NA	NA	NA	NA	NA	NA	NA	NA	NA	NA	NA	NA	NA	NA	NA	NA	NA	NA	NA	NA	NA	NA	NA	NA	NA	NA	NA	NA	NA	NA	NA	NA	NA	NA	NA	-0.64911	23.0663	-0.943698	0.357829	0.998007	-4.59649	-0.300988	23.0663	-0.521789	0.608184	0.987817	-4.60732	-0.348122
P51659	NA	NA	NA	NA	NA	NA	NA	NA	NA	NA	NA	NA	NA	NA	NA	NA	NA	NA	NA	NA	NA	NA	NA	NA	NA	NA	NA	NA	NA	NA	NA	NA	NA	NA	NA	NA	0.433134	22.1873	0.943571	0.357892	0.998007	-4.59649	-0.492227	22.1873	-1.27864	0.217276	0.987817	-4.58569	0.925361
Q5JSH3	NA	NA	NA	NA	NA	NA	NA	NA	NA	NA	NA	NA	NA	NA	NA	NA	NA	NA	NA	NA	NA	NA	NA	NA	NA	NA	NA	NA	NA	NA	NA	NA	NA	NA	NA	NA	2.64056	19.8541	0.943145	0.358104	0.998007	-4.5965	2.48698	19.8541	1.05922	0.303519	0.987817	-4.59348	0.153586
P36915	NA	NA	NA	NA	NA	NA	NA	NA	NA	NA	NA	NA	NA	NA	NA	NA	NA	NA	NA	NA	NA	NA	NA	NA	NA	NA	NA	NA	NA	NA	NA	NA	NA	NA	NA	NA	4.73467	16.4298	0.940254	0.359544	0.998007	-4.59656	-1.53369	16.4298	-0.363181	0.720703	0.987817	-4.60973	6.26836
O75506	NA	NA	NA	NA	NA	NA	NA	NA	NA	NA	NA	NA	NA	NA	NA	NA	NA	NA	NA	NA	NA	NA	NA	NA	NA	NA	NA	NA	NA	NA	NA	NA	NA	NA	NA	NA	4.63197	18.766	0.938862	0.360239	0.998007	-4.59659	1.84528	18.766	0.445994	0.660924	0.987817	-4.60858	2.78669
P61586	NA	NA	NA	NA	NA	NA	NA	NA	NA	NA	NA	NA	NA	NA	NA	NA	NA	NA	NA	NA	NA	NA	NA	NA	NA	NA	NA	NA	NA	NA	NA	NA	NA	NA	NA	NA	0.456257	26.3783	0.93827	0.360535	0.998007	-4.5966	0.238868	26.3783	0.585743	0.565326	0.987817	-4.60612	0.217389
Q9NW15	NA	NA	NA	NA	NA	NA	NA	NA	NA	NA	NA	NA	NA	NA	NA	NA	NA	NA	NA	NA	NA	NA	NA	NA	NA	NA	NA	NA	NA	NA	NA	NA	NA	NA	NA	NA	4.88265	16.9111	0.937982	0.360679	0.998007	-4.59661	-0.961313	16.9111	-0.220209	0.828189	0.987817	-4.61118	5.84397
P55957	NA	NA	NA	NA	NA	NA	NA	NA	NA	NA	NA	NA	NA	NA	NA	NA	NA	NA	NA	NA	NA	NA	NA	NA	NA	NA	NA	NA	NA	NA	NA	NA	NA	NA	NA	NA	4.81557	16.7131	0.936726	0.361308	0.998007	-4.59664	-1.0263	16.7131	-0.23805	0.814533	0.987817	-4.61104	5.84187
Q96RT1	NA	NA	NA	NA	NA	NA	NA	NA	NA	NA	NA	NA	NA	NA	NA	NA	NA	NA	NA	NA	NA	NA	NA	NA	NA	NA	NA	NA	NA	NA	NA	NA	NA	NA	NA	NA	4.72683	16.4331	0.936621	0.36136	0.998007	-4.59664	-1.33126	16.4331	-0.314549	0.756724	0.987817	-4.6103	6.05809
P31994	NA	NA	NA	NA	NA	NA	NA	NA	NA	NA	NA	NA	NA	NA	NA	NA	NA	NA	NA	NA	NA	NA	NA	NA	NA	NA	NA	NA	NA	NA	NA	NA	NA	NA	NA	NA	4.42102	18.1851	0.933738	0.362806	0.998007	-4.5967	1.76485	18.1851	0.444468	0.662006	0.987817	-4.6086	2.65617
P02461	NA	NA	NA	NA	NA	NA	NA	NA	NA	NA	NA	NA	NA	NA	NA	NA	NA	NA	NA	NA	NA	NA	NA	NA	NA	NA	NA	NA	NA	NA	NA	NA	NA	NA	NA	NA	-1.34443	24.2344	-0.933262	0.363045	0.998007	-4.59671	0.810675	24.2344	0.671032	0.510726	0.987817	-4.60432	-2.1551
P07711	NA	NA	NA	NA	NA	NA	NA	NA	NA	NA	NA	NA	NA	NA	NA	NA	NA	NA	NA	NA	NA	NA	NA	NA	NA	NA	NA	NA	NA	NA	NA	NA	NA	NA	NA	NA	0.676343	22.4681	0.932774	0.36329	0.998007	-4.59672	-0.356055	22.4681	-0.58554	0.56546	0.987817	-4.60612	1.0324
O75937	NA	NA	NA	NA	NA	NA	NA	NA	NA	NA	NA	NA	NA	NA	NA	NA	NA	NA	NA	NA	NA	NA	NA	NA	NA	NA	NA	NA	NA	NA	NA	NA	NA	NA	NA	NA	4.34814	17.5954	0.932445	0.363455	0.998007	-4.59673	1.18798	17.5954	0.303779	0.764782	0.987817	-4.61042	3.16016
P21964	NA	NA	NA	NA	NA	NA	NA	NA	NA	NA	NA	NA	NA	NA	NA	NA	NA	NA	NA	NA	NA	NA	NA	NA	NA	NA	NA	NA	NA	NA	NA	NA	NA	NA	NA	NA	0.785882	24.7826	0.932086	0.363635	0.998007	-4.59673	-0.225281	24.7826	-0.318607	0.753695	0.987817	-4.61026	1.01116
Q969X5	NA	NA	NA	NA	NA	NA	NA	NA	NA	NA	NA	NA	NA	NA	NA	NA	NA	NA	NA	NA	NA	NA	NA	NA	NA	NA	NA	NA	NA	NA	NA	NA	NA	NA	NA	NA	-0.288637	21.5589	-0.930891	0.364237	0.998007	-4.59676	0.0216355	21.5589	0.083204	0.934608	0.994936	-4.61191	-0.310272
P63162	NA	NA	NA	NA	NA	NA	NA	NA	NA	NA	NA	NA	NA	NA	NA	NA	NA	NA	NA	NA	NA	NA	NA	NA	NA	NA	NA	NA	NA	NA	NA	NA	NA	NA	NA	NA	2.69796	20.5967	0.929097	0.365141	0.998007	-4.5968	3.3408	20.5967	1.37185	0.186981	0.987817	-4.58208	-0.642834
P41240	NA	NA	NA	NA	NA	NA	NA	NA	NA	NA	NA	NA	NA	NA	NA	NA	NA	NA	NA	NA	NA	NA	NA	NA	NA	NA	NA	NA	NA	NA	NA	NA	NA	NA	NA	NA	0.485481	21.0244	0.928795	0.365293	0.998007	-4.5968	-0.266326	21.0244	-0.607562	0.551072	0.987817	-4.60568	0.751807
O00193	NA	NA	NA	NA	NA	NA	NA	NA	NA	NA	NA	NA	NA	NA	NA	NA	NA	NA	NA	NA	NA	NA	NA	NA	NA	NA	NA	NA	NA	NA	NA	NA	NA	NA	NA	NA	-3.75171	19.718	-0.927396	0.365999	0.998007	-4.59683	1.79468	19.718	0.528998	0.603275	0.987817	-4.60719	-5.54639
P54819	NA	NA	NA	NA	NA	NA	NA	NA	NA	NA	NA	NA	NA	NA	NA	NA	NA	NA	NA	NA	NA	NA	NA	NA	NA	NA	NA	NA	NA	NA	NA	NA	NA	NA	NA	NA	2.85967	21.3065	0.92712	0.366138	0.998007	-4.59684	1.88877	21.3065	0.730181	0.474683	0.987817	-4.60294	0.970899
Q6P1N9	NA	NA	NA	NA	NA	NA	NA	NA	NA	NA	NA	NA	NA	NA	NA	NA	NA	NA	NA	NA	NA	NA	NA	NA	NA	NA	NA	NA	NA	NA	NA	NA	NA	NA	NA	NA	4.65631	16.3878	0.926423	0.36649	0.998007	-4.59685	-1.56585	16.3878	-0.371492	0.714611	0.987817	-4.60963	6.22216
Q15942	NA	NA	NA	NA	NA	NA	NA	NA	NA	NA	NA	NA	NA	NA	NA	NA	NA	NA	NA	NA	NA	NA	NA	NA	NA	NA	NA	NA	NA	NA	NA	NA	NA	NA	NA	NA	-0.578882	22.7422	-0.925213	0.367103	0.998007	-4.59688	-0.497027	22.7422	-0.947246	0.356067	0.987817	-4.59702	-0.0818551
Q9Y5K6	NA	NA	NA	NA	NA	NA	NA	NA	NA	NA	NA	NA	NA	NA	NA	NA	NA	NA	NA	NA	NA	NA	NA	NA	NA	NA	NA	NA	NA	NA	NA	NA	NA	NA	NA	NA	4.70019	16.59	0.924546	0.36744	0.998007	-4.59689	-1.6432	16.59	-0.385419	0.704447	0.987817	-4.60944	6.34339
P38159	NA	NA	NA	NA	NA	NA	NA	NA	NA	NA	NA	NA	NA	NA	NA	NA	NA	NA	NA	NA	NA	NA	NA	NA	NA	NA	NA	NA	NA	NA	NA	NA	NA	NA	NA	NA	0.571303	23.4232	0.924298	0.367566	0.998007	-4.5969	-0.038544	23.4232	-0.074359	0.941545	0.994936	-4.61193	0.609847
Q86W92	NA	NA	NA	NA	NA	NA	NA	NA	NA	NA	NA	NA	NA	NA	NA	NA	NA	NA	NA	NA	NA	NA	NA	NA	NA	NA	NA	NA	NA	NA	NA	NA	NA	NA	NA	NA	-5.64364	13.4962	-0.924049	0.367692	0.998007	-4.5969	-4.43095	13.4962	-0.865095	0.398378	0.987817	-4.59941	-1.21268
O95428	NA	NA	NA	NA	NA	NA	NA	NA	NA	NA	NA	NA	NA	NA	NA	NA	NA	NA	NA	NA	NA	NA	NA	NA	NA	NA	NA	NA	NA	NA	NA	NA	NA	NA	NA	NA	2.76263	20.3416	0.923133	0.368157	0.998007	-4.59692	2.38903	20.3416	0.951905	0.353763	0.987817	-4.59688	0.373602
P46782	NA	NA	NA	NA	NA	NA	NA	NA	NA	NA	NA	NA	NA	NA	NA	NA	NA	NA	NA	NA	NA	NA	NA	NA	NA	NA	NA	NA	NA	NA	NA	NA	NA	NA	NA	NA	-0.646759	23.2008	-0.922728	0.368362	0.998007	-4.59693	0.509233	23.2008	0.86632	0.397724	0.987817	-4.59938	-1.15599
Q16836	NA	NA	NA	NA	NA	NA	NA	NA	NA	NA	NA	NA	NA	NA	NA	NA	NA	NA	NA	NA	NA	NA	NA	NA	NA	NA	NA	NA	NA	NA	NA	NA	NA	NA	NA	NA	0.57487	23.469	0.922298	0.36858	0.998007	-4.59694	0.0319336	23.469	0.0610913	0.95196	0.994936	-4.61197	0.542936
Q8IXQ6	NA	NA	NA	NA	NA	NA	NA	NA	NA	NA	NA	NA	NA	NA	NA	NA	NA	NA	NA	NA	NA	NA	NA	NA	NA	NA	NA	NA	NA	NA	NA	NA	NA	NA	NA	NA	4.26354	17.5087	0.922258	0.3686	0.998007	-4.59694	1.33263	17.5087	0.343733	0.735033	0.987817	-4.60997	2.93092
P63000	NA	NA	NA	NA	NA	NA	NA	NA	NA	NA	NA	NA	NA	NA	NA	NA	NA	NA	NA	NA	NA	NA	NA	NA	NA	NA	NA	NA	NA	NA	NA	NA	NA	NA	NA	NA	0.228187	25.5611	0.919848	0.369825	0.998007	-4.59699	0.0425545	25.5611	0.20455	0.84022	0.987817	-4.6113	0.185633
Q16799	NA	NA	NA	NA	NA	NA	NA	NA	NA	NA	NA	NA	NA	NA	NA	NA	NA	NA	NA	NA	NA	NA	NA	NA	NA	NA	NA	NA	NA	NA	NA	NA	NA	NA	NA	NA	-0.911098	23.5036	-0.919613	0.369944	0.998007	-4.597	0.881837	23.5036	1.06135	0.302574	0.987817	-4.59341	-1.79293
Q8N335	NA	NA	NA	NA	NA	NA	NA	NA	NA	NA	NA	NA	NA	NA	NA	NA	NA	NA	NA	NA	NA	NA	NA	NA	NA	NA	NA	NA	NA	NA	NA	NA	NA	NA	NA	NA	4.80666	17.1042	0.91874	0.370389	0.998007	-4.59702	-1.86589	17.1042	-0.425272	0.675683	0.987817	-4.60889	6.67255
Q15056	NA	NA	NA	NA	NA	NA	NA	NA	NA	NA	NA	NA	NA	NA	NA	NA	NA	NA	NA	NA	NA	NA	NA	NA	NA	NA	NA	NA	NA	NA	NA	NA	NA	NA	NA	NA	-0.737471	23.1215	-0.918316	0.370604	0.998007	-4.59702	-0.0546163	23.1215	-0.0810961	0.936261	0.994936	-4.61192	-0.682855
P62993	NA	NA	NA	NA	NA	NA	NA	NA	NA	NA	NA	NA	NA	NA	NA	NA	NA	NA	NA	NA	NA	NA	NA	NA	NA	NA	NA	NA	NA	NA	NA	NA	NA	NA	NA	NA	-0.533571	23.2528	-0.915682	0.371948	0.998007	-4.59708	-0.137747	23.2528	-0.28188	0.781253	0.987817	-4.61064	-0.395824
Q05655	NA	NA	NA	NA	NA	NA	NA	NA	NA	NA	NA	NA	NA	NA	NA	NA	NA	NA	NA	NA	NA	NA	NA	NA	NA	NA	NA	NA	NA	NA	NA	NA	NA	NA	NA	NA	4.82465	15.421	0.915572	0.372004	0.998007	-4.59708	-4.37916	15.421	-0.990943	0.334858	0.987817	-4.59567	9.20381
Q99426	NA	NA	NA	NA	NA	NA	NA	NA	NA	NA	NA	NA	NA	NA	NA	NA	NA	NA	NA	NA	NA	NA	NA	NA	NA	NA	NA	NA	NA	NA	NA	NA	NA	NA	NA	NA	-0.304471	24.0085	-0.915287	0.372149	0.998007	-4.59709	-0.226035	24.0085	-0.810246	0.428389	0.987817	-4.60091	-0.0784365
Q12765	NA	NA	NA	NA	NA	NA	NA	NA	NA	NA	NA	NA	NA	NA	NA	NA	NA	NA	NA	NA	NA	NA	NA	NA	NA	NA	NA	NA	NA	NA	NA	NA	NA	NA	NA	NA	0.55659	24.8746	0.914829	0.372383	0.998007	-4.5971	0.386905	24.8746	0.758298	0.458094	0.987817	-4.60225	0.169685
Q9H2D6	NA	NA	NA	NA	NA	NA	NA	NA	NA	NA	NA	NA	NA	NA	NA	NA	NA	NA	NA	NA	NA	NA	NA	NA	NA	NA	NA	NA	NA	NA	NA	NA	NA	NA	NA	NA	4.69792	16.7852	0.907099	0.376347	0.998007	-4.59726	-1.15177	16.7852	-0.265182	0.793885	0.987817	-4.6108	5.84969
Q99961	NA	NA	NA	NA	NA	NA	NA	NA	NA	NA	NA	NA	NA	NA	NA	NA	NA	NA	NA	NA	NA	NA	NA	NA	NA	NA	NA	NA	NA	NA	NA	NA	NA	NA	NA	NA	-0.520259	21.6588	-0.906604	0.376602	0.998007	-4.59727	-0.333155	21.6588	-0.692269	0.497609	0.987817	-4.60383	-0.187104
O75131	NA	NA	NA	NA	NA	NA	NA	NA	NA	NA	NA	NA	NA	NA	NA	NA	NA	NA	NA	NA	NA	NA	NA	NA	NA	NA	NA	NA	NA	NA	NA	NA	NA	NA	NA	NA	0.497668	23.2909	0.906599	0.376605	0.998007	-4.59727	0.214216	23.2909	0.465326	0.647282	0.987817	-4.60827	0.283452
Q86XP3	NA	NA	NA	NA	NA	NA	NA	NA	NA	NA	NA	NA	NA	NA	NA	NA	NA	NA	NA	NA	NA	NA	NA	NA	NA	NA	NA	NA	NA	NA	NA	NA	NA	NA	NA	NA	4.52521	16.2366	0.905917	0.376956	0.998007	-4.59728	-1.39044	16.2366	-0.331919	0.743787	0.987817	-4.61011	5.91565
P31937	NA	NA	NA	NA	NA	NA	NA	NA	NA	NA	NA	NA	NA	NA	NA	NA	NA	NA	NA	NA	NA	NA	NA	NA	NA	NA	NA	NA	NA	NA	NA	NA	NA	NA	NA	NA	-0.665724	21.2031	-0.903697	0.3781	0.998007	-4.59733	-1.03385	21.2031	-1.67346	0.111538	0.987817	-4.5694	0.368122
P07203	NA	NA	NA	NA	NA	NA	NA	NA	NA	NA	NA	NA	NA	NA	NA	NA	NA	NA	NA	NA	NA	NA	NA	NA	NA	NA	NA	NA	NA	NA	NA	NA	NA	NA	NA	NA	0.397774	24.7357	0.902656	0.378638	0.998007	-4.59735	0.153327	24.7357	0.414891	0.683128	0.987817	-4.60904	0.244447
Q9NX40	NA	NA	NA	NA	NA	NA	NA	NA	NA	NA	NA	NA	NA	NA	NA	NA	NA	NA	NA	NA	NA	NA	NA	NA	NA	NA	NA	NA	NA	NA	NA	NA	NA	NA	NA	NA	-0.262081	21.5011	-0.901788	0.379087	0.998007	-4.59737	0.144863	21.5011	0.594368	0.559669	0.987817	-4.60595	-0.406944
P61758	NA	NA	NA	NA	NA	NA	NA	NA	NA	NA	NA	NA	NA	NA	NA	NA	NA	NA	NA	NA	NA	NA	NA	NA	NA	NA	NA	NA	NA	NA	NA	NA	NA	NA	NA	NA	2.57149	19.8569	0.901102	0.379442	0.998007	-4.59738	2.10199	19.8569	0.878314	0.391355	0.987817	-4.59904	0.469502
Q9Y2X7	NA	NA	NA	NA	NA	NA	NA	NA	NA	NA	NA	NA	NA	NA	NA	NA	NA	NA	NA	NA	NA	NA	NA	NA	NA	NA	NA	NA	NA	NA	NA	NA	NA	NA	NA	NA	2.63477	20.3394	0.900523	0.379741	0.998007	-4.59739	2.17151	20.3394	0.885004	0.387833	0.987817	-4.59885	0.463259
Q5M9N0	NA	NA	NA	NA	NA	NA	NA	NA	NA	NA	NA	NA	NA	NA	NA	NA	NA	NA	NA	NA	NA	NA	NA	NA	NA	NA	NA	NA	NA	NA	NA	NA	NA	NA	NA	NA	-0.849625	23.5398	-0.899974	0.380026	0.998007	-4.5974	0.498743	23.5398	0.629956	0.536645	0.987817	-4.60521	-1.34837
P62081	NA	NA	NA	NA	NA	NA	NA	NA	NA	NA	NA	NA	NA	NA	NA	NA	NA	NA	NA	NA	NA	NA	NA	NA	NA	NA	NA	NA	NA	NA	NA	NA	NA	NA	NA	NA	0.603426	23.5973	0.899958	0.380034	0.998007	-4.5974	-0.177449	23.5973	-0.315574	0.755958	0.987817	-4.61029	0.780875
A0FGR8	NA	NA	NA	NA	NA	NA	NA	NA	NA	NA	NA	NA	NA	NA	NA	NA	NA	NA	NA	NA	NA	NA	NA	NA	NA	NA	NA	NA	NA	NA	NA	NA	NA	NA	NA	NA	0.57061	21.6944	0.899658	0.380189	0.998007	-4.59741	0.330883	21.6944	0.622075	0.541698	0.987817	-4.60538	0.239727
O15031	NA	NA	NA	NA	NA	NA	NA	NA	NA	NA	NA	NA	NA	NA	NA	NA	NA	NA	NA	NA	NA	NA	NA	NA	NA	NA	NA	NA	NA	NA	NA	NA	NA	NA	NA	NA	0.341878	22.1067	0.899035	0.380512	0.998007	-4.59742	0.131512	22.1067	0.412382	0.684933	0.987817	-4.60907	0.210367
P24821	NA	NA	NA	NA	NA	NA	NA	NA	NA	NA	NA	NA	NA	NA	NA	NA	NA	NA	NA	NA	NA	NA	NA	NA	NA	NA	NA	NA	NA	NA	NA	NA	NA	NA	NA	NA	-0.832873	22.7901	-0.898809	0.380629	0.998007	-4.59743	0.462314	22.7901	0.594917	0.55931	0.987817	-4.60594	-1.29519
Q8WUW1	NA	NA	NA	NA	NA	NA	NA	NA	NA	NA	NA	NA	NA	NA	NA	NA	NA	NA	NA	NA	NA	NA	NA	NA	NA	NA	NA	NA	NA	NA	NA	NA	NA	NA	NA	NA	-5.39928	14.7258	-0.89839	0.380847	0.998007	-4.59744	-1.69489	14.7258	-0.33628	0.740551	0.987817	-4.61006	-3.70439
P12111	NA	NA	NA	NA	NA	NA	NA	NA	NA	NA	NA	NA	NA	NA	NA	NA	NA	NA	NA	NA	NA	NA	NA	NA	NA	NA	NA	NA	NA	NA	NA	NA	NA	NA	NA	NA	-0.660867	26.0463	-0.89819	0.380951	0.998007	-4.59744	-0.249498	26.0463	-0.404345	0.690727	0.987817	-4.60919	-0.411369
P14317	NA	NA	NA	NA	NA	NA	NA	NA	NA	NA	NA	NA	NA	NA	NA	NA	NA	NA	NA	NA	NA	NA	NA	NA	NA	NA	NA	NA	NA	NA	NA	NA	NA	NA	NA	NA	-0.660219	22.826	-0.898027	0.381035	0.998007	-4.59744	-0.299379	22.826	-0.485572	0.633132	0.987817	-4.60795	-0.360839
Q9BXX0	NA	NA	NA	NA	NA	NA	NA	NA	NA	NA	NA	NA	NA	NA	NA	NA	NA	NA	NA	NA	NA	NA	NA	NA	NA	NA	NA	NA	NA	NA	NA	NA	NA	NA	NA	NA	5.00785	17.9412	0.897999	0.38105	0.998007	-4.59745	-0.854637	17.9412	-0.182741	0.857045	0.987817	-4.61145	5.86249
P47985	NA	NA	NA	NA	NA	NA	NA	NA	NA	NA	NA	NA	NA	NA	NA	NA	NA	NA	NA	NA	NA	NA	NA	NA	NA	NA	NA	NA	NA	NA	NA	NA	NA	NA	NA	NA	-0.393996	21.633	-0.897632	0.38124	0.998007	-4.59745	-0.311416	21.633	-0.846014	0.40866	0.987817	-4.59994	-0.0825807
Q8N1F7	NA	NA	NA	NA	NA	NA	NA	NA	NA	NA	NA	NA	NA	NA	NA	NA	NA	NA	NA	NA	NA	NA	NA	NA	NA	NA	NA	NA	NA	NA	NA	NA	NA	NA	NA	NA	4.57731	16.4997	0.897577	0.381269	0.998007	-4.59745	-1.27348	16.4997	-0.297772	0.76929	0.987817	-4.61048	5.85078
P22087	NA	NA	NA	NA	NA	NA	NA	NA	NA	NA	NA	NA	NA	NA	NA	NA	NA	NA	NA	NA	NA	NA	NA	NA	NA	NA	NA	NA	NA	NA	NA	NA	NA	NA	NA	NA	4.77057	17.2135	0.897017	0.38156	0.998007	-4.59747	-1.79788	17.2135	-0.403108	0.69162	0.987817	-4.6092	6.56845
P48444	NA	NA	NA	NA	NA	NA	NA	NA	NA	NA	NA	NA	NA	NA	NA	NA	NA	NA	NA	NA	NA	NA	NA	NA	NA	NA	NA	NA	NA	NA	NA	NA	NA	NA	NA	NA	-0.394429	22.1906	-0.89662	0.381766	0.998007	-4.59747	0.458761	22.1906	1.24353	0.229637	0.987817	-4.587	-0.853189
O75822	NA	NA	NA	NA	NA	NA	NA	NA	NA	NA	NA	NA	NA	NA	NA	NA	NA	NA	NA	NA	NA	NA	NA	NA	NA	NA	NA	NA	NA	NA	NA	NA	NA	NA	NA	NA	-0.336955	21.6165	-0.89501	0.382603	0.998007	-4.59751	-0.0889527	21.6165	-0.281739	0.78136	0.987817	-4.61064	-0.248002
Q16186	NA	NA	NA	NA	NA	NA	NA	NA	NA	NA	NA	NA	NA	NA	NA	NA	NA	NA	NA	NA	NA	NA	NA	NA	NA	NA	NA	NA	NA	NA	NA	NA	NA	NA	NA	NA	-0.334439	21.3	-0.894814	0.382705	0.998007	-4.59751	-0.383323	21.3	-1.22296	0.237128	0.987817	-4.58776	0.0488838
Q8IV08	NA	NA	NA	NA	NA	NA	NA	NA	NA	NA	NA	NA	NA	NA	NA	NA	NA	NA	NA	NA	NA	NA	NA	NA	NA	NA	NA	NA	NA	NA	NA	NA	NA	NA	NA	NA	2.62501	20.4526	0.893373	0.383455	0.998007	-4.59754	2.01412	20.4526	0.817367	0.424414	0.987817	-4.60072	0.610895
Q9H3S7	NA	NA	NA	NA	NA	NA	NA	NA	NA	NA	NA	NA	NA	NA	NA	NA	NA	NA	NA	NA	NA	NA	NA	NA	NA	NA	NA	NA	NA	NA	NA	NA	NA	NA	NA	NA	2.49517	19.7251	0.892951	0.383675	0.998007	-4.59755	2.55252	19.7251	1.08925	0.290423	0.987817	-4.59247	-0.0573473
P62333	NA	NA	NA	NA	NA	NA	NA	NA	NA	NA	NA	NA	NA	NA	NA	NA	NA	NA	NA	NA	NA	NA	NA	NA	NA	NA	NA	NA	NA	NA	NA	NA	NA	NA	NA	NA	0.458936	22.2501	0.890905	0.384743	0.998007	-4.59759	0.0755255	22.2501	0.174825	0.86317	0.987817	-4.6115	0.38341
P62195	NA	NA	NA	NA	NA	NA	NA	NA	NA	NA	NA	NA	NA	NA	NA	NA	NA	NA	NA	NA	NA	NA	NA	NA	NA	NA	NA	NA	NA	NA	NA	NA	NA	NA	NA	NA	0.592394	22.4396	0.8904	0.385007	0.998007	-4.5976	-0.458872	22.4396	-0.822426	0.421604	0.987817	-4.60058	1.05127
Q96CX2	NA	NA	NA	NA	NA	NA	NA	NA	NA	NA	NA	NA	NA	NA	NA	NA	NA	NA	NA	NA	NA	NA	NA	NA	NA	NA	NA	NA	NA	NA	NA	NA	NA	NA	NA	NA	0.32905	25.204	0.889899	0.385268	0.998007	-4.59761	-0.0187687	25.204	-0.0605262	0.952404	0.994936	-4.61197	0.347819
Q86V81	NA	NA	NA	NA	NA	NA	NA	NA	NA	NA	NA	NA	NA	NA	NA	NA	NA	NA	NA	NA	NA	NA	NA	NA	NA	NA	NA	NA	NA	NA	NA	NA	NA	NA	NA	NA	2.72145	20.9111	0.888247	0.386132	0.998007	-4.59764	1.88284	20.9111	0.732786	0.473131	0.987817	-4.60287	0.838612
P29590	NA	NA	NA	NA	NA	NA	NA	NA	NA	NA	NA	NA	NA	NA	NA	NA	NA	NA	NA	NA	NA	NA	NA	NA	NA	NA	NA	NA	NA	NA	NA	NA	NA	NA	NA	NA	0.349131	22.5805	0.887812	0.38636	0.998007	-4.59765	0.101659	22.5805	0.308256	0.761429	0.987817	-4.61037	0.247471
P15170	NA	NA	NA	NA	NA	NA	NA	NA	NA	NA	NA	NA	NA	NA	NA	NA	NA	NA	NA	NA	NA	NA	NA	NA	NA	NA	NA	NA	NA	NA	NA	NA	NA	NA	NA	NA	2.63986	20.8032	0.885938	0.387342	0.998007	-4.59769	1.97093	20.8032	0.78872	0.440548	0.987817	-4.60147	0.668937
P48739	NA	NA	NA	NA	NA	NA	NA	NA	NA	NA	NA	NA	NA	NA	NA	NA	NA	NA	NA	NA	NA	NA	NA	NA	NA	NA	NA	NA	NA	NA	NA	NA	NA	NA	NA	NA	-0.218764	21.1265	-0.885593	0.387523	0.998007	-4.5977	-0.278441	21.1265	-1.34408	0.195633	0.987817	-4.58317	0.0596778
P60201	NA	NA	NA	NA	NA	NA	NA	NA	NA	NA	NA	NA	NA	NA	NA	NA	NA	NA	NA	NA	NA	NA	NA	NA	NA	NA	NA	NA	NA	NA	NA	NA	NA	NA	NA	NA	0.699602	24.2986	0.884074	0.388321	0.998007	-4.59773	1.10235	24.2986	1.66107	0.11403	0.987817	-4.56995	-0.40275
P61619	NA	NA	NA	NA	NA	NA	NA	NA	NA	NA	NA	NA	NA	NA	NA	NA	NA	NA	NA	NA	NA	NA	NA	NA	NA	NA	NA	NA	NA	NA	NA	NA	NA	NA	NA	NA	-0.638378	22.0368	-0.883995	0.388363	0.998007	-4.59773	-0.162069	22.0368	-0.26761	0.792044	0.987817	-4.61078	-0.476309
Q6YN16	NA	NA	NA	NA	NA	NA	NA	NA	NA	NA	NA	NA	NA	NA	NA	NA	NA	NA	NA	NA	NA	NA	NA	NA	NA	NA	NA	NA	NA	NA	NA	NA	NA	NA	NA	NA	4.65183	17.0845	0.883913	0.388406	0.998007	-4.59773	-1.78124	17.0845	-0.403589	0.691272	0.987817	-4.6092	6.43307
Q92608	NA	NA	NA	NA	NA	NA	NA	NA	NA	NA	NA	NA	NA	NA	NA	NA	NA	NA	NA	NA	NA	NA	NA	NA	NA	NA	NA	NA	NA	NA	NA	NA	NA	NA	NA	NA	4.39351	16.0708	0.883156	0.388803	0.998007	-4.59775	-1.08797	16.0708	-0.26078	0.797225	0.987817	-4.61084	5.48148
P18031	NA	NA	NA	NA	NA	NA	NA	NA	NA	NA	NA	NA	NA	NA	NA	NA	NA	NA	NA	NA	NA	NA	NA	NA	NA	NA	NA	NA	NA	NA	NA	NA	NA	NA	NA	NA	5.50349	13.6126	0.880559	0.390171	0.998007	-4.5978	3.67525	13.6126	0.701195	0.492154	0.987817	-4.60363	1.82823
Q13480	NA	NA	NA	NA	NA	NA	NA	NA	NA	NA	NA	NA	NA	NA	NA	NA	NA	NA	NA	NA	NA	NA	NA	NA	NA	NA	NA	NA	NA	NA	NA	NA	NA	NA	NA	NA	4.53939	16.6665	0.880181	0.39037	0.998007	-4.59781	-0.784692	16.6665	-0.181428	0.85806	0.987817	-4.61145	5.32408
Q9NUJ1	NA	NA	NA	NA	NA	NA	NA	NA	NA	NA	NA	NA	NA	NA	NA	NA	NA	NA	NA	NA	NA	NA	NA	NA	NA	NA	NA	NA	NA	NA	NA	NA	NA	NA	NA	NA	4.45764	16.5552	0.87903	0.390978	0.998007	-4.59783	-1.69821	16.5552	-0.399319	0.69436	0.987817	-4.60926	6.15584
P24043	NA	NA	NA	NA	NA	NA	NA	NA	NA	NA	NA	NA	NA	NA	NA	NA	NA	NA	NA	NA	NA	NA	NA	NA	NA	NA	NA	NA	NA	NA	NA	NA	NA	NA	NA	NA	1.02635	25.4714	0.878825	0.391086	0.998007	-4.59784	0.927551	25.4714	0.947051	0.356164	0.987817	-4.59702	0.0988036
P19404	NA	NA	NA	NA	NA	NA	NA	NA	NA	NA	NA	NA	NA	NA	NA	NA	NA	NA	NA	NA	NA	NA	NA	NA	NA	NA	NA	NA	NA	NA	NA	NA	NA	NA	NA	NA	0.358747	21.5843	0.878522	0.391246	0.998007	-4.59784	-0.168772	21.5843	-0.492828	0.628096	0.987817	-4.60782	0.527519
P38117	NA	NA	NA	NA	NA	NA	NA	NA	NA	NA	NA	NA	NA	NA	NA	NA	NA	NA	NA	NA	NA	NA	NA	NA	NA	NA	NA	NA	NA	NA	NA	NA	NA	NA	NA	NA	0.360417	22.7653	0.878325	0.39135	0.998007	-4.59785	-0.1486	22.7653	-0.431816	0.671007	0.987817	-4.60879	0.509017
P52597	NA	NA	NA	NA	NA	NA	NA	NA	NA	NA	NA	NA	NA	NA	NA	NA	NA	NA	NA	NA	NA	NA	NA	NA	NA	NA	NA	NA	NA	NA	NA	NA	NA	NA	NA	NA	-0.5243	22.6682	-0.878098	0.39147	0.998007	-4.59785	-0.354657	22.6682	-0.708276	0.487852	0.987817	-4.60346	-0.169643
Q8IUX7	NA	NA	NA	NA	NA	NA	NA	NA	NA	NA	NA	NA	NA	NA	NA	NA	NA	NA	NA	NA	NA	NA	NA	NA	NA	NA	NA	NA	NA	NA	NA	NA	NA	NA	NA	NA	0.771971	25.3297	0.877838	0.391607	0.998007	-4.59786	0.785018	25.3297	1.06445	0.301208	0.987817	-4.5933	-0.0130473
O15533	NA	NA	NA	NA	NA	NA	NA	NA	NA	NA	NA	NA	NA	NA	NA	NA	NA	NA	NA	NA	NA	NA	NA	NA	NA	NA	NA	NA	NA	NA	NA	NA	NA	NA	NA	NA	0.453999	22.112	0.877314	0.391884	0.998007	-4.59787	0.671768	22.112	1.54793	0.139055	0.987817	-4.57484	-0.217769
Q9Y376	NA	NA	NA	NA	NA	NA	NA	NA	NA	NA	NA	NA	NA	NA	NA	NA	NA	NA	NA	NA	NA	NA	NA	NA	NA	NA	NA	NA	NA	NA	NA	NA	NA	NA	NA	NA	-3.43607	19.4078	-0.877094	0.392	0.998007	-4.59787	2.35641	19.4078	0.717243	0.482436	0.987817	-4.60325	-5.79248
P46776	NA	NA	NA	NA	NA	NA	NA	NA	NA	NA	NA	NA	NA	NA	NA	NA	NA	NA	NA	NA	NA	NA	NA	NA	NA	NA	NA	NA	NA	NA	NA	NA	NA	NA	NA	NA	4.78509	17.8517	0.876507	0.392311	0.998007	-4.59788	-2.88566	17.8517	-0.630291	0.536431	0.987817	-4.60521	7.67076
Q00796	NA	NA	NA	NA	NA	NA	NA	NA	NA	NA	NA	NA	NA	NA	NA	NA	NA	NA	NA	NA	NA	NA	NA	NA	NA	NA	NA	NA	NA	NA	NA	NA	NA	NA	NA	NA	4.0857	17.8083	0.875543	0.392821	0.998007	-4.5979	1.03884	17.8083	0.265456	0.793677	0.987817	-4.6108	3.04685
P62906	NA	NA	NA	NA	NA	NA	NA	NA	NA	NA	NA	NA	NA	NA	NA	NA	NA	NA	NA	NA	NA	NA	NA	NA	NA	NA	NA	NA	NA	NA	NA	NA	NA	NA	NA	NA	-0.54874	23.2007	-0.87508	0.393066	0.998007	-4.59791	-0.115652	23.2007	-0.21992	0.82841	0.987817	-4.61118	-0.433088
Q9H910	NA	NA	NA	NA	NA	NA	NA	NA	NA	NA	NA	NA	NA	NA	NA	NA	NA	NA	NA	NA	NA	NA	NA	NA	NA	NA	NA	NA	NA	NA	NA	NA	NA	NA	NA	NA	-3.42062	19.4343	-0.874584	0.393329	0.998007	-4.59792	2.28351	19.4343	0.696195	0.495206	0.987817	-4.60374	-5.70413
Q15005	NA	NA	NA	NA	NA	NA	NA	NA	NA	NA	NA	NA	NA	NA	NA	NA	NA	NA	NA	NA	NA	NA	NA	NA	NA	NA	NA	NA	NA	NA	NA	NA	NA	NA	NA	NA	0.5446	21.6793	0.874188	0.393539	0.998007	-4.59793	1.20704	21.6793	2.31035	0.0329396	0.987817	-4.5395	-0.662438
Q99471	NA	NA	NA	NA	NA	NA	NA	NA	NA	NA	NA	NA	NA	NA	NA	NA	NA	NA	NA	NA	NA	NA	NA	NA	NA	NA	NA	NA	NA	NA	NA	NA	NA	NA	NA	NA	2.53238	20.2513	0.873804	0.393742	0.998007	-4.59794	2.3983	20.2513	0.986776	0.336842	0.987817	-4.5958	0.134085
P49189	NA	NA	NA	NA	NA	NA	NA	NA	NA	NA	NA	NA	NA	NA	NA	NA	NA	NA	NA	NA	NA	NA	NA	NA	NA	NA	NA	NA	NA	NA	NA	NA	NA	NA	NA	NA	0.33814	24.0566	0.872421	0.394476	0.998007	-4.59796	-0.0586589	24.0566	-0.180466	0.858805	0.987817	-4.61146	0.396799
P04792	NA	NA	NA	NA	NA	NA	NA	NA	NA	NA	NA	NA	NA	NA	NA	NA	NA	NA	NA	NA	NA	NA	NA	NA	NA	NA	NA	NA	NA	NA	NA	NA	NA	NA	NA	NA	0.285112	28.2448	0.87238	0.394498	0.998007	-4.59796	0.0482285	28.2448	0.175964	0.862288	0.987817	-4.61149	0.236884
P07858	NA	NA	NA	NA	NA	NA	NA	NA	NA	NA	NA	NA	NA	NA	NA	NA	NA	NA	NA	NA	NA	NA	NA	NA	NA	NA	NA	NA	NA	NA	NA	NA	NA	NA	NA	NA	0.402091	24.5748	0.871145	0.395154	0.998007	-4.59799	-0.122189	24.5748	-0.315667	0.755889	0.987817	-4.61029	0.524279
P35221	NA	NA	NA	NA	NA	NA	NA	NA	NA	NA	NA	NA	NA	NA	NA	NA	NA	NA	NA	NA	NA	NA	NA	NA	NA	NA	NA	NA	NA	NA	NA	NA	NA	NA	NA	NA	0.532722	24.2907	0.869331	0.396119	0.998007	-4.59803	0.00612935	24.2907	0.0119269	0.990615	0.9991	-4.61203	0.526593
Q96AC1	NA	NA	NA	NA	NA	NA	NA	NA	NA	NA	NA	NA	NA	NA	NA	NA	NA	NA	NA	NA	NA	NA	NA	NA	NA	NA	NA	NA	NA	NA	NA	NA	NA	NA	NA	NA	-0.355189	24.0869	-0.869013	0.396288	0.998007	-4.59803	-0.132874	24.0869	-0.387649	0.702825	0.987817	-4.60941	-0.222314
Q96RU3	NA	NA	NA	NA	NA	NA	NA	NA	NA	NA	NA	NA	NA	NA	NA	NA	NA	NA	NA	NA	NA	NA	NA	NA	NA	NA	NA	NA	NA	NA	NA	NA	NA	NA	NA	NA	4.46879	16.6278	0.867771	0.39695	0.998007	-4.59806	-0.925884	16.6278	-0.214389	0.832655	0.987817	-4.61123	5.39467
Q8NB37	NA	NA	NA	NA	NA	NA	NA	NA	NA	NA	NA	NA	NA	NA	NA	NA	NA	NA	NA	NA	NA	NA	NA	NA	NA	NA	NA	NA	NA	NA	NA	NA	NA	NA	NA	NA	2.41052	19.1502	0.866297	0.397736	0.998007	-4.59809	1.53741	19.1502	0.658833	0.518349	0.987817	-4.60459	0.873114
P27695	NA	NA	NA	NA	NA	NA	NA	NA	NA	NA	NA	NA	NA	NA	NA	NA	NA	NA	NA	NA	NA	NA	NA	NA	NA	NA	NA	NA	NA	NA	NA	NA	NA	NA	NA	NA	0.393406	22.9754	0.864292	0.398808	0.998007	-4.59813	0.0849759	22.9754	0.222611	0.826347	0.987817	-4.61116	0.30843
P37108	NA	NA	NA	NA	NA	NA	NA	NA	NA	NA	NA	NA	NA	NA	NA	NA	NA	NA	NA	NA	NA	NA	NA	NA	NA	NA	NA	NA	NA	NA	NA	NA	NA	NA	NA	NA	4.50104	16.9027	0.864236	0.398838	0.998007	-4.59813	-1.86485	16.9027	-0.426968	0.67447	0.987817	-4.60886	6.3659
Q9BSF0	NA	NA	NA	NA	NA	NA	NA	NA	NA	NA	NA	NA	NA	NA	NA	NA	NA	NA	NA	NA	NA	NA	NA	NA	NA	NA	NA	NA	NA	NA	NA	NA	NA	NA	NA	NA	2.58484	21.1326	0.863607	0.399174	0.998007	-4.59814	2.8808	21.1326	1.14769	0.266132	0.987817	-4.59046	-0.295956
Q12955	NA	NA	NA	NA	NA	NA	NA	NA	NA	NA	NA	NA	NA	NA	NA	NA	NA	NA	NA	NA	NA	NA	NA	NA	NA	NA	NA	NA	NA	NA	NA	NA	NA	NA	NA	NA	0.584076	23.5952	0.862813	0.399599	0.998007	-4.59816	0.28514	23.5952	0.502269	0.621572	0.987817	-4.60766	0.298936
Q99805	NA	NA	NA	NA	NA	NA	NA	NA	NA	NA	NA	NA	NA	NA	NA	NA	NA	NA	NA	NA	NA	NA	NA	NA	NA	NA	NA	NA	NA	NA	NA	NA	NA	NA	NA	NA	3.44268	19.1849	0.861801	0.400141	0.998007	-4.59818	-1.61013	19.1849	-0.48062	0.636581	0.987817	-4.60803	5.0528
Q15029	NA	NA	NA	NA	NA	NA	NA	NA	NA	NA	NA	NA	NA	NA	NA	NA	NA	NA	NA	NA	NA	NA	NA	NA	NA	NA	NA	NA	NA	NA	NA	NA	NA	NA	NA	NA	2.45502	19.7933	0.860566	0.400803	0.998007	-4.5982	1.918	19.7933	0.801693	0.433195	0.987817	-4.60113	0.537023
Q15369	NA	NA	NA	NA	NA	NA	NA	NA	NA	NA	NA	NA	NA	NA	NA	NA	NA	NA	NA	NA	NA	NA	NA	NA	NA	NA	NA	NA	NA	NA	NA	NA	NA	NA	NA	NA	-0.547329	22.4088	-0.860431	0.400875	0.998007	-4.5982	-0.27178	22.4088	-0.509468	0.616618	0.987817	-4.60754	-0.275549
P27635	NA	NA	NA	NA	NA	NA	NA	NA	NA	NA	NA	NA	NA	NA	NA	NA	NA	NA	NA	NA	NA	NA	NA	NA	NA	NA	NA	NA	NA	NA	NA	NA	NA	NA	NA	NA	2.61214	21.3521	0.858919	0.401687	0.998007	-4.59823	3.0977	21.3521	1.21458	0.240232	0.987817	-4.58807	-0.485559
Q9Y2W2	NA	NA	NA	NA	NA	NA	NA	NA	NA	NA	NA	NA	NA	NA	NA	NA	NA	NA	NA	NA	NA	NA	NA	NA	NA	NA	NA	NA	NA	NA	NA	NA	NA	NA	NA	NA	4.31818	16.2071	0.857634	0.402378	0.998007	-4.59826	-0.789473	16.2071	-0.186969	0.853778	0.987817	-4.61142	5.10765
Q5T0F9	NA	NA	NA	NA	NA	NA	NA	NA	NA	NA	NA	NA	NA	NA	NA	NA	NA	NA	NA	NA	NA	NA	NA	NA	NA	NA	NA	NA	NA	NA	NA	NA	NA	NA	NA	NA	2.41888	19.9984	0.857535	0.402431	0.998007	-4.59826	2.37671	19.9984	1.00472	0.328357	0.987817	-4.59524	0.0421621
P46063	NA	NA	NA	NA	NA	NA	NA	NA	NA	NA	NA	NA	NA	NA	NA	NA	NA	NA	NA	NA	NA	NA	NA	NA	NA	NA	NA	NA	NA	NA	NA	NA	NA	NA	NA	NA	2.46983	20.2645	0.856587	0.402942	0.998007	-4.59828	2.10759	20.2645	0.871607	0.394908	0.987817	-4.59923	0.362241
P28331	NA	NA	NA	NA	NA	NA	NA	NA	NA	NA	NA	NA	NA	NA	NA	NA	NA	NA	NA	NA	NA	NA	NA	NA	NA	NA	NA	NA	NA	NA	NA	NA	NA	NA	NA	NA	0.574717	21.9672	0.856539	0.402967	0.998007	-4.59828	-0.595476	21.9672	-1.05825	0.303948	0.987817	-4.59351	1.17019
P51606	NA	NA	NA	NA	NA	NA	NA	NA	NA	NA	NA	NA	NA	NA	NA	NA	NA	NA	NA	NA	NA	NA	NA	NA	NA	NA	NA	NA	NA	NA	NA	NA	NA	NA	NA	NA	0.486527	22.0533	0.855657	0.403443	0.998007	-4.5983	0.320538	22.0533	0.672206	0.509996	0.987817	-4.60429	0.165989
Q9H1U4	NA	NA	NA	NA	NA	NA	NA	NA	NA	NA	NA	NA	NA	NA	NA	NA	NA	NA	NA	NA	NA	NA	NA	NA	NA	NA	NA	NA	NA	NA	NA	NA	NA	NA	NA	NA	0.434955	20.8179	0.855445	0.403556	0.998007	-4.5983	0.255565	20.8179	0.599349	0.556415	0.987817	-4.60585	0.17939
P07948	NA	NA	NA	NA	NA	NA	NA	NA	NA	NA	NA	NA	NA	NA	NA	NA	NA	NA	NA	NA	NA	NA	NA	NA	NA	NA	NA	NA	NA	NA	NA	NA	NA	NA	NA	NA	2.43363	20.202	0.854729	0.403943	0.998007	-4.59832	2.54199	20.202	1.06458	0.301149	0.987817	-4.5933	-0.108362
Q6PCB0	NA	NA	NA	NA	NA	NA	NA	NA	NA	NA	NA	NA	NA	NA	NA	NA	NA	NA	NA	NA	NA	NA	NA	NA	NA	NA	NA	NA	NA	NA	NA	NA	NA	NA	NA	NA	0.568963	25.7535	0.850015	0.40649	0.998007	-4.59841	-0.0890548	25.7535	-0.158646	0.875715	0.987817	-4.61159	0.658018
P21281	NA	NA	NA	NA	NA	NA	NA	NA	NA	NA	NA	NA	NA	NA	NA	NA	NA	NA	NA	NA	NA	NA	NA	NA	NA	NA	NA	NA	NA	NA	NA	NA	NA	NA	NA	NA	0.464294	23.2049	0.849827	0.406591	0.998007	-4.59841	-0.908369	23.2049	-1.98258	0.0629011	0.987817	-4.55524	1.37266
Q52LJ0	NA	NA	NA	NA	NA	NA	NA	NA	NA	NA	NA	NA	NA	NA	NA	NA	NA	NA	NA	NA	NA	NA	NA	NA	NA	NA	NA	NA	NA	NA	NA	NA	NA	NA	NA	NA	-0.281486	21.193	-0.849677	0.406672	0.998007	-4.59841	0.406025	21.193	1.46144	0.161146	0.987817	-4.57846	-0.687512
P24666	NA	NA	NA	NA	NA	NA	NA	NA	NA	NA	NA	NA	NA	NA	NA	NA	NA	NA	NA	NA	NA	NA	NA	NA	NA	NA	NA	NA	NA	NA	NA	NA	NA	NA	NA	NA	-0.457584	22.3769	-0.848953	0.407065	0.998007	-4.59843	-0.257085	22.3769	-0.568749	0.57656	0.987817	-4.60645	-0.200499
O60869	NA	NA	NA	NA	NA	NA	NA	NA	NA	NA	NA	NA	NA	NA	NA	NA	NA	NA	NA	NA	NA	NA	NA	NA	NA	NA	NA	NA	NA	NA	NA	NA	NA	NA	NA	NA	-0.416421	21.7981	-0.848086	0.407535	0.998007	-4.59845	-0.343723	21.7981	-0.834729	0.41482	0.987817	-4.60025	-0.0726988
Q13838	NA	NA	NA	NA	NA	NA	NA	NA	NA	NA	NA	NA	NA	NA	NA	NA	NA	NA	NA	NA	NA	NA	NA	NA	NA	NA	NA	NA	NA	NA	NA	NA	NA	NA	NA	NA	0.302625	24.0938	0.847853	0.407661	0.998007	-4.59845	0.0975285	24.0938	0.32582	0.748321	0.987817	-4.61018	0.205097
Q04446	NA	NA	NA	NA	NA	NA	NA	NA	NA	NA	NA	NA	NA	NA	NA	NA	NA	NA	NA	NA	NA	NA	NA	NA	NA	NA	NA	NA	NA	NA	NA	NA	NA	NA	NA	NA	-0.307294	21.6262	-0.847774	0.407704	0.998007	-4.59845	0.128259	21.6262	0.421935	0.678072	0.987817	-4.60894	-0.435553
Q8N573	NA	NA	NA	NA	NA	NA	NA	NA	NA	NA	NA	NA	NA	NA	NA	NA	NA	NA	NA	NA	NA	NA	NA	NA	NA	NA	NA	NA	NA	NA	NA	NA	NA	NA	NA	NA	2.38869	19.6871	0.847673	0.407759	0.998007	-4.59845	2.22886	19.6871	0.943151	0.3581	0.987817	-4.59714	0.159832
Q5VW32	NA	NA	NA	NA	NA	NA	NA	NA	NA	NA	NA	NA	NA	NA	NA	NA	NA	NA	NA	NA	NA	NA	NA	NA	NA	NA	NA	NA	NA	NA	NA	NA	NA	NA	NA	NA	-3.33586	19.2874	-0.847332	0.407944	0.998007	-4.59846	2.46925	19.2874	0.747895	0.46419	0.987817	-4.6025	-5.80511
P15586	NA	NA	NA	NA	NA	NA	NA	NA	NA	NA	NA	NA	NA	NA	NA	NA	NA	NA	NA	NA	NA	NA	NA	NA	NA	NA	NA	NA	NA	NA	NA	NA	NA	NA	NA	NA	3.90828	17.4198	0.847103	0.408068	0.998007	-4.59847	1.05154	17.4198	0.271772	0.788892	0.987817	-4.61074	2.85675
O43681	NA	NA	NA	NA	NA	NA	NA	NA	NA	NA	NA	NA	NA	NA	NA	NA	NA	NA	NA	NA	NA	NA	NA	NA	NA	NA	NA	NA	NA	NA	NA	NA	NA	NA	NA	NA	0.525089	22.869	0.846656	0.408311	0.998007	-4.59847	-0.292352	22.869	-0.562096	0.580988	0.987817	-4.60658	0.817441
Q9UKG1	NA	NA	NA	NA	NA	NA	NA	NA	NA	NA	NA	NA	NA	NA	NA	NA	NA	NA	NA	NA	NA	NA	NA	NA	NA	NA	NA	NA	NA	NA	NA	NA	NA	NA	NA	NA	-0.504847	21.8984	-0.845884	0.40873	0.998007	-4.59849	-0.398253	21.8984	-0.795684	0.436591	0.987817	-4.60129	-0.106594
P54577	NA	NA	NA	NA	NA	NA	NA	NA	NA	NA	NA	NA	NA	NA	NA	NA	NA	NA	NA	NA	NA	NA	NA	NA	NA	NA	NA	NA	NA	NA	NA	NA	NA	NA	NA	NA	0.398427	20.9469	0.844851	0.409292	0.998007	-4.59851	-0.339454	20.9469	-0.858308	0.402015	0.987817	-4.5996	0.737882
Q969N2	NA	NA	NA	NA	NA	NA	NA	NA	NA	NA	NA	NA	NA	NA	NA	NA	NA	NA	NA	NA	NA	NA	NA	NA	NA	NA	NA	NA	NA	NA	NA	NA	NA	NA	NA	NA	-3.23029	18.9522	-0.844492	0.409487	0.998007	-4.59852	2.22354	18.9522	0.693154	0.497067	0.987817	-4.60381	-5.45383
P08133	NA	NA	NA	NA	NA	NA	NA	NA	NA	NA	NA	NA	NA	NA	NA	NA	NA	NA	NA	NA	NA	NA	NA	NA	NA	NA	NA	NA	NA	NA	NA	NA	NA	NA	NA	NA	-0.305243	25.9316	-0.844338	0.409571	0.998007	-4.59852	0.263335	25.9316	0.868578	0.39652	0.987817	-4.59931	-0.568578
Q86VS8	NA	NA	NA	NA	NA	NA	NA	NA	NA	NA	NA	NA	NA	NA	NA	NA	NA	NA	NA	NA	NA	NA	NA	NA	NA	NA	NA	NA	NA	NA	NA	NA	NA	NA	NA	NA	2.3374	19.1106	0.843321	0.410124	0.998007	-4.59854	1.9141	19.1106	0.823483	0.421019	0.987817	-4.60055	0.423305
O15498	NA	NA	NA	NA	NA	NA	NA	NA	NA	NA	NA	NA	NA	NA	NA	NA	NA	NA	NA	NA	NA	NA	NA	NA	NA	NA	NA	NA	NA	NA	NA	NA	NA	NA	NA	NA	-0.441078	22.0969	-0.843264	0.410155	0.998007	-4.59854	-0.219141	22.0969	-0.499576	0.623429	0.987817	-4.60771	-0.221938
P82979	NA	NA	NA	NA	NA	NA	NA	NA	NA	NA	NA	NA	NA	NA	NA	NA	NA	NA	NA	NA	NA	NA	NA	NA	NA	NA	NA	NA	NA	NA	NA	NA	NA	NA	NA	NA	0.37332	22.3309	0.842284	0.410689	0.998007	-4.59856	-0.137768	22.3309	-0.370644	0.715232	0.987817	-4.60964	0.511088
O95831	NA	NA	NA	NA	NA	NA	NA	NA	NA	NA	NA	NA	NA	NA	NA	NA	NA	NA	NA	NA	NA	NA	NA	NA	NA	NA	NA	NA	NA	NA	NA	NA	NA	NA	NA	NA	-0.350578	22.0906	-0.842023	0.410832	0.998007	-4.59856	-0.226383	22.0906	-0.648358	0.524945	0.987817	-4.60482	-0.124194
P50135	NA	NA	NA	NA	NA	NA	NA	NA	NA	NA	NA	NA	NA	NA	NA	NA	NA	NA	NA	NA	NA	NA	NA	NA	NA	NA	NA	NA	NA	NA	NA	NA	NA	NA	NA	NA	2.48583	20.2747	0.841906	0.410895	0.998007	-4.59857	2.31663	20.2747	0.935576	0.361883	0.987817	-4.59737	0.169203
Q9BXJ9	NA	NA	NA	NA	NA	NA	NA	NA	NA	NA	NA	NA	NA	NA	NA	NA	NA	NA	NA	NA	NA	NA	NA	NA	NA	NA	NA	NA	NA	NA	NA	NA	NA	NA	NA	NA	4.30985	16.6559	0.840287	0.411779	0.998007	-4.5986	-1.84781	16.6559	-0.429589	0.672597	0.987817	-4.60882	6.15765
Q08174	NA	NA	NA	NA	NA	NA	NA	NA	NA	NA	NA	NA	NA	NA	NA	NA	NA	NA	NA	NA	NA	NA	NA	NA	NA	NA	NA	NA	NA	NA	NA	NA	NA	NA	NA	NA	2.36214	19.8427	0.84005	0.411908	0.998007	-4.5986	2.6512	19.8427	1.12427	0.275678	0.987817	-4.59128	-0.289056
Q15149	NA	NA	NA	NA	NA	NA	NA	NA	NA	NA	NA	NA	NA	NA	NA	NA	NA	NA	NA	NA	NA	NA	NA	NA	NA	NA	NA	NA	NA	NA	NA	NA	NA	NA	NA	NA	0.31071	26.705	0.839961	0.411956	0.998007	-4.5986	0.0330882	26.705	0.106662	0.916238	0.994936	-4.61183	0.277622
Q9BZC7	NA	NA	NA	NA	NA	NA	NA	NA	NA	NA	NA	NA	NA	NA	NA	NA	NA	NA	NA	NA	NA	NA	NA	NA	NA	NA	NA	NA	NA	NA	NA	NA	NA	NA	NA	NA	4.30903	16.6437	0.839407	0.412259	0.998007	-4.59862	-2.2018	16.6437	-0.51145	0.615258	0.987817	-4.6075	6.51083
Q9BXP5	NA	NA	NA	NA	NA	NA	NA	NA	NA	NA	NA	NA	NA	NA	NA	NA	NA	NA	NA	NA	NA	NA	NA	NA	NA	NA	NA	NA	NA	NA	NA	NA	NA	NA	NA	NA	2.34817	19.5283	0.839365	0.412282	0.998007	-4.59862	2.43847	19.5283	1.03937	0.312404	0.987817	-4.59413	-0.0903042
P11117	NA	NA	NA	NA	NA	NA	NA	NA	NA	NA	NA	NA	NA	NA	NA	NA	NA	NA	NA	NA	NA	NA	NA	NA	NA	NA	NA	NA	NA	NA	NA	NA	NA	NA	NA	NA	2.38565	19.9077	0.838412	0.412803	0.998007	-4.59863	1.83982	19.9077	0.771003	0.450715	0.987817	-4.60193	0.545834
O00231	NA	NA	NA	NA	NA	NA	NA	NA	NA	NA	NA	NA	NA	NA	NA	NA	NA	NA	NA	NA	NA	NA	NA	NA	NA	NA	NA	NA	NA	NA	NA	NA	NA	NA	NA	NA	0.372548	22.241	0.838318	0.412854	0.998007	-4.59864	-0.23984	22.241	-0.643547	0.52799	0.987817	-4.60492	0.612388
P13693	NA	NA	NA	NA	NA	NA	NA	NA	NA	NA	NA	NA	NA	NA	NA	NA	NA	NA	NA	NA	NA	NA	NA	NA	NA	NA	NA	NA	NA	NA	NA	NA	NA	NA	NA	NA	0.49647	24.2311	0.837845	0.413113	0.998007	-4.59865	0.471141	24.2311	0.948096	0.355646	0.987817	-4.59699	0.0253292
P60903	NA	NA	NA	NA	NA	NA	NA	NA	NA	NA	NA	NA	NA	NA	NA	NA	NA	NA	NA	NA	NA	NA	NA	NA	NA	NA	NA	NA	NA	NA	NA	NA	NA	NA	NA	NA	-0.336211	27.895	-0.837374	0.413371	0.998007	-4.59865	0.440213	27.895	1.30738	0.207551	0.987817	-4.58459	-0.776424
P12314	NA	NA	NA	NA	NA	NA	NA	NA	NA	NA	NA	NA	NA	NA	NA	NA	NA	NA	NA	NA	NA	NA	NA	NA	NA	NA	NA	NA	NA	NA	NA	NA	NA	NA	NA	NA	2.41426	20.3406	0.837281	0.413422	0.998007	-4.59866	3.04859	20.3406	1.26072	0.22352	0.987817	-4.58636	-0.634336
Q9Y3M8	NA	NA	NA	NA	NA	NA	NA	NA	NA	NA	NA	NA	NA	NA	NA	NA	NA	NA	NA	NA	NA	NA	NA	NA	NA	NA	NA	NA	NA	NA	NA	NA	NA	NA	NA	NA	2.36511	20.0279	0.834158	0.415133	0.998007	-4.59872	2.862	20.0279	1.20364	0.244331	0.987817	-4.58847	-0.496889
Q9Y490	NA	NA	NA	NA	NA	NA	NA	NA	NA	NA	NA	NA	NA	NA	NA	NA	NA	NA	NA	NA	NA	NA	NA	NA	NA	NA	NA	NA	NA	NA	NA	NA	NA	NA	NA	NA	0.320647	26.5876	0.833517	0.415485	0.998007	-4.59873	0.113586	26.5876	0.352082	0.728868	0.987817	-4.60987	0.207061
P53990	NA	NA	NA	NA	NA	NA	NA	NA	NA	NA	NA	NA	NA	NA	NA	NA	NA	NA	NA	NA	NA	NA	NA	NA	NA	NA	NA	NA	NA	NA	NA	NA	NA	NA	NA	NA	-0.30722	21.9098	-0.830732	0.417016	0.998007	-4.59878	-0.0775781	21.9098	-0.250139	0.805315	0.987817	-4.61094	-0.229642
P10809	NA	NA	NA	NA	NA	NA	NA	NA	NA	NA	NA	NA	NA	NA	NA	NA	NA	NA	NA	NA	NA	NA	NA	NA	NA	NA	NA	NA	NA	NA	NA	NA	NA	NA	NA	NA	0.305435	25.3494	0.830645	0.417064	0.998007	-4.59878	0.274816	25.3494	0.891188	0.384595	0.987817	-4.59867	0.030619
Q14166	NA	NA	NA	NA	NA	NA	NA	NA	NA	NA	NA	NA	NA	NA	NA	NA	NA	NA	NA	NA	NA	NA	NA	NA	NA	NA	NA	NA	NA	NA	NA	NA	NA	NA	NA	NA	4.22033	16.5139	0.830627	0.417074	0.998007	-4.59878	-2.24085	16.5139	-0.5259	0.605382	0.987817	-4.60725	6.46117
Q9C040	NA	NA	NA	NA	NA	NA	NA	NA	NA	NA	NA	NA	NA	NA	NA	NA	NA	NA	NA	NA	NA	NA	NA	NA	NA	NA	NA	NA	NA	NA	NA	NA	NA	NA	NA	NA	4.89109	14.4657	0.830245	0.417285	0.998007	-4.59879	-1.49841	14.4657	-0.303293	0.765147	0.987817	-4.61042	6.3895
O60271	NA	NA	NA	NA	NA	NA	NA	NA	NA	NA	NA	NA	NA	NA	NA	NA	NA	NA	NA	NA	NA	NA	NA	NA	NA	NA	NA	NA	NA	NA	NA	NA	NA	NA	NA	NA	-0.261987	21.3578	-0.82974	0.417563	0.998007	-4.5988	-0.190452	21.3578	-0.71925	0.481228	0.987817	-4.6032	-0.0715343
Q92616	NA	NA	NA	NA	NA	NA	NA	NA	NA	NA	NA	NA	NA	NA	NA	NA	NA	NA	NA	NA	NA	NA	NA	NA	NA	NA	NA	NA	NA	NA	NA	NA	NA	NA	NA	NA	3.9233	17.708	0.829491	0.4177	0.998007	-4.59881	2.24291	17.708	0.565461	0.578747	0.987817	-4.60651	1.68039
P50991	NA	NA	NA	NA	NA	NA	NA	NA	NA	NA	NA	NA	NA	NA	NA	NA	NA	NA	NA	NA	NA	NA	NA	NA	NA	NA	NA	NA	NA	NA	NA	NA	NA	NA	NA	NA	0.252187	23.7429	0.829408	0.417745	0.998007	-4.59881	0.277371	23.7429	1.08777	0.291059	0.987817	-4.59252	-0.0251835
P57088	NA	NA	NA	NA	NA	NA	NA	NA	NA	NA	NA	NA	NA	NA	NA	NA	NA	NA	NA	NA	NA	NA	NA	NA	NA	NA	NA	NA	NA	NA	NA	NA	NA	NA	NA	NA	0.427653	21.1291	0.829376	0.417763	0.998007	-4.59881	0.153901	21.1291	0.355903	0.726053	0.987817	-4.60982	0.273752
Q99685	NA	NA	NA	NA	NA	NA	NA	NA	NA	NA	NA	NA	NA	NA	NA	NA	NA	NA	NA	NA	NA	NA	NA	NA	NA	NA	NA	NA	NA	NA	NA	NA	NA	NA	NA	NA	4.86272	14.6721	0.829197	0.417862	0.998007	-4.59881	5.98161	14.6721	1.21626	0.239606	0.987817	-4.58801	-1.11889
Q9P1F3	NA	NA	NA	NA	NA	NA	NA	NA	NA	NA	NA	NA	NA	NA	NA	NA	NA	NA	NA	NA	NA	NA	NA	NA	NA	NA	NA	NA	NA	NA	NA	NA	NA	NA	NA	NA	3.91817	17.9812	0.828485	0.418254	0.998007	-4.59883	0.601948	17.9812	0.151772	0.881056	0.989428	-4.61163	3.31622
Q86UU1	NA	NA	NA	NA	NA	NA	NA	NA	NA	NA	NA	NA	NA	NA	NA	NA	NA	NA	NA	NA	NA	NA	NA	NA	NA	NA	NA	NA	NA	NA	NA	NA	NA	NA	NA	NA	-1.07468	22.3393	-0.827701	0.418687	0.998007	-4.59884	-0.974449	22.3393	-0.894917	0.382651	0.987817	-4.59856	-0.100235
Q8TAT6	NA	NA	NA	NA	NA	NA	NA	NA	NA	NA	NA	NA	NA	NA	NA	NA	NA	NA	NA	NA	NA	NA	NA	NA	NA	NA	NA	NA	NA	NA	NA	NA	NA	NA	NA	NA	0.473894	20.8391	0.8273	0.418908	0.998007	-4.59885	0.153535	20.8391	0.31961	0.752946	0.987817	-4.61025	0.320359
P13861	NA	NA	NA	NA	NA	NA	NA	NA	NA	NA	NA	NA	NA	NA	NA	NA	NA	NA	NA	NA	NA	NA	NA	NA	NA	NA	NA	NA	NA	NA	NA	NA	NA	NA	NA	NA	0.402389	23.0745	0.826932	0.419111	0.998007	-4.59886	0.632021	23.0745	1.54877	0.138853	0.987817	-4.57481	-0.229632
Q9Y639	NA	NA	NA	NA	NA	NA	NA	NA	NA	NA	NA	NA	NA	NA	NA	NA	NA	NA	NA	NA	NA	NA	NA	NA	NA	NA	NA	NA	NA	NA	NA	NA	NA	NA	NA	NA	2.39278	20.351	0.82684	0.419162	0.998007	-4.59886	3.00682	20.351	1.23896	0.231285	0.987817	-4.58717	-0.614045
O43396	NA	NA	NA	NA	NA	NA	NA	NA	NA	NA	NA	NA	NA	NA	NA	NA	NA	NA	NA	NA	NA	NA	NA	NA	NA	NA	NA	NA	NA	NA	NA	NA	NA	NA	NA	NA	-0.263742	24.0564	-0.826831	0.419167	0.998007	-4.59886	-0.11656	24.0564	-0.435728	0.668218	0.987817	-4.60873	-0.147183
O94813	NA	NA	NA	NA	NA	NA	NA	NA	NA	NA	NA	NA	NA	NA	NA	NA	NA	NA	NA	NA	NA	NA	NA	NA	NA	NA	NA	NA	NA	NA	NA	NA	NA	NA	NA	NA	-0.458564	20.7369	-0.825379	0.41997	0.998007	-4.59889	-0.146671	20.7369	-0.314795	0.756539	0.987817	-4.6103	-0.311893
Q14112	NA	NA	NA	NA	NA	NA	NA	NA	NA	NA	NA	NA	NA	NA	NA	NA	NA	NA	NA	NA	NA	NA	NA	NA	NA	NA	NA	NA	NA	NA	NA	NA	NA	NA	NA	NA	0.786331	27.3852	0.82402	0.420721	0.998007	-4.59891	1.17411	27.3852	1.46714	0.159606	0.987817	-4.57823	-0.387778
Q8WXF1	NA	NA	NA	NA	NA	NA	NA	NA	NA	NA	NA	NA	NA	NA	NA	NA	NA	NA	NA	NA	NA	NA	NA	NA	NA	NA	NA	NA	NA	NA	NA	NA	NA	NA	NA	NA	3.31502	19.0648	0.823395	0.421067	0.998007	-4.59892	-0.46621	19.0648	-0.138081	0.89171	0.990241	-4.6117	3.78123
P23284	NA	NA	NA	NA	NA	NA	NA	NA	NA	NA	NA	NA	NA	NA	NA	NA	NA	NA	NA	NA	NA	NA	NA	NA	NA	NA	NA	NA	NA	NA	NA	NA	NA	NA	NA	NA	0.223969	25.9365	0.822975	0.4213	0.998007	-4.59893	0.141936	25.9365	0.621901	0.54181	0.987817	-4.60538	0.0820331
O75347	NA	NA	NA	NA	NA	NA	NA	NA	NA	NA	NA	NA	NA	NA	NA	NA	NA	NA	NA	NA	NA	NA	NA	NA	NA	NA	NA	NA	NA	NA	NA	NA	NA	NA	NA	NA	0.31568	23.6697	0.82244	0.421596	0.998007	-4.59894	0.0503989	23.6697	0.15657	0.877328	0.988382	-4.6116	0.265281
O43301	NA	NA	NA	NA	NA	NA	NA	NA	NA	NA	NA	NA	NA	NA	NA	NA	NA	NA	NA	NA	NA	NA	NA	NA	NA	NA	NA	NA	NA	NA	NA	NA	NA	NA	NA	NA	0.541474	25.062	0.822437	0.421598	0.998007	-4.59894	0.541355	25.062	0.980478	0.339855	0.987817	-4.596	0.000118976
O75477	NA	NA	NA	NA	NA	NA	NA	NA	NA	NA	NA	NA	NA	NA	NA	NA	NA	NA	NA	NA	NA	NA	NA	NA	NA	NA	NA	NA	NA	NA	NA	NA	NA	NA	NA	NA	-0.32358	21.9243	-0.822246	0.421704	0.998007	-4.59895	0.350802	21.9243	1.06295	0.301868	0.987817	-4.59335	-0.674382
P49721	NA	NA	NA	NA	NA	NA	NA	NA	NA	NA	NA	NA	NA	NA	NA	NA	NA	NA	NA	NA	NA	NA	NA	NA	NA	NA	NA	NA	NA	NA	NA	NA	NA	NA	NA	NA	0.54007	22.5494	0.821776	0.421964	0.998007	-4.59895	0.330629	22.5494	0.599893	0.55606	0.987817	-4.60584	0.209442
O00429	NA	NA	NA	NA	NA	NA	NA	NA	NA	NA	NA	NA	NA	NA	NA	NA	NA	NA	NA	NA	NA	NA	NA	NA	NA	NA	NA	NA	NA	NA	NA	NA	NA	NA	NA	NA	2.28763	19.3222	0.821516	0.422108	0.998007	-4.59896	1.88313	19.3222	0.806384	0.430555	0.987817	-4.60101	0.404498
P62306	NA	NA	NA	NA	NA	NA	NA	NA	NA	NA	NA	NA	NA	NA	NA	NA	NA	NA	NA	NA	NA	NA	NA	NA	NA	NA	NA	NA	NA	NA	NA	NA	NA	NA	NA	NA	3.38077	19.9742	0.819339	0.423317	0.998007	-4.599	-1.18473	19.9742	-0.342371	0.73604	0.987817	-4.60999	4.5655
Q14914	NA	NA	NA	NA	NA	NA	NA	NA	NA	NA	NA	NA	NA	NA	NA	NA	NA	NA	NA	NA	NA	NA	NA	NA	NA	NA	NA	NA	NA	NA	NA	NA	NA	NA	NA	NA	-0.491738	22.1991	-0.819049	0.423478	0.998007	-4.59901	-0.427493	22.1991	-0.849056	0.407009	0.987817	-4.59986	-0.0642448
Q9Y4L1	NA	NA	NA	NA	NA	NA	NA	NA	NA	NA	NA	NA	NA	NA	NA	NA	NA	NA	NA	NA	NA	NA	NA	NA	NA	NA	NA	NA	NA	NA	NA	NA	NA	NA	NA	NA	-0.434845	22.163	-0.818794	0.42362	0.998007	-4.59901	-0.313532	22.163	-0.703967	0.490467	0.987817	-4.60356	-0.121313
Q9NTX5	NA	NA	NA	NA	NA	NA	NA	NA	NA	NA	NA	NA	NA	NA	NA	NA	NA	NA	NA	NA	NA	NA	NA	NA	NA	NA	NA	NA	NA	NA	NA	NA	NA	NA	NA	NA	0.676343	23.2684	0.816547	0.42487	0.998007	-4.59905	0.110172	23.2684	0.158605	0.875747	0.987817	-4.61159	0.566171
O75363	NA	NA	NA	NA	NA	NA	NA	NA	NA	NA	NA	NA	NA	NA	NA	NA	NA	NA	NA	NA	NA	NA	NA	NA	NA	NA	NA	NA	NA	NA	NA	NA	NA	NA	NA	NA	2.53425	20.9589	0.815229	0.425605	0.998007	-4.59908	1.65802	20.9589	0.635989	0.532793	0.987817	-4.60508	0.876234
P07686	NA	NA	NA	NA	NA	NA	NA	NA	NA	NA	NA	NA	NA	NA	NA	NA	NA	NA	NA	NA	NA	NA	NA	NA	NA	NA	NA	NA	NA	NA	NA	NA	NA	NA	NA	NA	3.27711	19.2534	0.81497	0.425749	0.998007	-4.59908	-0.0739481	19.2534	-0.0219285	0.982746	0.9991	-4.61202	3.35106
P02743	NA	NA	NA	NA	NA	NA	NA	NA	NA	NA	NA	NA	NA	NA	NA	NA	NA	NA	NA	NA	NA	NA	NA	NA	NA	NA	NA	NA	NA	NA	NA	NA	NA	NA	NA	NA	0.681183	23.3817	0.813485	0.426578	0.998007	-4.59911	0.587586	23.3817	0.836734	0.413721	0.987817	-4.60019	0.0935977
P61020	NA	NA	NA	NA	NA	NA	NA	NA	NA	NA	NA	NA	NA	NA	NA	NA	NA	NA	NA	NA	NA	NA	NA	NA	NA	NA	NA	NA	NA	NA	NA	NA	NA	NA	NA	NA	2.40506	20.0469	0.810846	0.428053	0.998007	-4.59916	2.04015	20.0469	0.82017	0.422855	0.987817	-4.60064	0.364917
P35813	NA	NA	NA	NA	NA	NA	NA	NA	NA	NA	NA	NA	NA	NA	NA	NA	NA	NA	NA	NA	NA	NA	NA	NA	NA	NA	NA	NA	NA	NA	NA	NA	NA	NA	NA	NA	2.35303	20.4657	0.810816	0.42807	0.998007	-4.59916	2.32604	20.4657	0.95575	0.351869	0.987817	-4.59676	0.0269829
P42566	NA	NA	NA	NA	NA	NA	NA	NA	NA	NA	NA	NA	NA	NA	NA	NA	NA	NA	NA	NA	NA	NA	NA	NA	NA	NA	NA	NA	NA	NA	NA	NA	NA	NA	NA	NA	-0.334138	20.6857	-0.810768	0.428097	0.998007	-4.59916	-0.500595	20.6857	-1.4484	0.164715	0.987817	-4.579	0.166457
Q14314	NA	NA	NA	NA	NA	NA	NA	NA	NA	NA	NA	NA	NA	NA	NA	NA	NA	NA	NA	NA	NA	NA	NA	NA	NA	NA	NA	NA	NA	NA	NA	NA	NA	NA	NA	NA	-3.34439	20.2313	-0.810142	0.428448	0.998007	-4.59917	2.52867	20.2313	0.730409	0.474547	0.987817	-4.60293	-5.87306
P63173	NA	NA	NA	NA	NA	NA	NA	NA	NA	NA	NA	NA	NA	NA	NA	NA	NA	NA	NA	NA	NA	NA	NA	NA	NA	NA	NA	NA	NA	NA	NA	NA	NA	NA	NA	NA	2.39208	20.3248	0.808892	0.429148	0.998007	-4.5992	2.28521	20.3248	0.92145	0.369011	0.987817	-4.59779	0.106871
O95674	NA	NA	NA	NA	NA	NA	NA	NA	NA	NA	NA	NA	NA	NA	NA	NA	NA	NA	NA	NA	NA	NA	NA	NA	NA	NA	NA	NA	NA	NA	NA	NA	NA	NA	NA	NA	-0.464743	22.1814	-0.808819	0.429189	0.998007	-4.5992	-0.141497	22.1814	-0.29364	0.772394	0.987817	-4.61052	-0.323246
Q14247	NA	NA	NA	NA	NA	NA	NA	NA	NA	NA	NA	NA	NA	NA	NA	NA	NA	NA	NA	NA	NA	NA	NA	NA	NA	NA	NA	NA	NA	NA	NA	NA	NA	NA	NA	NA	0.51593	23.4311	0.808164	0.429556	0.998007	-4.59921	0.132309	23.4311	0.247132	0.807605	0.987817	-4.61096	0.38362
O95861	NA	NA	NA	NA	NA	NA	NA	NA	NA	NA	NA	NA	NA	NA	NA	NA	NA	NA	NA	NA	NA	NA	NA	NA	NA	NA	NA	NA	NA	NA	NA	NA	NA	NA	NA	NA	2.29734	19.9327	0.808118	0.429582	0.998007	-4.59921	2.23908	19.9327	0.939184	0.360079	0.987817	-4.59726	0.0582575
Q9NQW7	NA	NA	NA	NA	NA	NA	NA	NA	NA	NA	NA	NA	NA	NA	NA	NA	NA	NA	NA	NA	NA	NA	NA	NA	NA	NA	NA	NA	NA	NA	NA	NA	NA	NA	NA	NA	2.28213	19.9025	0.807125	0.430139	0.998007	-4.59923	2.06053	19.9025	0.868981	0.396305	0.987817	-4.5993	0.221599
Q06136	NA	NA	NA	NA	NA	NA	NA	NA	NA	NA	NA	NA	NA	NA	NA	NA	NA	NA	NA	NA	NA	NA	NA	NA	NA	NA	NA	NA	NA	NA	NA	NA	NA	NA	NA	NA	-0.490225	22.8455	-0.80683	0.430304	0.998007	-4.59924	0.937306	22.8455	1.83949	0.0824082	0.987817	-4.56191	-1.42753
Q96AE4	NA	NA	NA	NA	NA	NA	NA	NA	NA	NA	NA	NA	NA	NA	NA	NA	NA	NA	NA	NA	NA	NA	NA	NA	NA	NA	NA	NA	NA	NA	NA	NA	NA	NA	NA	NA	0.39373	22.2278	0.806204	0.430656	0.998007	-4.59925	0.195739	22.2278	0.477921	0.638464	0.987817	-4.60807	0.19799
P17050	NA	NA	NA	NA	NA	NA	NA	NA	NA	NA	NA	NA	NA	NA	NA	NA	NA	NA	NA	NA	NA	NA	NA	NA	NA	NA	NA	NA	NA	NA	NA	NA	NA	NA	NA	NA	-0.215312	21.3493	-0.805008	0.431328	0.998007	-4.59927	-0.234506	21.3493	-1.04548	0.309649	0.987817	-4.59393	0.0191932
O75695	NA	NA	NA	NA	NA	NA	NA	NA	NA	NA	NA	NA	NA	NA	NA	NA	NA	NA	NA	NA	NA	NA	NA	NA	NA	NA	NA	NA	NA	NA	NA	NA	NA	NA	NA	NA	0.356201	21.2651	0.804806	0.431442	0.998007	-4.59927	0.236026	21.2651	0.635898	0.532851	0.987817	-4.60509	0.120174
Q9UPY8	NA	NA	NA	NA	NA	NA	NA	NA	NA	NA	NA	NA	NA	NA	NA	NA	NA	NA	NA	NA	NA	NA	NA	NA	NA	NA	NA	NA	NA	NA	NA	NA	NA	NA	NA	NA	3.15774	18.8785	0.804464	0.431634	0.998007	-4.59928	-0.707693	18.8785	-0.214984	0.832198	0.987817	-4.61122	3.86543
O60861	NA	NA	NA	NA	NA	NA	NA	NA	NA	NA	NA	NA	NA	NA	NA	NA	NA	NA	NA	NA	NA	NA	NA	NA	NA	NA	NA	NA	NA	NA	NA	NA	NA	NA	NA	NA	-0.676243	23.9971	-0.803823	0.431995	0.998007	-4.59929	-0.625154	23.9971	-0.886085	0.387265	0.987817	-4.59882	-0.0510886
O00159	NA	NA	NA	NA	NA	NA	NA	NA	NA	NA	NA	NA	NA	NA	NA	NA	NA	NA	NA	NA	NA	NA	NA	NA	NA	NA	NA	NA	NA	NA	NA	NA	NA	NA	NA	NA	0.400978	23.978	0.8018	0.433135	0.998007	-4.59933	0.400294	23.978	0.954453	0.352507	0.987817	-4.5968	0.000684303
P35241	NA	NA	NA	NA	NA	NA	NA	NA	NA	NA	NA	NA	NA	NA	NA	NA	NA	NA	NA	NA	NA	NA	NA	NA	NA	NA	NA	NA	NA	NA	NA	NA	NA	NA	NA	NA	-0.486804	23.948	-0.801246	0.433447	0.998007	-4.59934	0.227195	23.948	0.445903	0.660988	0.987817	-4.60858	-0.713999
P50453	NA	NA	NA	NA	NA	NA	NA	NA	NA	NA	NA	NA	NA	NA	NA	NA	NA	NA	NA	NA	NA	NA	NA	NA	NA	NA	NA	NA	NA	NA	NA	NA	NA	NA	NA	NA	0.323009	22.942	0.800737	0.433734	0.998007	-4.59935	-0.161297	22.942	-0.476796	0.639249	0.987817	-4.60809	0.484307
Q9H9S4	NA	NA	NA	NA	NA	NA	NA	NA	NA	NA	NA	NA	NA	NA	NA	NA	NA	NA	NA	NA	NA	NA	NA	NA	NA	NA	NA	NA	NA	NA	NA	NA	NA	NA	NA	NA	-0.36641	22.0292	-0.800059	0.434117	0.998007	-4.59936	0.557406	22.0292	1.4513	0.163915	0.987817	-4.57888	-0.923816
Q13683	NA	NA	NA	NA	NA	NA	NA	NA	NA	NA	NA	NA	NA	NA	NA	NA	NA	NA	NA	NA	NA	NA	NA	NA	NA	NA	NA	NA	NA	NA	NA	NA	NA	NA	NA	NA	2.36129	20.4358	0.799936	0.434186	0.998007	-4.59937	2.27516	20.4358	0.919072	0.370219	0.987817	-4.59786	0.0861237
Q93034	NA	NA	NA	NA	NA	NA	NA	NA	NA	NA	NA	NA	NA	NA	NA	NA	NA	NA	NA	NA	NA	NA	NA	NA	NA	NA	NA	NA	NA	NA	NA	NA	NA	NA	NA	NA	2.213	19.3352	0.798263	0.435131	0.998007	-4.5994	2.35373	19.3352	1.0124	0.324772	0.987817	-4.59499	-0.140736
P42785	NA	NA	NA	NA	NA	NA	NA	NA	NA	NA	NA	NA	NA	NA	NA	NA	NA	NA	NA	NA	NA	NA	NA	NA	NA	NA	NA	NA	NA	NA	NA	NA	NA	NA	NA	NA	0.245328	21.2936	0.797298	0.435677	0.998007	-4.59941	0.1856	21.2936	0.719256	0.481225	0.987817	-4.6032	0.0597275
P33316	NA	NA	NA	NA	NA	NA	NA	NA	NA	NA	NA	NA	NA	NA	NA	NA	NA	NA	NA	NA	NA	NA	NA	NA	NA	NA	NA	NA	NA	NA	NA	NA	NA	NA	NA	NA	-3.0764	18.8626	-0.795997	0.436414	0.998007	-4.59944	2.13919	18.8626	0.660007	0.517612	0.987817	-4.60456	-5.21558
Q9UNH7	NA	NA	NA	NA	NA	NA	NA	NA	NA	NA	NA	NA	NA	NA	NA	NA	NA	NA	NA	NA	NA	NA	NA	NA	NA	NA	NA	NA	NA	NA	NA	NA	NA	NA	NA	NA	-0.414963	22.9986	-0.795919	0.436458	0.998007	-4.59944	-0.0310965	22.9986	-0.0711218	0.944086	0.994936	-4.61194	-0.383866
Q8WVM8	NA	NA	NA	NA	NA	NA	NA	NA	NA	NA	NA	NA	NA	NA	NA	NA	NA	NA	NA	NA	NA	NA	NA	NA	NA	NA	NA	NA	NA	NA	NA	NA	NA	NA	NA	NA	-0.915731	21.3488	-0.795673	0.436598	0.998007	-4.59944	-0.51868	21.3488	-0.537398	0.597579	0.987817	-4.60704	-0.397051
Q9NT62	NA	NA	NA	NA	NA	NA	NA	NA	NA	NA	NA	NA	NA	NA	NA	NA	NA	NA	NA	NA	NA	NA	NA	NA	NA	NA	NA	NA	NA	NA	NA	NA	NA	NA	NA	NA	2.30882	20.4863	0.795184	0.436875	0.998007	-4.59945	2.3846	20.4863	0.979318	0.340412	0.987817	-4.59604	-0.0757797
O43390	NA	NA	NA	NA	NA	NA	NA	NA	NA	NA	NA	NA	NA	NA	NA	NA	NA	NA	NA	NA	NA	NA	NA	NA	NA	NA	NA	NA	NA	NA	NA	NA	NA	NA	NA	NA	0.330187	23.7966	0.794712	0.437142	0.998007	-4.59946	-0.10532	23.7966	-0.302267	0.765916	0.987817	-4.61044	0.435507
P13073	NA	NA	NA	NA	NA	NA	NA	NA	NA	NA	NA	NA	NA	NA	NA	NA	NA	NA	NA	NA	NA	NA	NA	NA	NA	NA	NA	NA	NA	NA	NA	NA	NA	NA	NA	NA	0.337188	23.653	0.794216	0.437423	0.998007	-4.59947	0.277779	23.653	0.780183	0.445429	0.987817	-4.60169	0.0594092
Q96KP4	NA	NA	NA	NA	NA	NA	NA	NA	NA	NA	NA	NA	NA	NA	NA	NA	NA	NA	NA	NA	NA	NA	NA	NA	NA	NA	NA	NA	NA	NA	NA	NA	NA	NA	NA	NA	-0.388749	25.0373	-0.793779	0.437671	0.998007	-4.59948	0.419859	25.0373	1.02227	0.320208	0.987817	-4.59468	-0.808608
O96005	NA	NA	NA	NA	NA	NA	NA	NA	NA	NA	NA	NA	NA	NA	NA	NA	NA	NA	NA	NA	NA	NA	NA	NA	NA	NA	NA	NA	NA	NA	NA	NA	NA	NA	NA	NA	3.08854	18.6697	0.793589	0.437779	0.998007	-4.59948	-0.606291	18.6697	-0.185761	0.854711	0.987817	-4.61143	3.69483
P38646	NA	NA	NA	NA	NA	NA	NA	NA	NA	NA	NA	NA	NA	NA	NA	NA	NA	NA	NA	NA	NA	NA	NA	NA	NA	NA	NA	NA	NA	NA	NA	NA	NA	NA	NA	NA	0.399375	24.1641	0.793466	0.437849	0.998007	-4.59949	0.497966	24.1641	1.17972	0.253481	0.987817	-4.58933	-0.0985911
Q13011	NA	NA	NA	NA	NA	NA	NA	NA	NA	NA	NA	NA	NA	NA	NA	NA	NA	NA	NA	NA	NA	NA	NA	NA	NA	NA	NA	NA	NA	NA	NA	NA	NA	NA	NA	NA	0.576598	22.7589	0.793145	0.438031	0.998007	-4.59949	-0.289719	22.7589	-0.475212	0.640355	0.987817	-4.60812	0.866317
Q05209	NA	NA	NA	NA	NA	NA	NA	NA	NA	NA	NA	NA	NA	NA	NA	NA	NA	NA	NA	NA	NA	NA	NA	NA	NA	NA	NA	NA	NA	NA	NA	NA	NA	NA	NA	NA	2.21815	19.4181	0.792877	0.438184	0.998007	-4.5995	1.73306	19.4181	0.738686	0.469628	0.987817	-4.60273	0.485088
P12955	NA	NA	NA	NA	NA	NA	NA	NA	NA	NA	NA	NA	NA	NA	NA	NA	NA	NA	NA	NA	NA	NA	NA	NA	NA	NA	NA	NA	NA	NA	NA	NA	NA	NA	NA	NA	0.3884	22.4374	0.791991	0.438687	0.998007	-4.59951	-0.706989	22.4374	-1.71904	0.10277	0.987817	-4.56738	1.09539
Q8N5M9	NA	NA	NA	NA	NA	NA	NA	NA	NA	NA	NA	NA	NA	NA	NA	NA	NA	NA	NA	NA	NA	NA	NA	NA	NA	NA	NA	NA	NA	NA	NA	NA	NA	NA	NA	NA	-3.07957	19.1891	-0.791732	0.438834	0.998007	-4.59952	2.09554	19.1891	0.642412	0.52871	0.987817	-4.60495	-5.17511
P60900	NA	NA	NA	NA	NA	NA	NA	NA	NA	NA	NA	NA	NA	NA	NA	NA	NA	NA	NA	NA	NA	NA	NA	NA	NA	NA	NA	NA	NA	NA	NA	NA	NA	NA	NA	NA	0.250438	23.4823	0.791724	0.438838	0.998007	-4.59952	-0.00951504	23.4823	-0.0358686	0.971782	0.9983	-4.61201	0.259953
Q9Y3F4	NA	NA	NA	NA	NA	NA	NA	NA	NA	NA	NA	NA	NA	NA	NA	NA	NA	NA	NA	NA	NA	NA	NA	NA	NA	NA	NA	NA	NA	NA	NA	NA	NA	NA	NA	NA	-0.327941	21.9673	-0.790811	0.439358	0.998007	-4.59953	-0.0612737	21.9673	-0.17619	0.862113	0.987817	-4.61149	-0.266667
P20908	NA	NA	NA	NA	NA	NA	NA	NA	NA	NA	NA	NA	NA	NA	NA	NA	NA	NA	NA	NA	NA	NA	NA	NA	NA	NA	NA	NA	NA	NA	NA	NA	NA	NA	NA	NA	-3.46254	21.3948	-0.79077	0.439381	0.998007	-4.59954	3.61167	21.3948	0.983544	0.338386	0.987817	-4.5959	-7.07422
Q9UBI6	NA	NA	NA	NA	NA	NA	NA	NA	NA	NA	NA	NA	NA	NA	NA	NA	NA	NA	NA	NA	NA	NA	NA	NA	NA	NA	NA	NA	NA	NA	NA	NA	NA	NA	NA	NA	-0.609372	22.4604	-0.790537	0.439514	0.998007	-4.59954	-0.0822561	22.4604	-0.127244	0.900159	0.990664	-4.61175	-0.527116
Q08170	NA	NA	NA	NA	NA	NA	NA	NA	NA	NA	NA	NA	NA	NA	NA	NA	NA	NA	NA	NA	NA	NA	NA	NA	NA	NA	NA	NA	NA	NA	NA	NA	NA	NA	NA	NA	-0.517737	23.1781	-0.790446	0.439565	0.998007	-4.59954	0.394919	23.1781	0.718954	0.481406	0.987817	-4.60321	-0.912656
O95433	NA	NA	NA	NA	NA	NA	NA	NA	NA	NA	NA	NA	NA	NA	NA	NA	NA	NA	NA	NA	NA	NA	NA	NA	NA	NA	NA	NA	NA	NA	NA	NA	NA	NA	NA	NA	2.35577	20.716	0.790045	0.439794	0.998007	-4.59955	2.17862	20.716	0.871228	0.39511	0.987817	-4.59924	0.177145
P25705	NA	NA	NA	NA	NA	NA	NA	NA	NA	NA	NA	NA	NA	NA	NA	NA	NA	NA	NA	NA	NA	NA	NA	NA	NA	NA	NA	NA	NA	NA	NA	NA	NA	NA	NA	NA	0.258163	25.8312	0.78952	0.440092	0.998007	-4.59956	-0.0500996	25.8312	-0.182698	0.857078	0.987817	-4.61145	0.308263
P24752	NA	NA	NA	NA	NA	NA	NA	NA	NA	NA	NA	NA	NA	NA	NA	NA	NA	NA	NA	NA	NA	NA	NA	NA	NA	NA	NA	NA	NA	NA	NA	NA	NA	NA	NA	NA	0.353302	23.4692	0.789377	0.440174	0.998007	-4.59956	-0.219522	23.4692	-0.584852	0.565912	0.987817	-4.60614	0.572824
P48556	NA	NA	NA	NA	NA	NA	NA	NA	NA	NA	NA	NA	NA	NA	NA	NA	NA	NA	NA	NA	NA	NA	NA	NA	NA	NA	NA	NA	NA	NA	NA	NA	NA	NA	NA	NA	2.29143	20.1525	0.789268	0.440236	0.998007	-4.59956	1.68702	20.1525	0.692898	0.497223	0.987817	-4.60382	0.604409
Q12792	NA	NA	NA	NA	NA	NA	NA	NA	NA	NA	NA	NA	NA	NA	NA	NA	NA	NA	NA	NA	NA	NA	NA	NA	NA	NA	NA	NA	NA	NA	NA	NA	NA	NA	NA	NA	2.27082	20.3726	0.789225	0.440261	0.998007	-4.59956	2.4301	20.3726	1.0071	0.327244	0.987817	-4.59516	-0.159275
Q08AM6	NA	NA	NA	NA	NA	NA	NA	NA	NA	NA	NA	NA	NA	NA	NA	NA	NA	NA	NA	NA	NA	NA	NA	NA	NA	NA	NA	NA	NA	NA	NA	NA	NA	NA	NA	NA	-3.03474	19.0674	-0.788829	0.440486	0.998007	-4.59957	2.38859	19.0674	0.740346	0.468645	0.987817	-4.60269	-5.42333
Q96CW1	NA	NA	NA	NA	NA	NA	NA	NA	NA	NA	NA	NA	NA	NA	NA	NA	NA	NA	NA	NA	NA	NA	NA	NA	NA	NA	NA	NA	NA	NA	NA	NA	NA	NA	NA	NA	0.396003	22.2321	0.788824	0.440489	0.998007	-4.59957	-0.580544	22.2321	-1.37895	0.184819	0.987817	-4.5818	0.976547
Q58FF6	NA	NA	NA	NA	NA	NA	NA	NA	NA	NA	NA	NA	NA	NA	NA	NA	NA	NA	NA	NA	NA	NA	NA	NA	NA	NA	NA	NA	NA	NA	NA	NA	NA	NA	NA	NA	2.34179	20.8632	0.788514	0.440665	0.998007	-4.59958	2.62618	20.8632	1.05443	0.305646	0.987817	-4.59363	-0.284391
P07919	NA	NA	NA	NA	NA	NA	NA	NA	NA	NA	NA	NA	NA	NA	NA	NA	NA	NA	NA	NA	NA	NA	NA	NA	NA	NA	NA	NA	NA	NA	NA	NA	NA	NA	NA	NA	-0.498756	22.5823	-0.786227	0.44197	0.998007	-4.59962	0.354397	22.5823	0.666163	0.513761	0.987817	-4.60443	-0.853153
P28066	NA	NA	NA	NA	NA	NA	NA	NA	NA	NA	NA	NA	NA	NA	NA	NA	NA	NA	NA	NA	NA	NA	NA	NA	NA	NA	NA	NA	NA	NA	NA	NA	NA	NA	NA	NA	-0.254059	24.3311	-0.785587	0.442336	0.998007	-4.59963	-0.0459844	24.3311	-0.169552	0.867255	0.987817	-4.61153	-0.208074
P08842	NA	NA	NA	NA	NA	NA	NA	NA	NA	NA	NA	NA	NA	NA	NA	NA	NA	NA	NA	NA	NA	NA	NA	NA	NA	NA	NA	NA	NA	NA	NA	NA	NA	NA	NA	NA	-3.63153	17.5332	-0.78442	0.443003	0.998007	-4.59965	-0.49053	17.5332	-0.126344	0.900861	0.990664	-4.61175	-3.141
Q16881	NA	NA	NA	NA	NA	NA	NA	NA	NA	NA	NA	NA	NA	NA	NA	NA	NA	NA	NA	NA	NA	NA	NA	NA	NA	NA	NA	NA	NA	NA	NA	NA	NA	NA	NA	NA	-0.408343	22.0394	-0.784257	0.443096	0.998007	-4.59965	-0.0960489	22.0394	-0.219966	0.828375	0.987817	-4.61118	-0.312295
P22626	NA	NA	NA	NA	NA	NA	NA	NA	NA	NA	NA	NA	NA	NA	NA	NA	NA	NA	NA	NA	NA	NA	NA	NA	NA	NA	NA	NA	NA	NA	NA	NA	NA	NA	NA	NA	0.266612	26.7106	0.784161	0.44315	0.998007	-4.59966	-0.0413881	26.7106	-0.145155	0.886203	0.990241	-4.61166	0.308001
Q9NX14	NA	NA	NA	NA	NA	NA	NA	NA	NA	NA	NA	NA	NA	NA	NA	NA	NA	NA	NA	NA	NA	NA	NA	NA	NA	NA	NA	NA	NA	NA	NA	NA	NA	NA	NA	NA	2.31865	20.6136	0.783913	0.443292	0.998007	-4.59966	2.49653	20.6136	1.00647	0.327539	0.987817	-4.59518	-0.17788
Q96QR8	NA	NA	NA	NA	NA	NA	NA	NA	NA	NA	NA	NA	NA	NA	NA	NA	NA	NA	NA	NA	NA	NA	NA	NA	NA	NA	NA	NA	NA	NA	NA	NA	NA	NA	NA	NA	2.29144	20.2216	0.783878	0.443312	0.998007	-4.59966	1.92665	20.2216	0.78591	0.442151	0.987817	-4.60154	0.364793
P56377	NA	NA	NA	NA	NA	NA	NA	NA	NA	NA	NA	NA	NA	NA	NA	NA	NA	NA	NA	NA	NA	NA	NA	NA	NA	NA	NA	NA	NA	NA	NA	NA	NA	NA	NA	NA	3.04399	18.5055	0.783828	0.443341	0.998007	-4.59966	4.49824	18.5055	1.38118	0.184143	0.987817	-4.58171	-1.45424
Q99436	NA	NA	NA	NA	NA	NA	NA	NA	NA	NA	NA	NA	NA	NA	NA	NA	NA	NA	NA	NA	NA	NA	NA	NA	NA	NA	NA	NA	NA	NA	NA	NA	NA	NA	NA	NA	2.38389	21.3083	0.783587	0.443479	0.998007	-4.59967	2.59135	21.3083	1.01568	0.323249	0.987817	-4.59489	-0.20746
Q9Y5J5	NA	NA	NA	NA	NA	NA	NA	NA	NA	NA	NA	NA	NA	NA	NA	NA	NA	NA	NA	NA	NA	NA	NA	NA	NA	NA	NA	NA	NA	NA	NA	NA	NA	NA	NA	NA	2.30652	20.2736	0.783175	0.443715	0.998007	-4.59967	2.52954	20.2736	1.02417	0.319331	0.987817	-4.59462	-0.223019
O14974	NA	NA	NA	NA	NA	NA	NA	NA	NA	NA	NA	NA	NA	NA	NA	NA	NA	NA	NA	NA	NA	NA	NA	NA	NA	NA	NA	NA	NA	NA	NA	NA	NA	NA	NA	NA	2.2963	20.693	0.78304	0.443792	0.998007	-4.59968	2.5878	20.693	1.05224	0.306619	0.987817	-4.59371	-0.291501
Q08623	NA	NA	NA	NA	NA	NA	NA	NA	NA	NA	NA	NA	NA	NA	NA	NA	NA	NA	NA	NA	NA	NA	NA	NA	NA	NA	NA	NA	NA	NA	NA	NA	NA	NA	NA	NA	-3.0316	18.9413	-0.781336	0.444768	0.998007	-4.59971	2.15746	18.9413	0.663039	0.515713	0.987817	-4.6045	-5.18907
P62316	NA	NA	NA	NA	NA	NA	NA	NA	NA	NA	NA	NA	NA	NA	NA	NA	NA	NA	NA	NA	NA	NA	NA	NA	NA	NA	NA	NA	NA	NA	NA	NA	NA	NA	NA	NA	-0.651232	22.8298	-0.78014	0.445454	0.998007	-4.59973	0.339394	22.8298	0.48481	0.633663	0.987817	-4.60796	-0.990626
Q9Y3A5	NA	NA	NA	NA	NA	NA	NA	NA	NA	NA	NA	NA	NA	NA	NA	NA	NA	NA	NA	NA	NA	NA	NA	NA	NA	NA	NA	NA	NA	NA	NA	NA	NA	NA	NA	NA	0.299387	23.388	0.779674	0.445722	0.998007	-4.59974	0.264616	23.388	0.821728	0.421991	0.987817	-4.6006	0.0347703
Q86UX2	NA	NA	NA	NA	NA	NA	NA	NA	NA	NA	NA	NA	NA	NA	NA	NA	NA	NA	NA	NA	NA	NA	NA	NA	NA	NA	NA	NA	NA	NA	NA	NA	NA	NA	NA	NA	-3.91701	19.0199	-0.779159	0.446017	0.998007	-4.59975	-0.852178	19.0199	-0.202131	0.842083	0.987817	-4.61132	-3.06483
P63208	NA	NA	NA	NA	NA	NA	NA	NA	NA	NA	NA	NA	NA	NA	NA	NA	NA	NA	NA	NA	NA	NA	NA	NA	NA	NA	NA	NA	NA	NA	NA	NA	NA	NA	NA	NA	0.469985	22.9445	0.778081	0.446637	0.998007	-4.59977	0.674324	22.9445	1.33119	0.199754	0.987817	-4.58367	-0.20434
P45381	NA	NA	NA	NA	NA	NA	NA	NA	NA	NA	NA	NA	NA	NA	NA	NA	NA	NA	NA	NA	NA	NA	NA	NA	NA	NA	NA	NA	NA	NA	NA	NA	NA	NA	NA	NA	-0.465046	22.7517	-0.777817	0.446788	0.998007	-4.59977	-0.750288	22.7517	-1.49637	0.151898	0.987817	-4.57701	0.285242
P49327	NA	NA	NA	NA	NA	NA	NA	NA	NA	NA	NA	NA	NA	NA	NA	NA	NA	NA	NA	NA	NA	NA	NA	NA	NA	NA	NA	NA	NA	NA	NA	NA	NA	NA	NA	NA	0.459781	22.4189	0.776948	0.447288	0.998007	-4.59979	0.235242	22.4189	0.474009	0.641197	0.987817	-4.60813	0.224539
P01893	NA	NA	NA	NA	NA	NA	NA	NA	NA	NA	NA	NA	NA	NA	NA	NA	NA	NA	NA	NA	NA	NA	NA	NA	NA	NA	NA	NA	NA	NA	NA	NA	NA	NA	NA	NA	-4.17777	16.4273	-0.776722	0.447418	0.998007	-4.59979	7.29397	16.4273	1.61702	0.123276	0.987817	-4.57188	-11.4717
Q96L92	NA	NA	NA	NA	NA	NA	NA	NA	NA	NA	NA	NA	NA	NA	NA	NA	NA	NA	NA	NA	NA	NA	NA	NA	NA	NA	NA	NA	NA	NA	NA	NA	NA	NA	NA	NA	-0.221795	20.8343	-0.775168	0.448312	0.998007	-4.59982	-0.458529	20.8343	-1.91092	0.0720869	0.987817	-4.5586	0.236734
P14136	NA	NA	NA	NA	NA	NA	NA	NA	NA	NA	NA	NA	NA	NA	NA	NA	NA	NA	NA	NA	NA	NA	NA	NA	NA	NA	NA	NA	NA	NA	NA	NA	NA	NA	NA	NA	5.1011	12.8824	0.774014	0.448977	0.998007	-4.59984	0.0471408	12.8824	0.00852927	0.993289	0.9991	-4.61203	5.05396
P48163	NA	NA	NA	NA	NA	NA	NA	NA	NA	NA	NA	NA	NA	NA	NA	NA	NA	NA	NA	NA	NA	NA	NA	NA	NA	NA	NA	NA	NA	NA	NA	NA	NA	NA	NA	NA	3.18433	19.6483	0.773322	0.449376	0.998007	-4.59985	3.67906	19.6483	1.06539	0.300792	0.987817	-4.59327	-0.494727
Q709C8	NA	NA	NA	NA	NA	NA	NA	NA	NA	NA	NA	NA	NA	NA	NA	NA	NA	NA	NA	NA	NA	NA	NA	NA	NA	NA	NA	NA	NA	NA	NA	NA	NA	NA	NA	NA	-0.396649	21.0704	-0.771316	0.450534	0.998007	-4.59989	-0.661128	21.0704	-1.533	0.142676	0.987817	-4.57548	0.264479
Q9H2G2	NA	NA	NA	NA	NA	NA	NA	NA	NA	NA	NA	NA	NA	NA	NA	NA	NA	NA	NA	NA	NA	NA	NA	NA	NA	NA	NA	NA	NA	NA	NA	NA	NA	NA	NA	NA	4.14148	15.5316	0.770978	0.45073	0.998007	-4.5999	-4.56838	15.5316	-1.0141	0.323984	0.987817	-4.59494	8.70986
P00387	NA	NA	NA	NA	NA	NA	NA	NA	NA	NA	NA	NA	NA	NA	NA	NA	NA	NA	NA	NA	NA	NA	NA	NA	NA	NA	NA	NA	NA	NA	NA	NA	NA	NA	NA	NA	-0.36982	25.6811	-0.770893	0.450779	0.998007	-4.5999	-0.071788	25.6811	-0.178437	0.860374	0.987817	-4.61147	-0.298032
P0DPI2	NA	NA	NA	NA	NA	NA	NA	NA	NA	NA	NA	NA	NA	NA	NA	NA	NA	NA	NA	NA	NA	NA	NA	NA	NA	NA	NA	NA	NA	NA	NA	NA	NA	NA	NA	NA	-0.462755	22.8359	-0.769817	0.451401	0.998007	-4.59992	-0.292586	22.8359	-0.58039	0.568852	0.987817	-4.60623	-0.170169
P61247	NA	NA	NA	NA	NA	NA	NA	NA	NA	NA	NA	NA	NA	NA	NA	NA	NA	NA	NA	NA	NA	NA	NA	NA	NA	NA	NA	NA	NA	NA	NA	NA	NA	NA	NA	NA	0.36091	23.1804	0.769334	0.45168	0.998007	-4.59993	-0.400653	23.1804	-1.01839	0.321994	0.987817	-4.5948	0.761563
P21912	NA	NA	NA	NA	NA	NA	NA	NA	NA	NA	NA	NA	NA	NA	NA	NA	NA	NA	NA	NA	NA	NA	NA	NA	NA	NA	NA	NA	NA	NA	NA	NA	NA	NA	NA	NA	-0.324527	21.8171	-0.767075	0.452989	0.998007	-4.59997	0.125237	21.8171	0.35298	0.728206	0.987817	-4.60986	-0.449764
Q16563	NA	NA	NA	NA	NA	NA	NA	NA	NA	NA	NA	NA	NA	NA	NA	NA	NA	NA	NA	NA	NA	NA	NA	NA	NA	NA	NA	NA	NA	NA	NA	NA	NA	NA	NA	NA	-3.01869	19.3026	-0.765329	0.454002	0.998007	-4.6	2.57126	19.3026	0.777331	0.447067	0.987817	-4.60176	-5.58994
P28676	NA	NA	NA	NA	NA	NA	NA	NA	NA	NA	NA	NA	NA	NA	NA	NA	NA	NA	NA	NA	NA	NA	NA	NA	NA	NA	NA	NA	NA	NA	NA	NA	NA	NA	NA	NA	2.26188	20.7616	0.763512	0.455057	0.998007	-4.60003	2.40618	20.7616	0.968514	0.345631	0.987817	-4.59637	-0.144304
Q96C86	NA	NA	NA	NA	NA	NA	NA	NA	NA	NA	NA	NA	NA	NA	NA	NA	NA	NA	NA	NA	NA	NA	NA	NA	NA	NA	NA	NA	NA	NA	NA	NA	NA	NA	NA	NA	-0.418846	21.9741	-0.763391	0.455127	0.998007	-4.60003	-0.16757	21.9741	-0.364184	0.719967	0.987817	-4.60972	-0.251276
O75947	NA	NA	NA	NA	NA	NA	NA	NA	NA	NA	NA	NA	NA	NA	NA	NA	NA	NA	NA	NA	NA	NA	NA	NA	NA	NA	NA	NA	NA	NA	NA	NA	NA	NA	NA	NA	0.363427	23.9508	0.763361	0.455145	0.998007	-4.60003	-0.209366	23.9508	-0.524386	0.606413	0.987817	-4.60728	0.572793
Q9Y5P6	NA	NA	NA	NA	NA	NA	NA	NA	NA	NA	NA	NA	NA	NA	NA	NA	NA	NA	NA	NA	NA	NA	NA	NA	NA	NA	NA	NA	NA	NA	NA	NA	NA	NA	NA	NA	-0.221698	21.4233	-0.762749	0.455501	0.998007	-4.60004	0.0674243	21.4233	0.27661	0.785233	0.987817	-4.61069	-0.289122
Q9NVZ3	NA	NA	NA	NA	NA	NA	NA	NA	NA	NA	NA	NA	NA	NA	NA	NA	NA	NA	NA	NA	NA	NA	NA	NA	NA	NA	NA	NA	NA	NA	NA	NA	NA	NA	NA	NA	2.21245	20.4689	0.760703	0.456692	0.998007	-4.60008	2.4243	20.4689	0.993934	0.333439	0.987817	-4.59558	-0.211844
P49757	NA	NA	NA	NA	NA	NA	NA	NA	NA	NA	NA	NA	NA	NA	NA	NA	NA	NA	NA	NA	NA	NA	NA	NA	NA	NA	NA	NA	NA	NA	NA	NA	NA	NA	NA	NA	2.20283	20.1852	0.760337	0.456905	0.998007	-4.60009	2.01998	20.1852	0.831385	0.416657	0.987817	-4.60034	0.182853
Q12904	NA	NA	NA	NA	NA	NA	NA	NA	NA	NA	NA	NA	NA	NA	NA	NA	NA	NA	NA	NA	NA	NA	NA	NA	NA	NA	NA	NA	NA	NA	NA	NA	NA	NA	NA	NA	-0.845315	22.8404	-0.76002	0.45709	0.998007	-4.60009	-1.17754	22.8404	-1.26244	0.222912	0.987817	-4.5863	0.332224
Q13451	NA	NA	NA	NA	NA	NA	NA	NA	NA	NA	NA	NA	NA	NA	NA	NA	NA	NA	NA	NA	NA	NA	NA	NA	NA	NA	NA	NA	NA	NA	NA	NA	NA	NA	NA	NA	-0.478297	22.2817	-0.759622	0.457322	0.998007	-4.6001	0.201713	22.2817	0.382002	0.706936	0.987817	-4.60949	-0.68001
P59768	NA	NA	NA	NA	NA	NA	NA	NA	NA	NA	NA	NA	NA	NA	NA	NA	NA	NA	NA	NA	NA	NA	NA	NA	NA	NA	NA	NA	NA	NA	NA	NA	NA	NA	NA	NA	-0.607324	24.7308	-0.758092	0.458215	0.998007	-4.60013	1.02853	24.7308	1.53091	0.143191	0.987817	-4.57557	-1.63585
Q8NBS9	NA	NA	NA	NA	NA	NA	NA	NA	NA	NA	NA	NA	NA	NA	NA	NA	NA	NA	NA	NA	NA	NA	NA	NA	NA	NA	NA	NA	NA	NA	NA	NA	NA	NA	NA	NA	0.46968	24.1051	0.75746	0.458584	0.998007	-4.60014	0.0614035	24.1051	0.118081	0.907312	0.994191	-4.61179	0.408277
O14980	NA	NA	NA	NA	NA	NA	NA	NA	NA	NA	NA	NA	NA	NA	NA	NA	NA	NA	NA	NA	NA	NA	NA	NA	NA	NA	NA	NA	NA	NA	NA	NA	NA	NA	NA	NA	-0.352056	22.09	-0.756858	0.458935	0.998007	-4.60015	-0.0104036	22.09	-0.0266697	0.979017	0.9991	-4.61202	-0.341653
O15400	NA	NA	NA	NA	NA	NA	NA	NA	NA	NA	NA	NA	NA	NA	NA	NA	NA	NA	NA	NA	NA	NA	NA	NA	NA	NA	NA	NA	NA	NA	NA	NA	NA	NA	NA	NA	-0.185996	23.6303	-0.756339	0.459238	0.998007	-4.60016	-0.16308	23.6303	-0.790759	0.439387	0.987817	-4.60142	-0.0229162
Q99715	NA	NA	NA	NA	NA	NA	NA	NA	NA	NA	NA	NA	NA	NA	NA	NA	NA	NA	NA	NA	NA	NA	NA	NA	NA	NA	NA	NA	NA	NA	NA	NA	NA	NA	NA	NA	0.694599	26.5558	0.754842	0.460114	0.998007	-4.60018	0.705229	26.5558	0.913867	0.372875	0.987817	-4.59801	-0.0106306
O95563	NA	NA	NA	NA	NA	NA	NA	NA	NA	NA	NA	NA	NA	NA	NA	NA	NA	NA	NA	NA	NA	NA	NA	NA	NA	NA	NA	NA	NA	NA	NA	NA	NA	NA	NA	NA	2.10227	18.9508	0.754692	0.460202	0.998007	-4.60019	1.59981	18.9508	0.684824	0.502185	0.987817	-4.604	0.502467
Q14683	NA	NA	NA	NA	NA	NA	NA	NA	NA	NA	NA	NA	NA	NA	NA	NA	NA	NA	NA	NA	NA	NA	NA	NA	NA	NA	NA	NA	NA	NA	NA	NA	NA	NA	NA	NA	3.04175	18.9665	0.754049	0.460578	0.998007	-4.6002	-0.709269	18.9665	-0.209661	0.836289	0.987817	-4.61126	3.75101
O00182	NA	NA	NA	NA	NA	NA	NA	NA	NA	NA	NA	NA	NA	NA	NA	NA	NA	NA	NA	NA	NA	NA	NA	NA	NA	NA	NA	NA	NA	NA	NA	NA	NA	NA	NA	NA	0.44214	22.0178	0.753466	0.460919	0.998007	-4.60021	0.250289	22.0178	0.5086	0.617214	0.987817	-4.60755	0.191851
P16401	NA	NA	NA	NA	NA	NA	NA	NA	NA	NA	NA	NA	NA	NA	NA	NA	NA	NA	NA	NA	NA	NA	NA	NA	NA	NA	NA	NA	NA	NA	NA	NA	NA	NA	NA	NA	0.463981	23.5889	0.752951	0.461222	0.998007	-4.60022	0.0749324	23.5889	0.145	0.886324	0.990241	-4.61166	0.389048
Q9P2R3	NA	NA	NA	NA	NA	NA	NA	NA	NA	NA	NA	NA	NA	NA	NA	NA	NA	NA	NA	NA	NA	NA	NA	NA	NA	NA	NA	NA	NA	NA	NA	NA	NA	NA	NA	NA	-0.311121	22.1108	-0.752681	0.461379	0.998007	-4.60022	0.326979	22.1108	0.943262	0.358045	0.987817	-4.59714	-0.638101
Q9ULA0	NA	NA	NA	NA	NA	NA	NA	NA	NA	NA	NA	NA	NA	NA	NA	NA	NA	NA	NA	NA	NA	NA	NA	NA	NA	NA	NA	NA	NA	NA	NA	NA	NA	NA	NA	NA	2.14357	20.2342	0.750907	0.46242	0.998007	-4.60025	2.52089	20.2342	1.05301	0.306277	0.987817	-4.59368	-0.377318
Q9BUF5	NA	NA	NA	NA	NA	NA	NA	NA	NA	NA	NA	NA	NA	NA	NA	NA	NA	NA	NA	NA	NA	NA	NA	NA	NA	NA	NA	NA	NA	NA	NA	NA	NA	NA	NA	NA	0.330089	25.0476	0.74999	0.462959	0.998007	-4.60027	-0.471815	25.0476	-1.27828	0.2174	0.987817	-4.5857	0.801904
P20700	NA	NA	NA	NA	NA	NA	NA	NA	NA	NA	NA	NA	NA	NA	NA	NA	NA	NA	NA	NA	NA	NA	NA	NA	NA	NA	NA	NA	NA	NA	NA	NA	NA	NA	NA	NA	0.34272	23.59	0.749405	0.463303	0.998007	-4.60028	0.213146	23.59	0.555757	0.585224	0.987817	-4.6067	0.129574
Q14116	NA	NA	NA	NA	NA	NA	NA	NA	NA	NA	NA	NA	NA	NA	NA	NA	NA	NA	NA	NA	NA	NA	NA	NA	NA	NA	NA	NA	NA	NA	NA	NA	NA	NA	NA	NA	2.12247	20.0572	0.748819	0.463647	0.998007	-4.60029	2.43757	20.0572	1.02547	0.318736	0.987817	-4.59458	-0.315096
P23219	NA	NA	NA	NA	NA	NA	NA	NA	NA	NA	NA	NA	NA	NA	NA	NA	NA	NA	NA	NA	NA	NA	NA	NA	NA	NA	NA	NA	NA	NA	NA	NA	NA	NA	NA	NA	2.15551	20.3619	0.748613	0.463768	0.998007	-4.60029	2.70873	20.3619	1.12177	0.276715	0.987817	-4.59136	-0.553211
P61006	NA	NA	NA	NA	NA	NA	NA	NA	NA	NA	NA	NA	NA	NA	NA	NA	NA	NA	NA	NA	NA	NA	NA	NA	NA	NA	NA	NA	NA	NA	NA	NA	NA	NA	NA	NA	0.36191	22.161	0.748511	0.463828	0.998007	-4.6003	0.52944	22.161	1.30571	0.208107	0.987817	-4.58466	-0.167531
Q10589	NA	NA	NA	NA	NA	NA	NA	NA	NA	NA	NA	NA	NA	NA	NA	NA	NA	NA	NA	NA	NA	NA	NA	NA	NA	NA	NA	NA	NA	NA	NA	NA	NA	NA	NA	NA	-3.00119	19.8196	-0.748055	0.464097	0.998007	-4.6003	2.69505	19.8196	0.801008	0.433581	0.987817	-4.60115	-5.69623
P20339	NA	NA	NA	NA	NA	NA	NA	NA	NA	NA	NA	NA	NA	NA	NA	NA	NA	NA	NA	NA	NA	NA	NA	NA	NA	NA	NA	NA	NA	NA	NA	NA	NA	NA	NA	NA	0.322852	21.4221	0.747718	0.464295	0.998007	-4.60031	0.361288	21.4221	0.997742	0.331639	0.987817	-4.59546	-0.038436
Q9Y230	NA	NA	NA	NA	NA	NA	NA	NA	NA	NA	NA	NA	NA	NA	NA	NA	NA	NA	NA	NA	NA	NA	NA	NA	NA	NA	NA	NA	NA	NA	NA	NA	NA	NA	NA	NA	-0.336744	22.7003	-0.747432	0.464463	0.998007	-4.60031	0.108034	22.7003	0.285932	0.778197	0.987817	-4.6106	-0.444779
P32856	NA	NA	NA	NA	NA	NA	NA	NA	NA	NA	NA	NA	NA	NA	NA	NA	NA	NA	NA	NA	NA	NA	NA	NA	NA	NA	NA	NA	NA	NA	NA	NA	NA	NA	NA	NA	3.49461	16.4996	0.746484	0.465021	0.998007	-4.60033	-6.4266	16.4996	-1.63694	0.119019	0.987817	-4.57101	9.92121
Q16630	NA	NA	NA	NA	NA	NA	NA	NA	NA	NA	NA	NA	NA	NA	NA	NA	NA	NA	NA	NA	NA	NA	NA	NA	NA	NA	NA	NA	NA	NA	NA	NA	NA	NA	NA	NA	2.14832	20.3265	0.746196	0.465191	0.998007	-4.60034	2.8041	20.3265	1.16139	0.260665	0.987817	-4.58998	-0.655776
Q14847	NA	NA	NA	NA	NA	NA	NA	NA	NA	NA	NA	NA	NA	NA	NA	NA	NA	NA	NA	NA	NA	NA	NA	NA	NA	NA	NA	NA	NA	NA	NA	NA	NA	NA	NA	NA	0.252929	25.1142	0.746063	0.465269	0.998007	-4.60034	0.00332352	25.1142	0.0116898	0.990802	0.9991	-4.61203	0.249605
Q9NZW5	NA	NA	NA	NA	NA	NA	NA	NA	NA	NA	NA	NA	NA	NA	NA	NA	NA	NA	NA	NA	NA	NA	NA	NA	NA	NA	NA	NA	NA	NA	NA	NA	NA	NA	NA	NA	2.23656	20.3054	0.745688	0.46549	0.998007	-4.60035	2.2736	20.3054	0.903899	0.377997	0.987817	-4.5983	-0.0370323
P12268	NA	NA	NA	NA	NA	NA	NA	NA	NA	NA	NA	NA	NA	NA	NA	NA	NA	NA	NA	NA	NA	NA	NA	NA	NA	NA	NA	NA	NA	NA	NA	NA	NA	NA	NA	NA	-0.432208	22.5343	-0.744466	0.466211	0.998007	-4.60037	0.426052	22.5343	0.875075	0.393068	0.987817	-4.59913	-0.85826
P12270	NA	NA	NA	NA	NA	NA	NA	NA	NA	NA	NA	NA	NA	NA	NA	NA	NA	NA	NA	NA	NA	NA	NA	NA	NA	NA	NA	NA	NA	NA	NA	NA	NA	NA	NA	NA	-0.363523	21.0241	-0.744349	0.46628	0.998007	-4.60037	-0.211954	21.0241	-0.517508	0.611108	0.987817	-4.6074	-0.151569
P09651	NA	NA	NA	NA	NA	NA	NA	NA	NA	NA	NA	NA	NA	NA	NA	NA	NA	NA	NA	NA	NA	NA	NA	NA	NA	NA	NA	NA	NA	NA	NA	NA	NA	NA	NA	NA	0.235465	25.5186	0.742972	0.467093	0.998007	-4.60039	-0.100377	25.5186	-0.377669	0.710096	0.987817	-4.60955	0.335842
Q3LXA3	NA	NA	NA	NA	NA	NA	NA	NA	NA	NA	NA	NA	NA	NA	NA	NA	NA	NA	NA	NA	NA	NA	NA	NA	NA	NA	NA	NA	NA	NA	NA	NA	NA	NA	NA	NA	-2.8283	18.4284	-0.741683	0.467854	0.998007	-4.60042	1.88003	18.4284	0.587881	0.563921	0.987817	-4.60608	-4.70833
O15260	NA	NA	NA	NA	NA	NA	NA	NA	NA	NA	NA	NA	NA	NA	NA	NA	NA	NA	NA	NA	NA	NA	NA	NA	NA	NA	NA	NA	NA	NA	NA	NA	NA	NA	NA	NA	-0.396899	21.8652	-0.740873	0.468333	0.998007	-4.60043	-0.602686	21.8652	-1.34148	0.196457	0.987817	-4.58327	0.205786
Q6JBY9	NA	NA	NA	NA	NA	NA	NA	NA	NA	NA	NA	NA	NA	NA	NA	NA	NA	NA	NA	NA	NA	NA	NA	NA	NA	NA	NA	NA	NA	NA	NA	NA	NA	NA	NA	NA	2.13587	20.384	0.740757	0.468402	0.998007	-4.60043	2.53713	20.384	1.04924	0.307963	0.987817	-4.5938	-0.401262
Q9Y285	NA	NA	NA	NA	NA	NA	NA	NA	NA	NA	NA	NA	NA	NA	NA	NA	NA	NA	NA	NA	NA	NA	NA	NA	NA	NA	NA	NA	NA	NA	NA	NA	NA	NA	NA	NA	0.295025	21.3898	0.738004	0.470032	0.998007	-4.60048	-0.00763187	21.3898	-0.0227647	0.982089	0.9991	-4.61202	0.302657
P13284	NA	NA	NA	NA	NA	NA	NA	NA	NA	NA	NA	NA	NA	NA	NA	NA	NA	NA	NA	NA	NA	NA	NA	NA	NA	NA	NA	NA	NA	NA	NA	NA	NA	NA	NA	NA	3.19723	20.5494	0.73687	0.470704	0.998007	-4.6005	-0.264555	20.5494	-0.0727049	0.942843	0.994936	-4.61194	3.46178
P28074	NA	NA	NA	NA	NA	NA	NA	NA	NA	NA	NA	NA	NA	NA	NA	NA	NA	NA	NA	NA	NA	NA	NA	NA	NA	NA	NA	NA	NA	NA	NA	NA	NA	NA	NA	NA	-0.408577	21.3443	-0.73684	0.470722	0.998007	-4.6005	-1.13226	21.3443	-2.43488	0.0255362	0.987817	-4.53344	0.723687
Q9NZJ7	NA	NA	NA	NA	NA	NA	NA	NA	NA	NA	NA	NA	NA	NA	NA	NA	NA	NA	NA	NA	NA	NA	NA	NA	NA	NA	NA	NA	NA	NA	NA	NA	NA	NA	NA	NA	-0.362861	21.2497	-0.735937	0.471258	0.998007	-4.60052	-0.53214	21.2497	-1.28694	0.214433	0.987817	-4.58537	0.169279
P49770	NA	NA	NA	NA	NA	NA	NA	NA	NA	NA	NA	NA	NA	NA	NA	NA	NA	NA	NA	NA	NA	NA	NA	NA	NA	NA	NA	NA	NA	NA	NA	NA	NA	NA	NA	NA	3.87282	15.1132	0.735793	0.471344	0.998007	-4.60052	-4.15918	15.1132	-0.94225	0.358549	0.987817	-4.59717	8.032
O95757	NA	NA	NA	NA	NA	NA	NA	NA	NA	NA	NA	NA	NA	NA	NA	NA	NA	NA	NA	NA	NA	NA	NA	NA	NA	NA	NA	NA	NA	NA	NA	NA	NA	NA	NA	NA	3.74682	16.4629	0.734343	0.472205	0.998007	-4.60054	-1.56834	16.4629	-0.366528	0.718247	0.987817	-4.60969	5.31515
Q9BWH2	NA	NA	NA	NA	NA	NA	NA	NA	NA	NA	NA	NA	NA	NA	NA	NA	NA	NA	NA	NA	NA	NA	NA	NA	NA	NA	NA	NA	NA	NA	NA	NA	NA	NA	NA	NA	2.19849	21.006	0.733782	0.472539	0.998007	-4.60055	2.62169	21.006	1.0434	0.310583	0.987817	-4.59399	-0.423191
Q6YP21	NA	NA	NA	NA	NA	NA	NA	NA	NA	NA	NA	NA	NA	NA	NA	NA	NA	NA	NA	NA	NA	NA	NA	NA	NA	NA	NA	NA	NA	NA	NA	NA	NA	NA	NA	NA	-2.78363	18.7625	-0.73318	0.472897	0.998007	-4.60056	2.65172	18.7625	0.832833	0.415861	0.987817	-4.6003	-5.43535
P09234	NA	NA	NA	NA	NA	NA	NA	NA	NA	NA	NA	NA	NA	NA	NA	NA	NA	NA	NA	NA	NA	NA	NA	NA	NA	NA	NA	NA	NA	NA	NA	NA	NA	NA	NA	NA	2.94501	19.0333	0.731285	0.474025	0.998007	-4.6006	-0.558064	19.0333	-0.16524	0.870598	0.987817	-4.61155	3.50307
Q14031	NA	NA	NA	NA	NA	NA	NA	NA	NA	NA	NA	NA	NA	NA	NA	NA	NA	NA	NA	NA	NA	NA	NA	NA	NA	NA	NA	NA	NA	NA	NA	NA	NA	NA	NA	NA	-3.87684	19.6094	-0.729344	0.475182	0.998007	-4.60063	-0.31583	19.6094	-0.0708498	0.944299	0.994936	-4.61194	-3.56101
O14972	NA	NA	NA	NA	NA	NA	NA	NA	NA	NA	NA	NA	NA	NA	NA	NA	NA	NA	NA	NA	NA	NA	NA	NA	NA	NA	NA	NA	NA	NA	NA	NA	NA	NA	NA	NA	4.42086	17.8877	0.729315	0.4752	0.998007	-4.60063	5.32667	17.8877	1.04784	0.30859	0.987817	-4.59385	-0.905809
Q92734	NA	NA	NA	NA	NA	NA	NA	NA	NA	NA	NA	NA	NA	NA	NA	NA	NA	NA	NA	NA	NA	NA	NA	NA	NA	NA	NA	NA	NA	NA	NA	NA	NA	NA	NA	NA	0.408357	23.3301	0.728834	0.475487	0.998007	-4.60064	-0.280855	23.3301	-0.597726	0.557474	0.987817	-4.60588	0.689212
P55769	NA	NA	NA	NA	NA	NA	NA	NA	NA	NA	NA	NA	NA	NA	NA	NA	NA	NA	NA	NA	NA	NA	NA	NA	NA	NA	NA	NA	NA	NA	NA	NA	NA	NA	NA	NA	2.20595	20.9876	0.728352	0.475775	0.998007	-4.60065	2.02615	20.9876	0.797715	0.435441	0.987817	-4.60124	0.1798
Q8NBQ5	NA	NA	NA	NA	NA	NA	NA	NA	NA	NA	NA	NA	NA	NA	NA	NA	NA	NA	NA	NA	NA	NA	NA	NA	NA	NA	NA	NA	NA	NA	NA	NA	NA	NA	NA	NA	0.276975	21.5093	0.727045	0.476555	0.998007	-4.60067	0.547336	21.5093	1.71319	0.103861	0.987817	-4.56764	-0.270361
P00167	NA	NA	NA	NA	NA	NA	NA	NA	NA	NA	NA	NA	NA	NA	NA	NA	NA	NA	NA	NA	NA	NA	NA	NA	NA	NA	NA	NA	NA	NA	NA	NA	NA	NA	NA	NA	-0.48214	22.9905	-0.725283	0.477609	0.998007	-4.6007	0.521636	22.9905	0.935691	0.361826	0.987817	-4.59737	-1.00378
P78559	NA	NA	NA	NA	NA	NA	NA	NA	NA	NA	NA	NA	NA	NA	NA	NA	NA	NA	NA	NA	NA	NA	NA	NA	NA	NA	NA	NA	NA	NA	NA	NA	NA	NA	NA	NA	0.455575	22.5524	0.725071	0.477736	0.998007	-4.6007	-0.0816158	22.5524	-0.154891	0.878632	0.988461	-4.61161	0.537191
Q9BRR6	NA	NA	NA	NA	NA	NA	NA	NA	NA	NA	NA	NA	NA	NA	NA	NA	NA	NA	NA	NA	NA	NA	NA	NA	NA	NA	NA	NA	NA	NA	NA	NA	NA	NA	NA	NA	2.85198	18.7993	0.724423	0.478124	0.998007	-4.60071	-0.270973	18.7993	-0.0820734	0.935495	0.994936	-4.61191	3.12295
P39687	NA	NA	NA	NA	NA	NA	NA	NA	NA	NA	NA	NA	NA	NA	NA	NA	NA	NA	NA	NA	NA	NA	NA	NA	NA	NA	NA	NA	NA	NA	NA	NA	NA	NA	NA	NA	0.450319	23.788	0.724251	0.478227	0.998007	-4.60072	0.12144	23.788	0.232895	0.818473	0.987817	-4.61108	0.32888
P12814	NA	NA	NA	NA	NA	NA	NA	NA	NA	NA	NA	NA	NA	NA	NA	NA	NA	NA	NA	NA	NA	NA	NA	NA	NA	NA	NA	NA	NA	NA	NA	NA	NA	NA	NA	NA	0.511286	23.9896	0.723669	0.478576	0.998007	-4.60073	0.31185	23.9896	0.526323	0.605094	0.987817	-4.60724	0.199436
Q9H5X1	NA	NA	NA	NA	NA	NA	NA	NA	NA	NA	NA	NA	NA	NA	NA	NA	NA	NA	NA	NA	NA	NA	NA	NA	NA	NA	NA	NA	NA	NA	NA	NA	NA	NA	NA	NA	4.20289	16.6048	0.722923	0.479023	0.998007	-4.60074	-5.44132	16.6048	-1.11604	0.279094	0.987817	-4.59156	9.64422
Q13425	NA	NA	NA	NA	NA	NA	NA	NA	NA	NA	NA	NA	NA	NA	NA	NA	NA	NA	NA	NA	NA	NA	NA	NA	NA	NA	NA	NA	NA	NA	NA	NA	NA	NA	NA	NA	0.552658	21.4344	0.721656	0.479783	0.998007	-4.60076	0.62067	21.4344	0.966418	0.346651	0.987817	-4.59643	-0.0680115
Q02218	NA	NA	NA	NA	NA	NA	NA	NA	NA	NA	NA	NA	NA	NA	NA	NA	NA	NA	NA	NA	NA	NA	NA	NA	NA	NA	NA	NA	NA	NA	NA	NA	NA	NA	NA	NA	-0.427301	22.0465	-0.720299	0.480598	0.998007	-4.60078	-0.443744	22.0465	-0.891952	0.384196	0.987817	-4.59865	0.0164425
Q08722	NA	NA	NA	NA	NA	NA	NA	NA	NA	NA	NA	NA	NA	NA	NA	NA	NA	NA	NA	NA	NA	NA	NA	NA	NA	NA	NA	NA	NA	NA	NA	NA	NA	NA	NA	NA	-3.69221	19.3179	-0.71954	0.481054	0.998007	-4.6008	-0.650676	19.3179	-0.151204	0.881497	0.989484	-4.61163	-3.04153
Q99816	NA	NA	NA	NA	NA	NA	NA	NA	NA	NA	NA	NA	NA	NA	NA	NA	NA	NA	NA	NA	NA	NA	NA	NA	NA	NA	NA	NA	NA	NA	NA	NA	NA	NA	NA	NA	2.75234	18.4116	0.718834	0.481478	0.998007	-4.60081	-1.35122	18.4116	-0.420806	0.678882	0.987817	-4.60895	4.10356
P28288	NA	NA	NA	NA	NA	NA	NA	NA	NA	NA	NA	NA	NA	NA	NA	NA	NA	NA	NA	NA	NA	NA	NA	NA	NA	NA	NA	NA	NA	NA	NA	NA	NA	NA	NA	NA	2.92663	19.5532	0.718207	0.481855	0.998007	-4.60082	-1.00286	19.5532	-0.293463	0.772527	0.987817	-4.61053	3.9295
Q07866	NA	NA	NA	NA	NA	NA	NA	NA	NA	NA	NA	NA	NA	NA	NA	NA	NA	NA	NA	NA	NA	NA	NA	NA	NA	NA	NA	NA	NA	NA	NA	NA	NA	NA	NA	NA	-0.347325	22.2492	-0.716068	0.483143	0.998007	-4.60085	0.429469	22.2492	1.0558	0.305037	0.987817	-4.59359	-0.776794
Q9Y6H1	NA	NA	NA	NA	NA	NA	NA	NA	NA	NA	NA	NA	NA	NA	NA	NA	NA	NA	NA	NA	NA	NA	NA	NA	NA	NA	NA	NA	NA	NA	NA	NA	NA	NA	NA	NA	3.80974	17.1662	0.715068	0.483746	0.998007	-4.60087	-1.73828	17.1662	-0.389049	0.701808	0.987817	-4.6094	5.54802
Q9Y646	NA	NA	NA	NA	NA	NA	NA	NA	NA	NA	NA	NA	NA	NA	NA	NA	NA	NA	NA	NA	NA	NA	NA	NA	NA	NA	NA	NA	NA	NA	NA	NA	NA	NA	NA	NA	2.14237	20.4267	0.714918	0.483837	0.998007	-4.60087	1.41355	20.4267	0.562475	0.580735	0.987817	-4.60657	0.728818
P33241	NA	NA	NA	NA	NA	NA	NA	NA	NA	NA	NA	NA	NA	NA	NA	NA	NA	NA	NA	NA	NA	NA	NA	NA	NA	NA	NA	NA	NA	NA	NA	NA	NA	NA	NA	NA	0.508879	23.948	0.71447	0.484106	0.998007	-4.60088	0.179161	23.948	0.299947	0.767656	0.987817	-4.61046	0.329718
Q92783	NA	NA	NA	NA	NA	NA	NA	NA	NA	NA	NA	NA	NA	NA	NA	NA	NA	NA	NA	NA	NA	NA	NA	NA	NA	NA	NA	NA	NA	NA	NA	NA	NA	NA	NA	NA	-0.355556	21.6843	-0.7132	0.484873	0.998007	-4.6009	-0.0825725	21.6843	-0.197501	0.84565	0.987817	-4.61135	-0.272983
Q16401	NA	NA	NA	NA	NA	NA	NA	NA	NA	NA	NA	NA	NA	NA	NA	NA	NA	NA	NA	NA	NA	NA	NA	NA	NA	NA	NA	NA	NA	NA	NA	NA	NA	NA	NA	NA	2.04398	19.9615	0.712072	0.485555	0.998007	-4.60092	1.81057	19.9615	0.752131	0.461702	0.987817	-4.6024	0.233408
Q9BS26	NA	NA	NA	NA	NA	NA	NA	NA	NA	NA	NA	NA	NA	NA	NA	NA	NA	NA	NA	NA	NA	NA	NA	NA	NA	NA	NA	NA	NA	NA	NA	NA	NA	NA	NA	NA	-0.34843	23.25	-0.71151	0.485894	0.998007	-4.60093	0.247946	23.25	0.603745	0.553552	0.987817	-4.60576	-0.596376
O95202	NA	NA	NA	NA	NA	NA	NA	NA	NA	NA	NA	NA	NA	NA	NA	NA	NA	NA	NA	NA	NA	NA	NA	NA	NA	NA	NA	NA	NA	NA	NA	NA	NA	NA	NA	NA	2.04687	20.2108	0.710038	0.486785	0.998007	-4.60096	3.29635	20.2108	1.3635	0.189548	0.987817	-4.58241	-1.24948
Q13596	NA	NA	NA	NA	NA	NA	NA	NA	NA	NA	NA	NA	NA	NA	NA	NA	NA	NA	NA	NA	NA	NA	NA	NA	NA	NA	NA	NA	NA	NA	NA	NA	NA	NA	NA	NA	-0.307937	22.9184	-0.709486	0.487119	0.998007	-4.60097	0.444873	22.9184	1.22222	0.2374	0.987817	-4.58779	-0.75281
Q9UIJ7	NA	NA	NA	NA	NA	NA	NA	NA	NA	NA	NA	NA	NA	NA	NA	NA	NA	NA	NA	NA	NA	NA	NA	NA	NA	NA	NA	NA	NA	NA	NA	NA	NA	NA	NA	NA	-0.382917	23.9786	-0.709007	0.487409	0.998007	-4.60097	0.31768	23.9786	0.701402	0.492028	0.987817	-4.60362	-0.700597
P05386	NA	NA	NA	NA	NA	NA	NA	NA	NA	NA	NA	NA	NA	NA	NA	NA	NA	NA	NA	NA	NA	NA	NA	NA	NA	NA	NA	NA	NA	NA	NA	NA	NA	NA	NA	NA	0.484051	25.051	0.708215	0.487889	0.998007	-4.60099	-0.845368	25.051	-1.47486	0.15754	0.987817	-4.57791	1.32942
Q96P70	NA	NA	NA	NA	NA	NA	NA	NA	NA	NA	NA	NA	NA	NA	NA	NA	NA	NA	NA	NA	NA	NA	NA	NA	NA	NA	NA	NA	NA	NA	NA	NA	NA	NA	NA	NA	3.73351	15.1276	0.708186	0.487906	0.998007	-4.60099	-4.30074	15.1276	-0.972757	0.343575	0.987817	-4.59624	8.03425
Q8N5C1	NA	NA	NA	NA	NA	NA	NA	NA	NA	NA	NA	NA	NA	NA	NA	NA	NA	NA	NA	NA	NA	NA	NA	NA	NA	NA	NA	NA	NA	NA	NA	NA	NA	NA	NA	NA	2.11755	20.375	0.707501	0.488322	0.998007	-4.601	1.60222	20.375	0.63833	0.531303	0.987817	-4.60503	0.515332
P08575	NA	NA	NA	NA	NA	NA	NA	NA	NA	NA	NA	NA	NA	NA	NA	NA	NA	NA	NA	NA	NA	NA	NA	NA	NA	NA	NA	NA	NA	NA	NA	NA	NA	NA	NA	NA	0.324974	21.6413	0.706855	0.488714	0.998007	-4.60101	-0.00313486	21.6413	-0.00813074	0.993602	0.9991	-4.61203	0.328109
Q8NBJ7	NA	NA	NA	NA	NA	NA	NA	NA	NA	NA	NA	NA	NA	NA	NA	NA	NA	NA	NA	NA	NA	NA	NA	NA	NA	NA	NA	NA	NA	NA	NA	NA	NA	NA	NA	NA	2.83209	19.0245	0.704925	0.489885	0.998007	-4.60104	-0.514534	19.0245	-0.152714	0.880324	0.989044	-4.61162	3.34663
O94905	NA	NA	NA	NA	NA	NA	NA	NA	NA	NA	NA	NA	NA	NA	NA	NA	NA	NA	NA	NA	NA	NA	NA	NA	NA	NA	NA	NA	NA	NA	NA	NA	NA	NA	NA	NA	0.276884	24.3665	0.704894	0.489904	0.998007	-4.60104	0.325005	24.3665	0.986612	0.33692	0.987817	-4.59581	-0.0481208
Q96AB3	NA	NA	NA	NA	NA	NA	NA	NA	NA	NA	NA	NA	NA	NA	NA	NA	NA	NA	NA	NA	NA	NA	NA	NA	NA	NA	NA	NA	NA	NA	NA	NA	NA	NA	NA	NA	-0.568028	21.0172	-0.704773	0.489977	0.998007	-4.60104	-0.666078	21.0172	-0.985453	0.337473	0.987817	-4.59584	0.0980507
Q13885	NA	NA	NA	NA	NA	NA	NA	NA	NA	NA	NA	NA	NA	NA	NA	NA	NA	NA	NA	NA	NA	NA	NA	NA	NA	NA	NA	NA	NA	NA	NA	NA	NA	NA	NA	NA	0.373468	25.6393	0.704422	0.490191	0.998007	-4.60105	0.197965	25.6393	0.445243	0.661456	0.987817	-4.60859	0.175504
Q14CZ8	NA	NA	NA	NA	NA	NA	NA	NA	NA	NA	NA	NA	NA	NA	NA	NA	NA	NA	NA	NA	NA	NA	NA	NA	NA	NA	NA	NA	NA	NA	NA	NA	NA	NA	NA	NA	-3.40785	18.2791	-0.702118	0.491592	0.998007	-4.60109	-1.45266	18.2791	-0.356881	0.725334	0.987817	-4.60981	-1.95519
O75828	NA	NA	NA	NA	NA	NA	NA	NA	NA	NA	NA	NA	NA	NA	NA	NA	NA	NA	NA	NA	NA	NA	NA	NA	NA	NA	NA	NA	NA	NA	NA	NA	NA	NA	NA	NA	-0.496669	23.5131	-0.702008	0.491659	0.998007	-4.60109	1.01232	23.5131	1.70618	0.105181	0.987817	-4.56795	-1.50899
[truncated: 1,230 more rows]
[truncated: 5 more columns]

## Sheet: Legend
Supplement 2 contains the results from the calculation of differential gene expression, comparing the three different hearing groups, HG1-3. Cerebrospinal fluid (CSF), perilymph (PL), vestibular schwannoma (VS), hearing group (HG)
