# Supplementary material for: Hearing loss and its association with the proteome of perilymph, cerebrospinal fluid, and tumor tissue in patients with vestibular schwannoma
Source: Sci Rep. 2024 Jun 19;14:14118. doi: 10.1038/s41598-024-64352-6 (PMC11187212; doi:10.1038/s41598-024-64352-6)
Supplement: Supplementary file 3 — Supplementary Information 3. [file 41598_2024_64352_MOESM3_ESM.xlsx]

## Sheet: CRF
Perilymph	CSF	Tumor	Sex 1=M 2=F	Age (years)	Height (cm)	Weight (Kg)	BMI (Kg/m2)	Comorbidity index	Tumor side 1= Right 2=Left	Tumor diameter (mm)	PTA4 Tumor ear	PTA4 Contralateral ear	Hearing group	Tumor type 1 =Vestibular schwannoma 2=Meningioma
MS-14-035a-06	MS-14-035a-05	x	2	44	166	70	25.4028	0	1	32	15	1	1	2
MS-14-035a-31	MS-14-035a-32	x	2	52	180	70	21.6049	0	2	25	5	5	1	2
MS-14-035a-PL25	MS-14-035a-CSF25	x	1	57	176	79	25.5036	0	1	33	15	10	1	2
MS-14-035a-02	MS-14-035a-01	x	1	37	177	78	24.8971	0	2	17	13	5	1	1
MS-14-035a-10	MS-14-035a-09	x	1	26	187	83	23.7353	0	2	19	24	4	1	1
MS-14-035a-12	MS-14-035a-11	x	2	50	176	83	26.7949	0	1	6	29	19	1	1
MS-14-035a-25	x	x	2	42	169	65	22.7583	0	2	18	15	5	1	1
MS-14-035a-PL22	MS-14-035a-CSF22	MS-14-035a-Tumor22	2	55	170	58	20.0692	0	1	40	26	18	1	1
MS-14-035a-PL23	MS-14-035a-CSF23	MS-14-035a-Tumor23	2	56	159	54	21.3599	0	2	20	34	4	1	1
MS-18-014-02	MS-18-013-02	MS-18-015-02	1	41	180	74	22.8395	0	1	44	19	3	1	1
MS-18-014-08	MS-18-013-08	MS-18-015-08	1	49	174	78	25.763	0	2	18	26	6	1	1
MS-18-014-09	MS-18-013-09	MS-18-015-09	1	45	174	80	26.4236	0	1	31	10	10	1	1
MS-18-014-16	MS-18-013-16	MS-18-015-16	2	55	162	80	30.4832	1	1	19	16	1	1	1
x	MS-14-035a-07	x	2	34	165	72	26.4463	0	2	30	9	8	1	1
x	MS-18-013-03	MS-18-015-03	2	35	160	57	22.2656	0	1	25	30	11	1	1
x	MS-18-013-15	MS-18-015-15	2	45	168	82	29.0533	0	1	18	9	9	1	1
MS-14-035a-14	MS-14-035a-13	x	1	55	183	94	28.0689	0	1	24	51	39	2	1
MS-14-035a-16	MS-14-035a-15	x	1	29	186	80	23.1241	0	1	25	52	5	2	1
MS-14-035a-21	MS-14-035a-20	x	1	55	174	69	22.7903	0	2	27	62	5	2	1
MS-14-035a-27	MS-14-035a-26	x	1	41	180	84	25.9259	0	1	40	61	33	2	1
MS-14-035a-29	MS-14-035a-28	x	1	17	185	82	23.9591	0	1	20	48	3	2	1
MS-14-035a-PL15	MS-14-035a-CSF15	MS-14035a-tumor15	2	59	172	108	36.5062	0	2	30	61	8	2	1
MS-18-014-01_2	MS-18-013-01	MS-18-015-01	1	45	178	76	23.9869	0	2	37	35	5	2	1
MS-18-014-04	MS-18-013-04	MS-18-015-04	2	65	164	87	32.3468	1	2	19	50	38	2	1
MS-18-014-05	MS-18-013-05	MS-18-015-05	1	31	173	72	24.0569	0	2	27	58	10	2	1
MS-18-014-07	MS-18-013-07	MS-18-015-07	2	35	168	57	20.1956	0	1	27	36	8	2	1
MS-18-014-11	MS-18-013-11	MS-18-015-11	2	71	175	66	21.551	0	1	31	63	44	2	1
MS-18-014-18	MS-18-013-18	MS-18-015-18	2	62	154	65	27.4077	0	1	37	51	11	2	1
MS-14-035a-04	x	x	1	61	176	77	24.858	0	2	23	81	8	3	1
MS-14-035a-35	MS-14-035a-22	x	2	64	166	62	22.4996	0	2	16	73	21	3	1
MS-14-035a-PL21	MS-14-035a-CSF21	MS-14-035a-Tumor21	1	60	179	94	29.3374	0	2	11	110	9	3	1
MS-14-035a-PL24	x	MS-14-035a-Tumor24	1	46	174	113	37.3233	1	2	13	79	13	3	1
MS-18-014-10	MS-18-013-10	MS-18-015-10	1	72	176	96	30.9917	0	2	28	84	30	3	1
MS-18-014-17	MS-18-013-17	MS-18-015-17	1	53	170	87	30.1038	0	1	22	83	38	3	1
MS-18-014-06	MS-18-013-06	MS-18-015-06	1	65	185	70	20.4529	1	1	27	x	x	x	1

## Sheet: Legend
Supplement 3 contains the Clinical research file data with specification of tissue type for each sample, maximal extra meatal diameter for the tumor, pure tone avarage 4 (PTA) of 0.5, 1, 2 and 4 kHz. HG1-3. Cerebrospinal fluid (CSF), perilymph (PL), vestibular schwannoma (VS), hearing group (HG). "x" indicate missing data.
